# Supplementary material for: Identification of the stress granule transcriptome via RNA-editing in single cells and in vivo
Source: Cell Rep Methods. 2022 Jun 20;2(6):100235. doi: 10.1016/j.crmeth.2022.100235 (PMC9243631; doi:10.1016/j.crmeth.2022.100235)
Supplement: Table S1. RNA editing S2 cells, related to Figure 2 [file mmc2.xlsx]

## Sheet: Explanation
Supplemental Table S1: Overview of the RNA editing level in S2 cells in Schneider's and upon Arsenite
Column	What does it represent?
A	Gene name
B	Flybase number
C-I	Editing frequency per sample
J	Empirical Bayes statistical test to determine whether the triplicate "arsenite" are signicant different than the triplicate "Schneider's"
K-L	Average editing of the 3 replicates
M	Fold change editing arsenite/Schneider's
N-T	RNA expression level per sample in TPM (Transcript Per Million)
U	Type of RNAs
V	Transcript length
W	Ars = significantly more edited upon arsenite (p<0.01); Not diff edited = edited in Schneider's but not significantly more upon arsenite; Not edited = Not edited

## Sheet: RNA_editing_S2
gene	fb_number	not_induced	schn1	schn2	schn3	ars1	ars2	ars3	pvalue	ave_schn	ave_ars	ars/schn	not_induced_tpm	schn1_tpm	schn2_tpm	schn3_tpm	ars1_tpm	ars2_tpm	ars3_tpm	genetype	transcript_length	pclass
7SLRNA:CR32864	FBgn0000003	0	0	0	0	0	0	0	0	0	0		57.1733	77.4287	85.0264	79.9815	104.593	70.9716	69.5963	ncRNA	299	not_edited
a	FBgn0000008	0	0	0	0	0	0	0	1	0	0		1.645	2.04518	2.35281	1.97956	8.89256	8.8739	9.97439	protein_coding	3897	not_edited
Abl	FBgn0000017	0	0.190255	0.114943	0.157392	0.273637	0.113946	0.097807	0.827143	0.154197	0.156417	1.0144	29.2088	31.6121	32.7485	33.0835	24.2893	23.4024	24.6373	protein_coding	12510	not_diff_edited
abo	FBgn0000018	0	0.14	0.424242	0.145455	0.178571	0.216667	0.271429	0.829865	0.236566	0.240476	1.01653	24.2986	38.9259	33.453	33.1106	28.0329	29.5715	36.7679	protein_coding	1794	not_diff_edited
Acph-1	FBgn0000032	0	0	0	0	0	0	0	0	0	0		22.3979	26.9225	21.8423	27.3616	25.9519	25.5879	25.7734	protein_coding	1889	not_edited
nAChRbeta1	FBgn0000038	0	0	0	0	0	0	0	0	0	0		6.26949	4.6397	4.58548	7.07305	4.64978	5.28447	3.83989	protein_coding	818	not_edited
Act5C	FBgn0000042	0	0.0738199	0.0609493	0.0635461	0.128408	0.12983	0.115282	0.00493742	0.0661051	0.119657	1.81011	377.662	417.175	369.749	408.486	419.514	442.935	447.758	protein_coding	2863	ars
Act42A	FBgn0000043	0	0.0501274	0.0362834	0.0575956	0.120096	0.0869624	0.118327	0.000166816	0.0480021	0.118917	2.47733	377.694	363.189	394.469	344.915	379.988	371.463	371.862	protein_coding	1626	ars
Act87E	FBgn0000046	0	0	0	0	0	0	0	0	0	0		1.15318	1.63854	1.12458	2.28974	1.14035	1.69659	2.75454	protein_coding	1853	not_edited
Pfas	FBgn0000052	0.0625	0.267857	0.2625	0.218182	0.145833	0.333333	0.541667	0.292725	0.249513	0.409722	1.64209	32.6443	31.2062	36.8968	33.7874	21.027	23.224	23.5705	protein_coding	4281	not_diff_edited
Gart	FBgn0000053	0.0714286	0.0238095	0.0918367	0.0595238	0.190476	0.162804	0.120408	0.00689258	0.05839	0.143764	2.46214	31.5229	27.4309	24.204	26.5702	26.962	28.9857	28.9603	protein_coding	4718	ars
adp	FBgn0000057	0	0	0	0	0	0	0	0	0	0		19.0705	19.3066	19.5273	22.5475	14.5209	16.6588	12.6146	protein_coding	2241	not_edited
Mps1	FBgn0000063	0	0	0.333333	0	0.2	0	0.222222	0.781189	0.111111	0.214815	1.93333	20.5601	19.6766	23.554	23.4205	20.5286	23.4939	23.4733	protein_coding	2141	not_diff_edited
Ald1	FBgn0000064	0	0.0430015	0.0422608	0.0959482	0.169137	0.10291	0.170668	0.000869776	0.0604035	0.170158	2.81702	144.558	165.75	161.79	155.975	150.388	156.105	153.913	protein_coding	2102	ars
amx	FBgn0000077	0	0	0	0	0	0	0	0	0	0		13.0576	14.4164	12.7336	12.4219	14.3081	14.2781	17.1836	protein_coding	1211	not_edited
AnxB9	FBgn0000083	0	0.0769231	0.0714286	0.0909091	0.142857	0.230769	0.384615	0.00826705	0.0797536	0.304029	3.81211	301.742	351.376	346.353	349.953	462.088	465.845	444.134	protein_coding	1456	ars
AnxB10	FBgn0000084	0	0	0	0	0.0384615	0.0662393	0.02	0.040619	0	0.0261538		181.298	147.915	171.453	174.764	172.502	178.051	198.99	protein_coding	1247	not_diff_edited
aop	FBgn0000097	0	0.024013	0.0363428	0.0737193	0.151922	0.138608	0.199513	1.41578e-05	0.0446917	0.183649	4.10924	48.0532	54.9761	57.2466	53.5284	66.0976	64.4074	59.1011	protein_coding	4936	ars
RpLP0	FBgn0000100	0.0113636	0.193292	0.328283	0.300085	0.243448	0.219962	0.271676	0.357426	0.273887	0.262267	0.957573	534.856	517.849	494.285	539.946	521.266	530.276	566.768	protein_coding	1328	not_diff_edited
Appl	FBgn0000108	0	0	0.125	0.2	0	0.0333333	0	0.0495964	0.108333	0	0	5.13601	6.00138	5.40402	3.78154	5.01202	6.77325	5.46352	protein_coding	6324	not_diff_edited
Aprt	FBgn0000109	0	0	0	0	0	0	0	0	0	0		49.2384	49.2452	41.4904	55.2257	51.5267	58.4624	46.5532	protein_coding	894	not_edited
bru1	FBgn0000114	0	0	0	0	0	0	0	1	0	0		1.58285	2.3788	1.42485	1.09891	1.08362	1.3435	2.7965	protein_coding	3510	not_edited
Arl1	FBgn0000115	0	0	0	0	0	0	0	0	0	0		93.1003	79.5996	72.4395	77.7691	60.7232	70.1249	73.2482	protein_coding	863	not_edited
Argk	FBgn0000116	0.00869565	0.0897727	0.111111	0.113429	0.177778	0.218615	0.208932	2.39726e-05	0.104771	0.198548	1.89506	61.8277	55.8695	58.9717	51.6411	75.8881	74.8044	92.178	protein_coding	1576	ars
arm	FBgn0000117	0.0075188	0.177574	0.150063	0.172816	0.193313	0.235737	0.234845	0.0107489	0.166818	0.221001	1.32481	189.262	169.02	175.092	171.176	186.497	187.002	177.423	protein_coding	3211	not_diff_edited
arr	FBgn0000119	0	0	0.111111	0	0.47619	0.175	0.341667	8.99517e-05	0.037037	0.386508	10.4357	13.9051	13.6716	12.3841	13.1902	18.6612	17.6133	16.555	protein_coding	6024	ars
ash2	FBgn0000139	0	0.2	0.166667	0.142857	0.4	0	0.5	0.505135	0.169841	0.466667	2.74766	103.564	85.1025	80.6649	81.0279	80.7987	99.5572	93.9095	protein_coding	1271	not_diff_edited
asp	FBgn0000140	0.0163982	0.130594	0.147129	0.177714	0.284751	0.337998	0.372327	5.77009e-07	0.151812	0.343135	2.26025	54.4159	47.7852	42.0846	43.6959	48.8093	45.4479	44.6647	protein_coding	6338	ars
aub	FBgn0000146	0	0.183333	0.0969697	0.144444	0.297721	0.378472	0.392002	0.177826	0.141582	0.360575	2.54675	45.9636	42.3049	38.1444	38.7365	53.7297	55.979	56.6291	protein_coding	2808	not_diff_edited
aurA	FBgn0000147	0.0175439	0	0	0	0.211905	0.115741	0.193651	0.00680743	0	0.199735		59.6204	47.1702	51.7988	49.6516	54.4011	63.0451	52.2841	protein_coding	1577	ars
awd	FBgn0000150	0	0.0153846	0.0166667	0.0375	0.0461538	0.0860215	0.0243902	0.154068	0.0231838	0.0316448	1.36495	1124.62	966.547	1043.36	1094.42	1073.35	1085.09	1121.5	protein_coding	578	not_diff_edited
Axs	FBgn0000152	0	0	0	0	0	0	0	0	0	0		10.954	10.7594	12.1389	11.3843	11.9809	12.2089	11.1308	protein_coding	2575	not_edited
baz	FBgn0000163	0	0.116667	0.0625	0.378571	0.125	0.05	0.34	0.87521	0.185913	0.268333	1.44333	22.8678	21.4783	23.9714	20.4011	21.3099	22.0574	21.3721	protein_coding	6485	not_diff_edited
ben	FBgn0000173	0.047619	0.0208333	0.210034	0.0642963	0.235211	0.379494	0.270597	0.00206321	0.0983879	0.258802	2.63043	98.1479	81.8551	80.3159	78.9536	83.1302	86.5207	94.0897	protein_coding	2003	ars
bic	FBgn0000181	0	0.0344828	0.0319149	0.0232558	0.0574713	0.0344828	0.0183486	0.672974	0.0298845	0.0313895	1.05036	656.565	560.109	625.993	582.853	645.849	598.174	607.149	protein_coding	992	not_diff_edited
BicD	FBgn0000183	0	0.167771	0.124339	0.184972	0.376396	0.284421	0.440057	0.000371031	0.159027	0.418836	2.63374	42.91	52.3451	52.4195	56.4261	60.3408	62.8968	63.3716	protein_coding	3705	ars
brm	FBgn0000212	0	0.148596	0.120088	0.146375	0.24668	0.33803	0.185651	0.00106299	0.138353	0.205994	1.4889	59.1546	55.7313	57.9214	57.7961	40.4487	40.4823	40.6674	protein_coding	5339	ars
brn	FBgn0000221	0	0	0	0	0	0	0	0	0	0		13.5579	9.42275	13.2216	6.91631	9.32664	10.5696	8.39412	protein_coding	1450	not_edited
Bsg25D	FBgn0000228	0	0	0	0	0	0.5	0.333333	0.0299129	0	0.222222		25.983	31.0179	30.323	27.6794	21.7625	21.6722	22.8272	protein_coding	3010	not_diff_edited
bsk	FBgn0000229	0.015625	0	0.0108696	0.0696931	0.325495	0.386057	0.293981	4.6382e-06	0.0268542	0.304486	11.3385	73.8537	94.0219	87.8866	88.7965	90.3959	94.9783	93.4716	protein_coding	1655	ars
bur	FBgn0000239	0	0.166625	0.0620915	0.151515	0.299455	0.371808	0.334008	4.8593e-05	0.126744	0.32249	2.54442	55.9586	56.2714	62.8631	62.3881	72.9673	67.9757	76.1064	protein_coding	3116	ars
by	FBgn0000244	0	0.194444	0.102679	0.142857	0.124206	0.15	0.177399	0.911991	0.14666	0.159668	1.0887	13.4281	13.9123	16.5869	14.1392	30.2752	27.9872	29.3608	protein_coding	4774	not_diff_edited
c(3)G	FBgn0000246	0	0	0	0	0	0	0	0	0	0		2.63605	3.51143	3.374	2.82522	6.51679	2.72687	4.38945	protein_coding	2594	not_edited
ca	FBgn0000247	0.00793651	0.118043	0.100871	0.137178	0.184105	0.207053	0.192852	0.0122652	0.118697	0.189936	1.60018	44.8211	49.4726	50.093	48.3503	36.9902	35.6243	35.2249	protein_coding	6398	not_diff_edited
cact	FBgn0000250	0	0	0	0.130952	0.161111	0.0740741	0.128333	0.0525553	0.0436508	0.139259	3.1903	73.1169	73.4753	64.2145	61.1667	101.901	100.455	100.367	protein_coding	1999	not_diff_edited
Cam	FBgn0000253	0.010023	0.300688	0.266683	0.209351	0.24791	0.226257	0.185431	0.141164	0.258907	0.206257	0.796646	427.966	386.404	388.307	375.772	446.468	398.997	426.556	protein_coding	1435	not_diff_edited
capu	FBgn0000256	0	0.2375	0.277778	0.108333	0.3	0.113636	0.398214	0.518163	0.20787	0.365476	1.75819	41.773	42.3076	46.459	42.4932	33.157	35.8416	35.0401	protein_coding	3059	not_diff_edited
car	FBgn0000257	0	0.25	0	0	0.416667	0	0	0.581227	0.0833333	0.138889	1.66667	15.3546	14.3534	14.711	13.8581	12.7863	13.8711	10.7654	protein_coding	3173	not_diff_edited
CkIIbeta	FBgn0000259	0	0.153846	0.1	0	0.333333	0.428571	0.428571	4.95593e-05	0.0846154	0.396825	4.68975	368.344	345.394	309.676	314.686	362.887	363.1	337.98	protein_coding	934	ars
Cat	FBgn0000261	0	0.0355603	0.0544643	0.0610974	0.221113	0.189056	0.266133	8.55936e-08	0.050374	0.251126	4.98524	123.3	111.783	120.242	114.767	113.658	122.447	112.095	protein_coding	1993	ars
Pka-C1	FBgn0000273	0	0.225955	0.259897	0.146158	0.23713	0.153094	0.320328	0.523983	0.21067	0.292596	1.38888	51.8949	56.3361	54.7009	48.3007	58.015	54.8232	52.8471	protein_coding	4480	not_diff_edited
CecA1	FBgn0000276	0	0	0	0	0	0	0	0	0	0		2.52136	6.7173	2.45881	2.27562	9.97318	2.31842	6.94917	protein_coding	339	not_edited
CecC	FBgn0000279	0	0	0	0	0	0	0	0	0	0		47.6086	26.5473	25.9131	15.9883	4.37941	19.3432	14.2404	protein_coding	386	not_edited
Cp190	FBgn0000283	0.00274725	0.0965792	0.120513	0.0775657	0.283072	0.176449	0.289944	4.69201e-05	0.0982193	0.287654	2.92869	89.1307	90.2231	90.2628	88.413	82.6942	85.0135	75.0136	protein_coding	4114	ars
Cf2	FBgn0000286	0	0	0	0	0	0.5	0.4	0.00262413	0	0.266667		15.5364	14.7523	14.9179	14.6693	9.92716	8.79133	11.4187	protein_coding	3576	ars
cg	FBgn0000289	0.00739572	0.0592331	0.0891549	0.0892665	0.167724	0.254682	0.240651	3.18695e-05	0.0792181	0.216342	2.73096	93.0127	92.1526	88.7661	87.2921	87.1506	85.5264	83.3754	protein_coding	4728	ars
Col4a1	FBgn0000299	0	0.106746	0.113131	0.0965278	0.166464	0.225734	0.193629	2.07389e-05	0.105468	0.184574	1.75004	63.9549	52.192	56.357	54.8766	44.5403	47.0202	50.3254	protein_coding	6101	ars
chif	FBgn0000307	0.00925926	0.130115	0.116576	0.141748	0.347117	0.404599	0.251929	7.38669e-06	0.12948	0.283659	2.19075	29.0547	30.4776	33.6584	34.4945	31.8165	30.7206	30.0965	protein_coding	6575	ars
chic	FBgn0000308	0	0.012	0.0283189	0.0207373	0.0420974	0.0718908	0.0807531	0.00285247	0.0203521	0.0678678	3.33469	780.34	683.764	750.437	760.112	774.221	767.649	738.761	protein_coding	988	ars
cin	FBgn0000316	0	0.22381	0.152381	0.197619	0.38	0.111688	0.216667	0.430469	0.19127	0.271111	1.41743	45.3587	47.6719	51.1323	51.8296	46.9113	47.8302	56.5813	protein_coding	2054	not_diff_edited
ck	FBgn0000317	0	0.22651	0.281548	0.263057	0.250563	0.304306	0.402688	0.171609	0.257038	0.351979	1.36937	28.8853	34.4343	33.6379	33.3631	32.7381	31.2182	29.1964	protein_coding	7087	not_diff_edited
cl	FBgn0000318	0	0	0	0	0	0	0	0	0	0		211.783	210.035	225.08	239.786	209.426	233.801	262.141	protein_coding	674	not_edited
Chc	FBgn0000319	0.00849918	0.137551	0.120238	0.0951194	0.185351	0.19955	0.208274	5.09702e-05	0.117636	0.200633	1.70554	110.387	99.3407	112.545	100.961	117.263	101.163	105.28	protein_coding	5788	ars
clt	FBgn0000326	0	0	0	0.25	0	0.666667	0.666667	0.0271322	0.0833333	0.444444	5.33333	27.8115	27.9912	29.8338	23.2183	23.3767	26.8517	27.6799	protein_coding	1844	not_diff_edited
cm	FBgn0000330	0	0	0	0	0	0	0	0	0	0		39.9907	32.3048	34.535	26.5262	32.1606	33.6707	24.5669	protein_coding	1774	not_edited
cn	FBgn0000337	0	0	0	0	0	0	0	0	0	0		3.82007	5.08864	6.98495	3.01678	1.65268	1.53676	1.09673	protein_coding	1790	not_edited
cni	FBgn0000339	0	0	0	0	0	0	0	0	0	0		76.6397	84.1532	69.9524	80.7552	94.4534	91.6473	83.5896	protein_coding	1132	not_edited
comt	FBgn0000346	0	1	0	0	0	0.166667	0	0.311081	0.333333	0	0	4.52244	3.76515	3.72115	5.73984	12.0188	12.8652	9.73781	protein_coding	3024	not_diff_edited
cort	FBgn0000351	0	0	0	0	0	0	0	0	0	0		3.23153	4.54381	2.88876	1.70134	4.26075	4.9524	2.22663	protein_coding	1587	not_edited
cos	FBgn0000352	0	0.203519	0.137235	0.0741054	0.510043	0.290509	0.219048	0.0047519	0.138287	0.316046	2.28544	26.0332	33.8618	36.9958	34.9381	24.4036	27.8534	26.0507	protein_coding	4416	ars
Cp18	FBgn0000357	0	0	0	0	0	0	0	0	0	0		1.97552	5.84788	3.85302	5.94325	14.9771	7.87156	6.04974	protein_coding	649	not_edited
crc	FBgn0000370	0	0.0520929	0.0396844	0.0934166	0.149953	0.0673024	0.112357	0.0314775	0.0617313	0.124889	2.02311	96.7158	116.405	92.5413	105.364	106.216	110.066	108.715	protein_coding	1878	not_diff_edited
crm	FBgn0000376	0	0	0	0.333333	0.25	0.75	0	0.159301	0.111111	0.0833333	0.75	12.5498	12.8517	13.1205	12.5511	8.16158	9.14857	8.20572	protein_coding	3780	not_diff_edited
crn	FBgn0000377	0	0.200175	0.0809524	0.102564	0.116162	0.240741	0.333333	0.197511	0.127897	0.260943	2.04026	62.3095	54.3577	54.5088	54.2518	48.3867	49.7114	50.8464	protein_coding	2332	not_diff_edited
csw	FBgn0000382	0	0	0	0.0454545	0.0714286	0.416667	0.125	0.00805285	0.0151515	0.107143	7.07143	24.6733	23.0307	22.8318	22.702	18.7591	21.6938	19.5239	protein_coding	7119	ars
cta	FBgn0000384	0	0.0384615	0.137529	0.0175439	0.212821	0.35119	0.322817	2.21153e-05	0.0645115	0.286152	4.43567	20.7191	27.8741	22.9193	21.0721	20.6414	17.6297	18.7507	protein_coding	2764	ars
cv	FBgn0000394	0	0	0	0	0	0	0	0	0	0		47.1039	44.2274	35.1694	34.099	56.769	51.4338	49.1349	protein_coding	1742	not_edited
cv-2	FBgn0000395	0	0.2	0	0	0	0	0	0.0927732	0.0666667	0	0	7.50292	12.7123	11.7454	14.7016	13.5697	13.0719	10.5209	protein_coding	4329	not_diff_edited
CycA	FBgn0000404	0	0.131155	0.19697	0.154208	0.325962	0.348489	0.39773	1.53874e-06	0.160778	0.373807	2.325	92.3331	90.1963	87.6129	98.5457	106.523	92.583	95.1949	protein_coding	2916	ars
CycB	FBgn0000405	0.00833333	0.0542857	0.0470588	0.0111111	0.254356	0.213465	0.252763	7.21418e-07	0.0374852	0.253294	6.75717	139.583	110.954	120.414	112.764	121.298	131.19	124.798	protein_coding	2627	ars
D1	FBgn0000412	0	0.126149	0.0918654	0.10735	0.118905	0.09375	0.219583	0.206897	0.108455	0.186024	1.71522	245.932	180.852	191.813	201.916	201.912	208.913	222.006	protein_coding	1597	not_diff_edited
Dab	FBgn0000414	0	0.0757576	0.166667	0.163265	0.280303	0.219697	0.346154	0.0114407	0.13523	0.324204	2.39743	18.6481	18.6306	18.1855	19.1257	12.3112	11.6913	12.7031	protein_coding	8067	not_diff_edited
Sap-r	FBgn0000416	0.00321068	0.0336235	0.0489891	0.0262105	0.150228	0.172233	0.180145	3.64512e-06	0.0362744	0.170173	4.69128	214.77	182.114	200.109	199.942	206.827	206.284	198.014	protein_coding	3349	ars
SmF	FBgn0000426	0	0.0103093	0.0108696	0.010989	0.0684932	0.133333	0.0984848	0.00132669	0.0107226	0.0884876	8.25243	323.959	308.823	323.063	335.334	269.676	338.276	379.176	protein_coding	467	ars
Dhod	FBgn0000447	0	0.0192308	0.0791667	0.0845238	0.129117	0.307298	0.126094	0.00821302	0.0609737	0.127102	2.08453	73.1639	68.5831	65.4033	68.6534	67.4689	63.0038	65.0824	protein_coding	1472	ars
Dip-B	FBgn0000454	0	0.0393271	0.0307722	0.0197488	0.0665277	0.0669679	0.0516079	0.0599554	0.0299494	0.0565812	1.88923	179.151	163.492	146.202	164.244	193.708	180.555	174.766	protein_coding	1813	not_diff_edited
Dip-C	FBgn0000455	0.333333	0.357143	0.358974	0.363636	0.414918	0.430556	0.561538	0.00965577	0.359918	0.512665	1.42439	27.1624	27.4287	22.4299	22.9335	25.777	25.7819	26.1618	protein_coding	1951	ars
Lar	FBgn0000464	0	0	0	0.25	0.333333	0	0	0.838194	0.0833333	0.111111	1.33333	1.74318	2.78647	1.30329	1.78306	1.89616	1.33573	1.28118	protein_coding	7355	not_diff_edited
Cyp6a2	FBgn0000473	0	0	0	0	0	0	0	0	0	0		3.57418	2.49391	2.73862	1.84333	2.52457	2.34751	1.64181	protein_coding	1674	not_edited
dnc	FBgn0000479	0	0.0833333	0.5	0.380952	0.222222	0.0833333	0.380952	0.273659	0.321429	0.328042	1.02058	10.0069	8.61319	7.95704	8.93893	10.8089	10.9474	10.9849	protein_coding	8328	not_diff_edited
dor	FBgn0000482	0.0285714	0.25	0.197959	0.172562	0.2	0.290278	0.447279	0.181628	0.206841	0.364853	1.76393	23.9306	25.3338	29.0064	26.4792	20.3218	20.637	22.1094	protein_coding	3161	not_diff_edited
Pka-C3	FBgn0000489	0	0	0	0	0	0	0	0	0	0		2.77375	3.03167	1.45651	4.4291	2.74287	1.96192	4.31244	protein_coding	2003	not_edited
dsh	FBgn0000499	0	0.217857	0.158333	0.125	0.5	0.208333	0.539205	0.00138716	0.167063	0.526136	3.14932	38.0185	35.8976	36.3427	33.635	32.543	34.1295	30.5101	protein_coding	2844	ars
dwg	FBgn0000520	0	0	0	0	0	0	0	0	0	0		13.0218	14.7868	11.6579	11.1746	9.07711	8.83305	11.9632	protein_coding	2002	not_edited
dx	FBgn0000524	0	0.0416667	0.111111	0.133333	0.0769231	0.309349	0.257143	0.0448588	0.0953704	0.19707	2.06636	25.5663	25.976	25.041	23.7798	18.4369	20.7368	17.2313	protein_coding	3828	not_diff_edited
ea	FBgn0000533	0	0	0	0	0	0	0	0	0	0		2.23901	1.98836	3.82106	4.29416	1.93732	2.83084	3.34261	protein_coding	1527	not_edited
eag	FBgn0000535	0	0	0	0	0	0	0	1	0	0		2.928	1.66414	1.71322	2.43121	3.47449	1.50771	1.82918	protein_coding	3649	not_edited
eas	FBgn0000536	0	0.180657	0.175714	0.157143	0.512821	0.471061	0.374293	0.000598967	0.171171	0.420469	2.45642	45.6522	48.3568	44.6985	43.6848	50.9457	46.8667	46.3204	protein_coding	2331	ars
E(bx)	FBgn0000541	0	0.0791742	0.0811124	0.147724	0.327023	0.30576	0.261038	9.10378e-07	0.10267	0.283033	2.75672	68.8361	68.584	69.1144	64.5477	65.025	61.606	63.7878	protein_coding	8605	ars
ec	FBgn0000542	0	0.0666667	0.133333	0.114286	0.166667	0.269841	0.125	0.135683	0.104762	0.138889	1.32576	11.1304	10.8501	9.73147	10.7962	18.281	16.5871	14.9858	protein_coding	6681	not_diff_edited
ecd	FBgn0000543	0	0	0	0	0	0	0	0	0	0		44.5985	45.9772	45.5723	48.4771	38.9249	37.2646	43.6452	protein_coding	2204	not_edited
EcR	FBgn0000546	0	0	0	0	1	0.5	0.142857	0.000776233	0	0.428571		33.2526	29.936	31.5362	31.5587	40.9054	41.6089	41.2575	protein_coding	3740	ars
ed	FBgn0000547	0	0	0	0	0.0714286	0.201361	0.13244	0.006029	0	0.112103		18.5595	15.2197	14.3488	14.2607	20.5024	21.3706	21.1214	protein_coding	5112	ars
eEF1alpha2	FBgn0000557	0	0	0	0	0.166667	0	0	0.54968	0	0.0555556		2.63605	3.21881	3.85599	3.42	7.00554	5.90822	3.63264	protein_coding	2594	not_diff_edited
eEF2	FBgn0000559	0	0.0596463	0.0591599	0.0646832	0.0613209	0.0572793	0.0597989	0.872243	0.0611631	0.0603062	0.98599	703.569	684.991	679.328	676.415	712.598	681.039	689.449	protein_coding	3008	not_diff_edited
egl	FBgn0000562	0	0.371693	0.206197	0.308333	0.344444	0.302381	0.484127	0.451401	0.295408	0.437566	1.48123	47.4122	48.4545	46.6652	43.4862	41.9894	40.5616	43.7601	protein_coding	3885	not_diff_edited
MsrA	FBgn0000565	0	0.111111	0	0.0333333	0.0540541	0.0555556	0.136364	0.176778	0.0481481	0.108927	2.26233	155.685	133.609	113.974	119.651	194.057	198.491	214.744	protein_coding	980	not_diff_edited
Eip55E	FBgn0000566	0	0.1	0	0	0.0666667	0.3125	0.0263158	0.143258	0.0333333	0.0397661	1.19298	74.3127	53.6679	60.3441	57.4139	77.7746	69.6609	71.1938	protein_coding	1478	not_diff_edited
Eip74EF	FBgn0000567	0	0.0333333	0	0	0.296296	0.111111	0.0666667	0.00159401	0.0111111	0.14321	12.8889	14.6438	15.0877	15.667	15.7828	16.5193	14.7724	16.6534	protein_coding	6012	ars
Eip75B	FBgn0000568	0	0.0416928	0.0585714	0.071675	0.0656492	0.0615253	0.118103	0.201416	0.0573131	0.100618	1.75559	64.0614	56.2045	59.4616	53.3396	57.6787	58.7026	56.7265	protein_coding	3876	not_diff_edited
emc	FBgn0000575	0.00240964	0.0251665	0.0285088	0.0271671	0.271744	0.20284	0.230505	1.6443e-06	0.0269474	0.244251	9.06399	189.386	170.222	160.89	155.492	186.659	180.28	180.697	protein_coding	2049	ars
ena	FBgn0000578	0.000988142	0.0746313	0.0713641	0.0643881	0.136111	0.173167	0.133887	0.00165104	0.0701278	0.134628	1.91975	157.422	147.618	154.177	147.842	135.481	127.313	115.824	protein_coding	4417	ars
Eno	FBgn0000579	0.150376	0.14966	0.152286	0.20911	0.201999	0.23312	0.22349	0.00928013	0.170352	0.216326	1.26988	111.64	112.48	109.034	115.821	126.405	131.502	136.14	protein_coding	2561	ars
E(Pc)	FBgn0000581	0.00779221	0.170459	0.169322	0.128536	0.291788	0.286246	0.243099	0.00218727	0.156106	0.259328	1.66124	47.5949	47.7091	51.8235	48.689	33.2199	32.9876	31.4382	protein_coding	9554	ars
esc	FBgn0000588	0	0.037037	0.166667	0	0.133333	0.266667	0.171044	0.00896845	0.0679012	0.158474	2.33388	37.8714	32.5182	40.8453	43.6874	37.4499	37.8213	32.9494	protein_coding	1704	ars
exd	FBgn0000611	0	0.0166667	0.0934449	0.0533333	0.241905	0.286203	0.263075	0.00148218	0.0544816	0.256018	4.69917	64.1871	63.452	70.2565	60.3394	60.2477	57.7941	60.331	protein_coding	2883	ars
exu	FBgn0000615	0	0.126984	0.187075	0.0928571	0.227891	0.394558	0.251082	0.109338	0.135639	0.243352	1.79412	20.6376	33.6	23.2703	23.8648	24.0218	27.6741	26.8599	protein_coding	1988	not_diff_edited
e(y)1	FBgn0000617	0	0	0	0	0	0	0	0	0	0		49.0487	46.5968	53.0231	42.8956	42.111	51.0445	44.3628	protein_coding	1124	not_edited
e(y)2	FBgn0000618	0	0	0	0	0	0	0	0	0	0		54.3771	44.5171	47.2283	51.3778	67.2149	58.5943	67.9099	protein_coding	503	not_edited
E(z)	FBgn0000629	0	0.214286	0.111111	0.236652	0.407407	0.290476	0.444444	0.0313631	0.18735	0.432099	2.30638	32.4105	32.1504	33.9602	30.4964	31.5383	36.4597	38.0116	protein_coding	2479	not_diff_edited
Fas2	FBgn0000635	0	0	0.2	0	0.166667	0.254762	0	0.188471	0.0666667	0.0555556	0.833333	9.30775	10.0121	9.4604	9.34713	18.4083	16.2734	13.4891	protein_coding	3260	not_diff_edited
Fas3	FBgn0000636	0	0	0	0	0	0	0	0	0	0		7.41104	6.7381	3.78568	6.05171	5.40917	8.27481	7.94335	protein_coding	2422	not_edited
Fcp3C	FBgn0000644	0	0	0	0	0	0.666667	0	0.338769	0	0		11.9823	14.582	7.79007	7.20966	10.0936	12.2421	9.78513	protein_coding	963	not_diff_edited
fl(2)d	FBgn0000662	0	0.181818	0.311111	0.25	0.541667	0.444444	0.404762	0.00216925	0.247643	0.450397	1.81873	69.9958	66.7418	68.5949	63.4842	61.5638	71.7946	67.4657	protein_coding	2485	ars
Actn	FBgn0000667	0	0.165741	0.246128	0.0638889	0.322917	0.258305	0.275426	0.00558266	0.158586	0.291256	1.83658	44.5338	35.8285	36.5492	37.9051	41.858	40.544	43.5466	protein_coding	3877	ars
fliI	FBgn0000709	0.0269231	0.223053	0.29373	0.194771	0.32629	0.29814	0.252232	0.102164	0.237185	0.276918	1.16752	33.3786	33.9664	32.5506	31.0843	27.4038	25.9702	26.4355	protein_coding	4827	not_diff_edited
flw	FBgn0000711	0	0.272156	0.241608	0.220707	0.294733	0.355664	0.379167	0.364547	0.244824	0.351022	1.43377	51.14	57.3476	47.329	43.8027	48.786	58.6416	51.7731	protein_coding	2131	not_diff_edited
fog	FBgn0000719	0.0333333	0.142464	0.165909	0.237657	0.327489	0.377232	0.355431	4.20009e-06	0.18201	0.346117	1.90164	24.8811	24.0454	23.0745	21.5755	25.5691	27.5888	27.5647	protein_coding	5256	ars
for	FBgn0000721	0.333333	0.222222	0.333333	0.5	0.253968	0.0555556	0.222222	0.105638	0.351852	0.232804	0.661654	46.7613	39.639	33.5792	35.1698	66.9792	64.8874	55.5876	protein_coding	3016	not_diff_edited
FER	FBgn0000723	0	0	0	0	0.2	0	0	0.216158	0	0.0666667		28.618	31.1088	33.5824	33.7596	44.3868	45.6412	47.1285	protein_coding	3599	not_diff_edited
fs(1)K10	FBgn0000810	0	0.119048	0.0565476	0	0.277778	0.366667	0.23125	2.49123e-05	0.0585317	0.246759	4.21582	14.7031	16.9121	19.5275	14.2811	12.7393	13.6485	14.7943	protein_coding	3052	ars
png	FBgn0000826	0	0.541667	0.4	0.2	0.214286	0	0.410714	0.242493	0.380556	0.345238	0.907195	37.5963	25.5517	25.066	21.4672	22.3826	23.9876	27.491	protein_coding	1114	not_diff_edited
fs(1)Yb	FBgn0000928	0	0	0	0	0	0	0.5	0.0694105	0	0.333333		10.6171	8.23646	11.0678	9.58235	9.29219	9.20153	9.30558	protein_coding	3502	not_diff_edited
dup	FBgn0000996	0	0.1875	0.209821	0.0584821	0.262879	0.32247	0.34798	0.00338687	0.151935	0.319613	2.10362	43.4483	37.3486	43.7275	41.7255	44.6466	44.5009	44.6039	protein_coding	2764	ars
ftz-f1	FBgn0001078	0	0	0	0	0.333333	0.333333	0	0.0143763	0	0.111111		22.6379	20.1663	20.2195	18.9676	21.4794	23.0207	21.4455	protein_coding	6060	not_diff_edited
fu	FBgn0001079	0	0	0	0.333333	0	0.291667	0.166667	0.700807	0.111111	0.111111	1	17.4839	14.8262	16.5374	14.1188	14.4294	14.8679	11.5941	protein_coding	3251	not_diff_edited
fy	FBgn0001084	0	0	0	0	0	0	0	0	0	0		8.84024	7.8506	11.315	11.4693	7.10275	12.9551	9.89819	protein_coding	1547	not_edited
fz	FBgn0001085	0	0.0666667	0	0	0.245238	0.366667	0.321429	1.5366e-06	0.0222222	0.296032	13.3214	17.9144	18.3947	16.7057	16.2694	27.1261	27.6944	22.6299	protein_coding	3817	ars
fzy	FBgn0001086	0.0166667	0.0333333	0.0178571	0.0294118	0.194444	0.269481	0.230114	0.00017716	0.0268674	0.218224	8.12225	72.5844	63.3179	59.7174	54.8816	67.3302	66.5455	68.8477	protein_coding	1996	ars
g	FBgn0001087	0.0833333	0.21627	0.174074	0.130952	0.430556	0.368056	0.480507	3.57377e-05	0.173765	0.463856	2.66944	42.4588	32.2145	36.5816	33.763	37.808	33.1662	34.5574	protein_coding	4147	ars
Gapdh1	FBgn0001091	0	0.0555556	0.025	0.0625	0.166667	0.171429	0.124402	0.00147766	0.0476852	0.13849	2.90426	182.195	147.816	176.108	175.458	159.831	161.03	185.391	protein_coding	1330	ars
Gapdh2	FBgn0001092	0.00568182	0.0901317	0.08753	0.107153	0.246007	0.199529	0.220162	3.16667e-07	0.0949381	0.228777	2.40975	168.527	165.371	157.688	154.623	194.58	217.177	198.453	protein_coding	1377	ars
Gdh	FBgn0001098	0	0.177778	0.169231	0.0555556	0.127564	0.0563725	0.133333	0.62423	0.134188	0.13141	0.979299	57.5855	57.6899	59.4058	60.3488	84.005	71.1114	78.9192	protein_coding	1796	not_diff_edited
Galphai	FBgn0001104	0.0117647	0.0593966	0.0499389	0.0133333	0.129412	0.143175	0.111385	0.00857451	0.0408896	0.117394	2.87099	253.073	263.301	277.443	257.891	276.426	275.86	263.842	protein_coding	2067	ars
Gbeta13F	FBgn0001105	0.0044039	0.0615625	0.0399393	0.0452088	0.0938611	0.120717	0.134053	0.000160891	0.0489036	0.120656	2.46722	212.881	204.446	197.49	196.972	202.027	196.733	200.009	protein_coding	2391	ars
DCTN1-p150	FBgn0001108	0	0.0694444	0.0238095	0.186508	0.191026	0.290152	0.353175	0.001248	0.093254	0.299125	3.20764	31.2779	33.5319	34.1659	35.096	27.4931	26.8603	28.7352	protein_coding	4550	ars
Glt	FBgn0001114	0.00205343	0.0298414	0.0326321	0.0415045	0.141538	0.151563	0.108286	4.00836e-05	0.0346593	0.11937	3.44409	152.201	135.163	141.011	139.142	150.507	141.277	145.008	protein_coding	3260	ars
gnu	FBgn0001120	0	0	0	0	0	0	0	0	0	0		25.0032	15.6252	13.5461	25.0737	21.062	21.7135	25.0976	protein_coding	923	not_edited
Galphao	FBgn0001122	0	0	0	0.642857	0.5	0	0.5	0.517359	0.214286	0.5	2.33333	46.6875	45.2881	39.9257	37.1671	49.7192	51.7359	40.4726	protein_coding	1785	not_diff_edited
Galphas	FBgn0001123	0	0.0912698	0.03125	0.149621	0.3875	0.366667	0.380952	2.12793e-05	0.0907137	0.383135	4.22356	101.342	114.523	99.9697	98.0135	102.066	97.7051	104.07	protein_coding	1826	ars
Got1	FBgn0001124	0	0	0.0277778	0	0.181818	0.110145	0.0662393	0.0119972	0.00925926	0.104766	11.3147	72.6682	62.5024	63.9277	66.7323	72.8644	70.3239	75.1643	protein_coding	1682	not_diff_edited
Got2	FBgn0001125	0	0.0340485	0.0702218	0.0858345	0.128692	0.127751	0.163938	0.00653588	0.0633683	0.152189	2.40167	224.643	201.198	209.72	200.523	233.25	227.219	230.795	protein_coding	1560	ars
Gpdh1	FBgn0001128	0	0	0.6	0	0	0.226496	0.45	0.88141	0.2	0.3	1.5	28.9501	35.6136	30.5461	26.9852	48.3389	53.4582	44.4732	protein_coding	1801	not_diff_edited
grau	FBgn0001133	0	0	0	0	0	0	0	0	0	0		25.0465	26.4507	23.1049	28.9186	20.7514	21.3707	23.6323	protein_coding	1894	not_edited
grk	FBgn0001137	0	0	0.177885	0	0.267857	0.2	0.133333	0.007208	0.0592949	0.178175	3.00489	41.2942	44.6243	43.9087	40.8618	62.9738	58.557	56.2204	protein_coding	1718	ars
gro	FBgn0001139	0	0.162758	0.123352	0.0806311	0.229963	0.252724	0.244873	0.00597572	0.122247	0.239903	1.96244	135.039	120.697	125.094	122.469	121.348	106.618	110.333	protein_coding	3918	ars
Gs1	FBgn0001142	0	0	0.030303	0	0.149539	0.212843	0.164717	0.0030704	0.010101	0.159658	15.8061	79.2358	50.7079	49.7964	42.6809	84.5725	71.7019	77.8786	protein_coding	1699	ars
Gs2	FBgn0001145	0	0	0	0	0	0	0	0	0	0		1.63564	2.90508	2.0508	2.53068	2.54169	1.504	2.79069	protein_coding	1829	not_edited
gsb	FBgn0001148	0	0	0	0	1	0	0	0.0681331	0	0.333333		3.3692	1.84125	1.76918	1.87128	2.30656	1.90648	2.14291	protein_coding	1649	not_diff_edited
GstD1	FBgn0001149	0.047619	0.24	0.268293	0.169492	0.263158	0.333333	0.3	0.0339005	0.225928	0.287719	1.2735	235.738	362.419	351.51	371.075	352.93	363.604	381.45	protein_coding	843	not_diff_edited
h	FBgn0001168	0.0666667	0.166667	0.0833333	0.0992063	0.375661	0.282828	0.360256	3.40508e-07	0.116402	0.365391	3.13904	36.9716	43.0727	41.7661	45.0967	46.8766	50.6573	46.5773	protein_coding	2335	ars
H	FBgn0001169	0	0.109664	0.209967	0.0543884	0.198022	0.18125	0.353992	0.0165755	0.124673	0.302002	2.42235	31.5331	34.3243	36.0265	38.4818	22.454	20.0282	19.8145	protein_coding	6004	not_diff_edited
hay	FBgn0001179	0	0	0	0	0.5	0	0	0.123975	0	0.166667		22.2961	25.6948	28.2161	30.2614	27.7703	27.0746	24.08	protein_coding	2511	not_diff_edited
her	FBgn0001185	0	0	0	0	0	0	0	0	0	0		12.5803	18.8327	14.1961	15.0848	15.4615	15.6991	17.6666	protein_coding	2378	not_edited
Hex-A	FBgn0001186	0.0173993	0.117616	0.0686397	0.0575395	0.23687	0.119521	0.171425	0.00466821	0.081265	0.19324	2.3779	67.1154	67.3961	67.0616	69.6136	70.0442	71.7775	70.2918	protein_coding	4139	ars
hfw	FBgn0001189	0	0.0833333	0.208333	0.0454545	0.35	0.55	0.2	0.000684741	0.112374	0.25	2.22472	22.2266	27.8587	29.2205	29.5826	20.7273	23.1541	20.1613	protein_coding	3038	ars
His2Av	FBgn0001197	0	0.00438596	0.0149055	0.0162495	0.0754583	0.0620231	0.060238	0.00174826	0.011847	0.0653114	5.51292	508.165	453.874	449.925	469.526	485.518	485.417	501.113	protein_coding	1169	ars
hook	FBgn0001202	0	0	0	0	0	0	0	0	0	0		30.9876	34.8897	36.3346	39.9534	30.6427	39.8569	31.5187	protein_coding	2317	not_edited
Hmr	FBgn0001206	0	0.116667	0.0277778	0.207143	0.333333	0.3125	0.335714	0.01368	0.117196	0.334921	2.85779	17.8374	16.2447	16.2412	17.2488	15.299	13.3892	13.043	protein_coding	4696	not_diff_edited
Hrb98DE	FBgn0001215	0.00666667	0.219423	0.17544	0.19653	0.304209	0.292534	0.310493	0.000134453	0.197131	0.308398	1.56443	273.892	271.403	262.741	260.505	226.44	218.158	197.443	protein_coding	1913	ars
Hsc70-3	FBgn0001218	0.00178571	0.0724428	0.0715526	0.0430764	0.14456	0.107808	0.145835	0.000597563	0.0623573	0.14541	2.33188	212.112	235.998	224.843	226.938	217.53	204.246	199.336	protein_coding	2988	ars
Hsc70-5	FBgn0001220	0	0.0762084	0.0362189	0.0724675	0.14342	0.0842475	0.129915	0.00376907	0.0616316	0.134417	2.18097	242.549	226.547	265.95	239.363	257.566	245.414	234.508	protein_coding	2791	ars
Hsf	FBgn0001222	0	0.0185185	0.0951178	0.12851	0.165998	0.21358	0.240863	0.0221255	0.0807156	0.215908	2.67492	57.0909	68.9097	64.4503	64.7078	108.097	103.771	104.493	protein_coding	2897	not_diff_edited
Hsp23	FBgn0001224	0	0.0246054	0.00958486	0.025957	0.0692173	0.088306	0.107026	0.000249143	0.0200491	0.0944232	4.70959	178.877	579.166	629.868	568.54	675.99	634.802	616.036	protein_coding	884	ars
Hsp26	FBgn0001225	0	0.018448	0.0160643	0.0155678	0.119829	0.117189	0.172468	8.7214e-07	0.0166933	0.154921	9.28043	240.766	481.361	539.736	527.783	614.673	636.927	674.465	protein_coding	1010	ars
Hsp27	FBgn0001226	0	0	0	0	0	0	0	0	0	0		32.7336	209.298	203.532	205.858	304.271	290.877	301.448	protein_coding	1632	not_edited
Hsp68	FBgn0001230	0.00877193	0.0138671	0.021087	0.00333333	0.0736892	0.0804436	0.0796976	0.000972123	0.0127625	0.0776948	6.08775	85.0526	238.502	253.685	239.625	388.138	408.649	409.699	protein_coding	2231	ars
Hsp83	FBgn0001233	0.00218316	0.0865079	0.0776578	0.0941576	0.17207	0.187773	0.175361	5.43557e-05	0.0861078	0.174264	2.02379	472.85	753.926	757.928	751.366	840.23	852.989	845.079	protein_coding	2960	ars
lncRNA:Hsromega	FBgn0001234	0	0	0	0	0.0114943	0.0037037	0.0138889	0.858816	0	0.0130907		165.652	189.627	202.379	196.054	216.483	195.354	198.153	ncRNA	2776	not_diff_edited
hth	FBgn0001235	0	0	0	0	0	0	0	1	0	0		4.98823	3.59174	2.56372	5.41464	2.3997	3.22312	4.70659	protein_coding	6340	not_edited
Ide	FBgn0001247	0.0208333	0.191667	0.282077	0.223016	0.288095	0.379487	0.307143	0.0801974	0.232253	0.300794	1.29511	56.4193	57.9389	53.8079	61.2392	56.0372	56.5634	56.5138	protein_coding	3439	not_diff_edited
Idh	FBgn0001248	0.0793651	0.121129	0.163515	0.177079	0.249557	0.283324	0.315326	1.04367e-05	0.153908	0.293403	1.90636	90.7133	97.2851	95.2192	97.3086	105.332	101.727	98.8532	protein_coding	1974	ars
if	FBgn0001250	0	0	0	0	0	0	0	0	0	0		7.11149	4.29983	4.79553	3.82371	4.71316	3.68694	5.56032	protein_coding	5649	not_edited
ImpE3	FBgn0001255	0	0	0	0	0	0	0	0	0	0		10.1569	10.0606	8.00013	9.8721	8.88493	11.1354	12.9201	protein_coding	1094	not_edited
ImpL2	FBgn0001257	0	0.0221184	0.0182531	0.0383943	0.154262	0.171567	0.209293	2.20123e-07	0.0262553	0.190949	7.2728	228.475	246.088	258.733	243.059	277.794	265.486	271.589	protein_coding	2355	ars
Ldh	FBgn0001258	0	0	0	0	0	0	0	1	0	0		3.84585	7.89793	7.96971	9.11143	11.6468	10.3879	13.912	protein_coding	1778	not_edited
ix	FBgn0001276	0	0	0	0	0	0	0	0	0	0		36.447	37.5873	31.53	27.5891	28.4843	27.5675	27.5434	protein_coding	727	not_edited
janA	FBgn0001280	0.0294118	0.030303	0	0	0	0.0540541	0	0.756438	0.010101	0	0	270.083	216.475	229.162	235.842	249.107	271.393	289.002	protein_coding	682	not_diff_edited
Jra	FBgn0001291	0	0	0.121212	0.0877193	0.141538	0.341737	0.28981	0.00953374	0.0696438	0.240386	3.45165	64.1756	72.919	68.0495	70.0614	85.6312	80.9137	91.6562	protein_coding	1525	ars
kay	FBgn0001297	0.00669492	0.0659637	0.0527161	0.04444	0.156789	0.151641	0.130855	3.31853e-05	0.0543733	0.139499	2.56559	167.152	140.114	164.567	148.797	162.692	153.173	160.602	protein_coding	3738	ars
kel	FBgn0001301	0	0.0625	0.166667	0.1625	0.166667	0.322222	0.291667	0.0610017	0.130556	0.25	1.91489	19.7452	24.8121	26.4857	25.8506	21.2233	20.9547	22.8005	protein_coding	5476	not_diff_edited
Khc	FBgn0001308	0	0.0186613	0.0480892	0	0.178187	0.139138	0.152818	2.92081e-05	0.0222502	0.161275	7.24824	106.555	97.7911	97.9709	102.706	93.6615	92.9056	91.6626	protein_coding	3718	ars
klar	FBgn0001316	0.111111	0.198413	0.166667	0.179894	0.111111	0.10625	0.18125	0.0730069	0.181658	0.15787	0.869053	101.34	97.7338	101.39	91.8019	99.6176	101.127	91.8594	protein_coding	5689	not_diff_edited
knrl	FBgn0001323	0	0	0	0	0	0	0	0	0	0		2.62997	1.42728	1.13988	1.97804	2.31173	1.6122	3.22157	protein_coding	2925	not_edited
kto	FBgn0001324	0	0.187912	0.178188	0.141739	0.18755	0.220095	0.266476	0.158396	0.169279	0.240167	1.41876	178.836	184.587	170.529	181.553	118.714	129.774	126.015	protein_coding	1723	not_diff_edited
kz	FBgn0001330	0	0	0	0	0	0	0	0	0	0		31.4159	31.7541	30.9708	31.9627	23.6103	26.4713	25.0837	protein_coding	3741	not_edited
Mybbp1A	FBgn0001341	0	0	0.186667	0.25	0.380952	0.0444444	0.176364	0.453652	0.145556	0.24456	1.68018	38.324	31.6617	30.9179	31.7588	32.1554	29.3662	33.0747	protein_coding	3680	not_diff_edited
egh	FBgn0001404	0	0	0.125	0.0625	0.25	0.229167	0.3	0.000137995	0.0625	0.283333	4.53333	23.7911	20.999	19.8057	23.0435	18.6489	19.2084	21.8571	protein_coding	2946	ars
l(1)10Bb	FBgn0001491	0	0	0	0	0	0	0	0	0	0		57.6538	42.6664	51.7614	49.5568	59.2745	69.8431	51.7059	protein_coding	934	not_edited
Hlc	FBgn0001565	0	0.143871	0.0645833	0.268115	0.101852	0.164363	0.182287	0.856967	0.158857	0.155475	0.978716	94.4873	93.3835	90.6573	95.1029	84.1782	95.6907	87.0063	protein_coding	1963	not_diff_edited
Grip91	FBgn0001612	0	0.5	0.25	0.166667	0.4375	0.1	0.45	0.842536	0.305556	0.445833	1.45909	12.3268	13.1788	13.3049	15.446	14.7932	13.2055	12.864	protein_coding	3571	not_diff_edited
dlg1	FBgn0001624	0	0.182183	0.170833	0.263981	0.204787	0.271483	0.318182	0.0453314	0.205666	0.280384	1.3633	141.723	139.541	141.51	134.023	122.9	121.442	115.424	protein_coding	2524	not_diff_edited
ifc	FBgn0001941	0	0.0597866	0.0389459	0.0713611	0.256029	0.222704	0.199781	1.58907e-07	0.0566979	0.21853	3.8543	115.359	120.78	119.293	118.79	119.689	124.109	132.773	protein_coding	1656	ars
eIF4A	FBgn0001942	0.00274725	0.0758916	0.118103	0.095264	0.0943159	0.12533	0.0724455	0.960123	0.0964194	0.0797356	0.826967	460.782	448.071	455.332	469.693	500.612	537.639	528.815	protein_coding	2021	not_diff_edited
Arpc1	FBgn0001961	0	0.103372	0.121082	0.110597	0.149283	0.164433	0.184263	0.0376303	0.111684	0.172603	1.54546	228.564	215.734	223.394	233.607	208.263	214.649	211.161	protein_coding	1666	not_diff_edited
Sos	FBgn0001965	0.0031746	0.221678	0.187081	0.257243	0.328718	0.338435	0.221071	0.0816704	0.222	0.256954	1.15745	48.7665	51.6588	54.5091	55.65	37.874	31.5215	34.6293	protein_coding	5635	not_diff_edited
CIAPIN1	FBgn0001977	0	0.0376623	0.00714286	0.0342857	0.00769231	0.0606061	0.0503289	0.528274	0.0263636	0.0361167	1.36995	42.4108	52.7926	53.024	57.5795	55.5599	56.4961	63.1069	protein_coding	2358	not_diff_edited
stc	FBgn0001978	0	0.0697624	0.121136	0.0980705	0.122052	0.155101	0.125033	0.115979	0.096323	0.12404	1.28775	94.4746	99.7736	102.773	102.902	91.5731	87.5396	89.659	protein_coding	4112	not_diff_edited
Mtr4	FBgn0001986	0	0.195204	0.135225	0.141643	0.315293	0.343195	0.339404	3.11272e-05	0.157357	0.331367	2.10582	52.4527	50.9212	48.1289	50.7834	43.1455	45.0521	43.1508	protein_coding	3585	ars
Gli	FBgn0001987	0	0	0	0.25	1	0.5	0.666667	0.00302322	0.0833333	0.777778	9.33333	3.44345	5.43638	6.15639	7.25162	16.8364	16.6231	15.8176	protein_coding	4468	ars
ND-B17	FBgn0001989	0	0	0	0	0	0	0	0	0	0		220.147	157.626	167.632	184.304	172.965	205.994	207.792	protein_coding	992	not_edited
wek	FBgn0001990	0	0	0	0	0	0	0	0	0	0		20.8114	19.6018	19.0652	20.1112	21.6192	19.9096	20.8578	protein_coding	2033	not_edited
crp	FBgn0001994	0	0.0813156	0.109476	0.162613	0.229673	0.244882	0.250994	0.000159185	0.117802	0.243887	2.07032	68.6394	61.3865	66.1793	59.6714	60.4831	57.1337	57.3512	protein_coding	4402	ars
mRpL4	FBgn0001995	0	0.047619	0.0952381	0.05	0.15	0.0769231	0	0.867744	0.0642857	0.05	0.777778	76.4368	52.1288	67.9514	63.2698	58.0467	69.508	72.1629	protein_coding	1012	not_diff_edited
l(2)37Bb	FBgn0002021	0.125	0.266667	0.222222	0.25	0.1	0.5	0.125	0.978418	0.246296	0.116667	0.473684	24.271	24.2204	23.913	21.4538	23.2586	27.8394	26.6656	protein_coding	1708	not_diff_edited
Catsup	FBgn0002022	0	0.0443636	0.206667	0.0918715	0.381364	0.414286	0.344551	6.57998e-05	0.114301	0.356822	3.12179	69.4665	83.8179	83.4519	90.8639	74.6667	79.8442	78.8494	protein_coding	1698	ars
l(2)37Cc	FBgn0002031	0	0.0416667	0	0.08	0.0588235	0.266667	0.129032	0.00680038	0.0405556	0.105629	2.60456	149.009	128.949	137.892	131.625	154.875	145.956	143.692	protein_coding	2022	ars
CG10561	FBgn0002036	0	0	0	0	0	0	0	0	0	0		4.37367	2.58937	2.03104	3.00754	2.67738	4.21316	3.25277	protein_coding	2052	not_edited
swm	FBgn0002044	0	0.0275867	0.0802079	0.0454545	0.171081	0.234668	0.145707	0.000105395	0.051083	0.154165	3.01793	66.2007	67.3842	71.8878	71.1779	59.9661	58.5057	58.1707	protein_coding	4151	ars
AspRS	FBgn0002069	0	0.0271429	0.0440476	0.0518609	0.123772	0.0938315	0.0761212	0.00519039	0.0410171	0.0920048	2.24308	58.9631	63.7542	75.0579	78.1996	68.7665	78.8428	78.3603	protein_coding	1899	ars
l(2)gl	FBgn0002121	0.0103676	0.0827881	0.0748991	0.0834501	0.118869	0.184579	0.140792	0.0018879	0.0803791	0.133484	1.66068	82.3352	88.9088	86.098	85.0559	101.066	87.3667	87.8584	protein_coding	5528	ars
CG5504	FBgn0002174	0	0	0.146825	0.0833333	0.0625	0.166667	0.286364	0.151866	0.0767196	0.211742	2.75995	102.512	69.3489	82.7999	82.0129	75.2561	75.4612	76.1777	protein_coding	1505	not_diff_edited
dre4	FBgn0002183	0.00568182	0.108675	0.149131	0.138864	0.16486	0.215228	0.154499	0.0224142	0.132223	0.157952	1.19459	176.546	154.87	169.484	167.436	166.774	163.986	160.985	protein_coding	3573	not_diff_edited
l(3)73Ah	FBgn0002283	0	0	0	0.166667	0	0.272727	0.285714	0.146266	0.0555556	0.190476	3.42857	45.2586	51.3884	52.3325	49.017	47.6319	52.6143	52.2712	protein_coding	1322	not_diff_edited
Prosbeta6	FBgn0002284	0	0	0	0.031746	0.121212	0.136364	0.08	0.000233642	0.010582	0.0937374	8.85818	318.264	325.654	328.912	366.922	284.279	318.458	330.656	protein_coding	944	ars
l(3)87Df	FBgn0002354	0	0	0	0	0	0	0	0	0	0		38.0057	37.1951	21.1788	42.0019	36.0487	27.8148	27.0778	protein_coding	551	not_edited
dco	FBgn0002413	0	0.1225	0.0934008	0.118727	0.189744	0.286481	0.316738	0.000661891	0.111543	0.274407	2.4601	48.1254	57.3492	54.3524	53.8296	44.1324	40.3752	42.1348	protein_coding	4156	ars
hyd	FBgn0002431	0.00662549	0.116441	0.125799	0.129771	0.205851	0.240202	0.228113	2.94523e-05	0.124003	0.220692	1.77973	77.4	67.7742	73.6905	68.7522	75.9336	75.6266	77.03	protein_coding	9083	ars
l(3)mbt	FBgn0002441	0.0208333	0.0867347	0.0503676	0.1011	0.40005	0.242628	0.339881	0.000240669	0.0794009	0.359937	4.53316	46.3156	40.7792	38.4496	41.9444	30.9249	33.2694	28.6579	protein_coding	5398	ars
sti	FBgn0002466	0.0030303	0.214225	0.152706	0.19101	0.248828	0.251181	0.295776	0.00227256	0.18598	0.280127	1.50622	64.6956	56.8293	52.8154	53.1914	54.6675	51.35	49.4335	protein_coding	6084	ars
pho	FBgn0002521	0	0.0611111	0.0512821	0.142857	0.277778	0.266667	0.133333	0.00899108	0.0850834	0.181481	2.13298	25.4878	32.6767	28.5314	18.4678	26.8016	23.9315	20.2828	protein_coding	2381	ars
lace	FBgn0002524	0	0.0271698	0.0647064	0.0123457	0.171441	0.175092	0.213279	5.86987e-06	0.0347407	0.199333	5.73775	106.843	101.099	103.542	94.1727	121.477	123.838	118.217	protein_coding	2564	ars
Lam	FBgn0002525	0	0.124782	0.106086	0.143466	0.214134	0.195065	0.158517	0.00227788	0.124778	0.177056	1.41897	137.144	123.813	117.677	120.997	110.719	116.377	114.552	protein_coding	3191	ars
LanA	FBgn0002526	0.00340062	0.109988	0.120869	0.127612	0.174966	0.203823	0.18373	0.00013246	0.11949	0.180809	1.51317	128.54	111.293	106.884	110.535	107.985	105.723	103.313	protein_coding	11690	ars
lds	FBgn0002542	0.00505051	0.138537	0.0707343	0.0821686	0.294454	0.263012	0.348316	2.42866e-07	0.0971465	0.330362	3.40066	70.9268	80.6616	76.4605	70.8727	71.5688	80.3026	76.132	protein_coding	3543	ars
robo2	FBgn0002543	0	0	0	0	0	0	0	1	0	0		11.0182	10.3352	9.80474	8.63917	11.849	12.601	12.2736	protein_coding	6206	not_edited
lin	FBgn0002552	0	0.275303	0.234524	0.405	0.406667	0.355026	0.11	0.836834	0.304942	0.208889	0.685011	23.8597	30.0174	28.5146	26.4956	21.975	23.6601	23.1021	protein_coding	3654	not_diff_edited
lt	FBgn0002566	0	0.264073	0.144444	0.384921	0.451389	0.333333	0.402778	0.0447706	0.264479	0.418981	1.58417	12.5413	23.9168	14.6606	18.4297	18.5231	15.2281	12.6297	protein_coding	5316	not_diff_edited
Rab32	FBgn0002567	0	0	0	0	0	0	0	0	0	0		3.3038	2.51481	1.84105	2.76881	7.00078	6.72675	8.67208	protein_coding	1811	not_edited
m	FBgn0002577	0	0	0	0	0	0	0	0	0	0		3.0123	2.56362	4.03917	3.17183	2.97877	4.61642	4.72768	protein_coding	3405	not_edited
RpL36	FBgn0002579	0	0	0	0	0	0	0	0	0	0		1575.98	1361.06	1501.38	1394.21	1573.87	1461.89	1562.55	protein_coding	493	not_edited
RpS5a	FBgn0002590	0	0	0	0	0	0	0	0	0	0		1312.12	1317.27	1230.93	1329.98	1389.48	1554.4	1566.24	protein_coding	1011	not_edited
RpLP1	FBgn0002593	0	0	0	0	0	0	0	0	0	0		889.798	788.211	880.207	917.082	965.738	848.882	918.689	protein_coding	768	not_edited
E(spl)m3-HLH	FBgn0002609	0	0	0	0	0	0	0	0	0	0		16.0468	16.2862	14.052	14.4829	30.4411	40.6523	39.4133	protein_coding	1305	not_edited
RpS3	FBgn0002622	0	0	0	0	0	0	0	0	0	0		1334.54	1188.83	1144.37	1210.6	1293.95	1325.29	1403.14	protein_coding	1133	not_edited
RpL32	FBgn0002626	0	0	0	0.5	0	0	0	0.0694105	0.166667	0	0	1143.66	1065.42	1130.91	1070.92	1160.91	1117.37	1078.02	protein_coding	747	not_diff_edited
Rcc1	FBgn0002638	0	0.0217391	0.0131579	0.0285872	0.0584416	0.116183	0.0599817	0.00640424	0.0211614	0.0594683	2.81022	190.626	164.189	160.711	164.277	164.789	164.163	155.357	protein_coding	2085	ars
mal	FBgn0002641	0	0.225	0.5	0.142857	0.5	0.166667	0.9	0.14336	0.289286	0.766667	2.65021	13.1847	18.2135	18.0526	19.1116	16.462	19.5935	15.5387	protein_coding	3209	not_diff_edited
mam	FBgn0002643	0	0.4125	0.160714	0.25	0.466667	0.25	0.354167	0.202948	0.274405	0.391667	1.42733	34.6927	33.8417	33.2506	33.7087	31.5727	30.9533	30.5278	protein_coding	7884	not_diff_edited
Map205	FBgn0002645	0.00194932	0.0580787	0.0453555	0.0692618	0.115202	0.105333	0.113502	0.00162171	0.0575653	0.114069	1.98155	85.9442	79.128	82.3795	76.0429	92.1062	88.2804	84.4239	protein_coding	5818	ars
twe	FBgn0002673	0	0	0	0	0	0.2	0	0.0783881	0	0		2.86185	2.88034	2.79086	2.75512	5.66	4.73672	6.3101	protein_coding	2240	not_diff_edited
2009-05-01	FBgn0002707	0	0.361111	0.444444	0.177778	0.5	0.444444	0.25	0.515168	0.327778	0.333333	1.01695	10.0385	12.2849	11.2221	11.1594	10.6531	11.1442	11.2469	protein_coding	3491	not_diff_edited
mei-S332	FBgn0002715	0	0	0	0	0	0	0	0	0	0		10.9926	12.3811	12.0272	11.6151	16.703	11.587	12.5621	protein_coding	1594	not_edited
mei-W68	FBgn0002716	0	0	0	0.111111	0.4	0.142857	0.8	0.00282341	0.037037	0.666667	18	12.2637	10.2307	12.1407	9.05597	7.71729	8.71374	8.02327	protein_coding	2300	ars
Men	FBgn0002719	0	0.0727273	0.075	0.136364	0.189439	0.320757	0.255882	0.00100718	0.094697	0.233734	2.46824	77.0134	62.7729	67.6985	64.7757	82.4132	80.1238	76.7319	protein_coding	2364	ars
Met	FBgn0002723	0	0	0	0	0	0	0	0	0	0		8.39957	8.80193	9.74754	8.86967	7.6416	6.17881	6.63641	protein_coding	5088	not_edited
E(spl)malpha-BFM	FBgn0002732	0	0	0	0	0	0	0	0	0	0		1.89661	1.12286	3.69913	3.99411	5.00134	1.16264	4.64649	protein_coding	676	not_edited
E(spl)mbeta-HLH	FBgn0002733	0	0.0666667	0	0.0666667	0.0425532	0.103448	0.0204082	0.745847	0.0444444	0.0277898	0.625271	49.8162	45.0155	43.8928	41.8057	165.07	171.574	167.409	protein_coding	978	not_diff_edited
mago	FBgn0002736	0	0	0	0	0.153846	0.0666667	0.142857	1.77592e-05	0	0.14652		93.3782	70.8818	78.215	68.1911	85.8254	90.4941	88.635	protein_coding	1103	ars
mle	FBgn0002774	0	0.12013	0.0893939	0.119913	0.265191	0.346534	0.204545	3.89779e-05	0.109812	0.224761	2.04677	34.7378	33.1131	31.4933	30.4892	32.7754	33.9932	31.0355	protein_coding	4023	ars
msl-3	FBgn0002775	0	0.214286	0.047619	0.0833333	0.333333	0.311111	0.12037	0.184101	0.115079	0.191358	1.66284	21.6939	17.1462	20.3095	18.7964	17.8055	15.5593	20.7276	protein_coding	1970	not_diff_edited
mnd	FBgn0002778	0.015625	0.0178571	0.0113636	0.0104167	0.114381	0.128309	0.134263	6.00353e-06	0.0132125	0.127636	9.66023	77.2859	65.295	62.5357	63.7206	98.9403	109.095	102.859	protein_coding	2046	ars
mod	FBgn0002780	0	0.00347222	0.0455163	0.0344821	0.0855609	0.0785027	0.13041	0.00101386	0.0278235	0.11546	4.14973	340.103	306.885	328.253	305.178	332.208	314.539	311.048	protein_coding	1954	ars
mod(mdg4)	FBgn0002781	0	0.00952381	0.00976231	0.0153846	0.153869	0.0891961	0.0895036	1.39333e-05	0.0115569	0.110959	9.60108	364.159	343.618	324.531	328.667	363.324	347.243	352.704	protein_coding	1839	ars
mor	FBgn0002783	0	0.0294214	0.0580458	0.0440852	0.109721	0.0927876	0.0803824	0.00531154	0.0438508	0.0901618	2.0561	114.987	95.8079	100.042	103.373	92.1924	86.3482	91.9689	protein_coding	3791	ars
Rpn8	FBgn0002787	0	0.0746753	0.0468523	0.0620175	0.0856792	0.0930159	0.100855	0.100826	0.0611817	0.0957966	1.56577	125.628	143.365	139.114	138.021	137.582	137.109	130.786	protein_coding	1456	not_diff_edited
mr	FBgn0002791	0	0.0826923	0.107193	0.137692	0.226815	0.207433	0.197515	0.000116731	0.109193	0.207282	1.89831	53.8603	54.6638	58.7228	67.3306	65.501	59.0612	54.7067	protein_coding	2555	ars
MtnA	FBgn0002868	0	0	0	0	0	0	0	0	0	0		163.622	3072.55	3107.9	3103.92	4061.32	4086.91	4209.54	protein_coding	700	not_edited
MtnB	FBgn0002869	0	0	0	0	0	0	0	0	0	0		0	153.336	158.149	175.639	219.797	257.888	242.763	protein_coding	448	not_edited
mu2	FBgn0002872	0	0.136364	0.116154	0.269048	0.34	0.433333	0.283333	0.00452811	0.173855	0.302222	1.73836	38.2642	35.8324	38.6368	33.8761	33.9204	35.5679	33.8126	protein_coding	4099	ars
mud	FBgn0002873	0.125	0.2	0.28	0.3	0.25	0.488889	0.221429	0.550168	0.26	0.230952	0.888278	36.7717	39.4445	34.652	36.3948	26.3535	27.1289	25.2256	protein_coding	7938	not_diff_edited
mus101	FBgn0002878	0	0	0.166667	0.1	0.666667	0.416667	0.375	0.00638483	0.0888889	0.472222	5.3125	21.5968	15.7487	15.8386	18.1449	14.4112	16.6295	16.0503	protein_coding	4868	ars
mus201	FBgn0002887	0	0.583333	0.222222	0.285714	0.5	0.361111	0.555556	0.33782	0.363757	0.537037	1.47636	23.8029	27.2875	22.7904	25.096	21.5051	21.2902	20.0787	protein_coding	3950	not_diff_edited
DNApol-zeta	FBgn0002891	0.05	0.2	0.416667	0.416667	0.25	0.291667	0.333333	0.6753	0.344444	0.305556	0.887097	16.2717	20.129	20.0666	16.9144	18.2193	16.7086	17.3338	protein_coding	6750	not_diff_edited
mus301	FBgn0002899	0	0.166667	0	0	0.111111	0.25	0.047619	0.250197	0.0555556	0.0687831	1.2381	23.3758	23.1282	20.8137	19.7216	23.8694	23.9475	22.1758	protein_coding	3364	not_diff_edited
mus304	FBgn0002901	0	0	0	0	0	0	0	0	0	0		11.5341	11.4559	16.428	12.1906	15.0076	10.6058	11.2936	protein_coding	2816	not_edited
DNApol-theta	FBgn0002905	0	0.0378788	0.123016	0.0740741	0.277778	0.402616	0.307407	1.58371e-05	0.0783229	0.297531	3.79877	26.6274	27.1936	24.7335	26.7358	20.2749	19.4038	20.6711	protein_coding	6420	ars
Blm	FBgn0002906	0	0.207222	0.0285714	0.158333	0.45	0.733333	0.366667	0.00017231	0.131376	0.394444	3.00242	17.5181	17.5312	18.2976	18.2184	18.4663	16.4352	17.3194	protein_coding	4806	ars
Myb	FBgn0002914	0.0047619	0.0566587	0.060193	0.0444204	0.155091	0.147964	0.130541	3.14249e-06	0.0537574	0.138724	2.58056	102.15	92.5202	80.3943	81.746	89.7203	88.8935	92.4085	protein_coding	2732	ars
Atpalpha	FBgn0002921	0.0139157	0.0783223	0.0799788	0.0647467	0.181345	0.181415	0.169027	2.08745e-06	0.0743493	0.173133	2.32865	187.786	170.027	184.359	174.459	187.058	184.5	178.535	protein_coding	3721	ars
ncd	FBgn0002924	0	0.038562	0.0226584	0.0607733	0.130916	0.0844403	0.105064	0.000427176	0.0406646	0.113681	2.79558	182.418	156.974	149.546	154.003	150.711	150.11	150.556	protein_coding	2720	ars
net	FBgn0002931	0	0	0	0	0	0	0	0	0	0		5.39998	5.7089	8.02443	6.03408	5.84844	5.91114	3.54358	protein_coding	1662	not_edited
neur	FBgn0002932	0	0	0.142857	0.181818	0.272727	0.25	0.214286	0.0868657	0.108225	0.233766	2.16	8.97465	9.65376	7.51934	8.67036	10.6247	11.158	12.3096	protein_coding	3381	not_diff_edited
ninaE	FBgn0002940	0	0	0	0	0	0	0	0	0	0		4.57512	5.25794	3.14939	4.615	1.59678	3.95942	4.69769	protein_coding	1588	not_edited
nkd	FBgn0002945	0	0	0	0	0	0	0	0	0	0		6.30906	9.25677	10.6109	10.233	12.6585	15.386	16.0445	protein_coding	4674	not_edited
nod	FBgn0002948	0	0.125	0.0333333	0.136905	0.458333	0.127976	0.253704	0.0183402	0.0984127	0.321914	3.27106	33.9421	24.1472	27.431	26.572	25.0342	27.2443	27.7372	protein_coding	2279	not_diff_edited
numb	FBgn0002973	0	0	0	0	0	0	0	1	0	0		14.7805	10.5352	10.1466	11.9357	16.7315	16.3627	16.4377	protein_coding	4395	not_edited
okr	FBgn0002989	0	0	0	0.333333	0.5	0	0.388889	0.291334	0.111111	0.425926	3.83333	8.90973	9.62665	7.81984	7.23722	7.48898	6.00792	7.3669	protein_coding	2878	not_diff_edited
or	FBgn0003008	0	0	0	0	0	0	0	0	0	0		56.6019	45.1928	47.6018	47.8045	54.9449	42.9739	58.2025	protein_coding	823	not_edited
osp	FBgn0003016	0	0	0	0	0	0	0	0	0	0		3.62793	3.86615	3.39642	3.79823	5.88358	4.93718	5.13283	protein_coding	5890	not_edited
pbl	FBgn0003041	0.0142857	0.0960627	0.128097	0.0882173	0.205229	0.225917	0.300343	0.000142266	0.104126	0.268638	2.57994	93.7648	72.8961	77.0012	74.085	86.3771	76.5374	84.3289	protein_coding	2598	ars
Pc	FBgn0003042	0	0	0	0	0	0	0	0	0	0		15.4492	18.8068	15.5738	14.7268	13.3891	16.2807	16.107	protein_coding	2462	not_edited
Pcl	FBgn0003044	0	0.204351	0.0462225	0.157154	0.251587	0.349302	0.246965	0.000717075	0.135909	0.248506	1.82847	47.7672	54.886	52.3813	52.1739	39.138	40.5163	39.9435	protein_coding	4384	ars
pcx	FBgn0003048	0.015625	0.252125	0.251648	0.256308	0.264637	0.171429	0.206981	0.206358	0.253361	0.226199	0.892796	36.5769	40.2476	41.4238	38.0809	24.0077	23.5006	23.7086	protein_coding	12023	not_diff_edited
Fib	FBgn0003062	0	0.0237349	0.0265152	0.00675676	0.0685634	0.11875	0.0284091	0.134581	0.0190023	0.0417939	2.19942	268.809	252.538	264.038	249.926	223.171	237.334	220.742	protein_coding	1318	not_diff_edited
CG2150	FBgn0003065	0	0	0	0	0	0	0	0	0	0		3.65274	4.54135	1.42485	3.29673	1.80604	3.02287	2.01348	protein_coding	1170	not_edited
Pfk	FBgn0003071	0	0	0	0	0	0	0	0	0	0		12.9589	12.4773	10.376	12.4345	11.6006	11.1633	13.0333	protein_coding	3133	not_edited
Pgi	FBgn0003074	0	0.0308442	0.0647131	0.0812325	0.169201	0.197222	0.183176	0.000446512	0.0589299	0.178518	3.02933	61.5001	68.6779	74.1601	64.1477	71.1943	71.7882	68.342	protein_coding	2321	ars
Pgm1	FBgn0003076	0	0	0	0	0	0	0	1	0	0		21.5656	23.8878	21.2568	24.2774	19.2618	26.0134	21.3038	protein_coding	1843	not_edited
Raf	FBgn0003079	0	0.1329	0.126984	0.107143	0.0833333	0.184694	0.25	0.345952	0.122342	0.194444	1.58935	33.9119	38.1583	36.996	36.056	28.957	29.0542	29.3986	protein_coding	4247	not_diff_edited
phr	FBgn0003082	0	0.15	0.111111	0.166667	0.333333	0.222222	0.133333	0.215907	0.142593	0.2	1.4026	33.4755	28.9352	27.8571	29.6086	29.5719	29.7551	31.5743	protein_coding	1915	not_diff_edited
pim	FBgn0003087	0	0	0	0	0	0	0	0	0	0		16.6054	18.239	11.0797	14.987	14.26	16.8761	18.4672	protein_coding	978	not_edited
Pkc98E	FBgn0003093	0	0.0386905	0.285714	0.0636905	0.289583	0.335714	0.146032	0.0661854	0.129365	0.193882	1.49872	37.4212	42.6955	38.668	41.2669	39.4554	41.2456	38.8189	protein_coding	3449	not_diff_edited
pn	FBgn0003116	0	0	0	0	0	0	0	0	0	0		17.7419	12.2802	15.7751	18.132	14.4483	13.9148	13.6629	protein_coding	1638	not_edited
pnr	FBgn0003117	0.00584795	0.0148148	0.0732026	0.0237862	0.210064	0.195944	0.259425	2.1173e-08	0.0372679	0.242971	6.51959	82.5804	74.8183	73.6943	68.9067	72.6367	69.2819	69.1189	protein_coding	3840	ars
pnt	FBgn0003118	0	0.0594174	0.0256317	0.0287582	0.139324	0.186087	0.176145	7.5675e-05	0.0379358	0.163872	4.31971	191.655	175.001	188.696	179.724	189.749	187.548	193.302	protein_coding	3715	ars
polo	FBgn0003124	0.111111	0.211919	0.168923	0.185092	0.253783	0.249187	0.306216	0.00203759	0.188645	0.288738	1.53059	149.322	112.356	106.882	113.192	126.384	129.018	130.763	protein_coding	2324	ars
Pp1alpha-96A	FBgn0003134	0	0.107628	0.0923819	0.152716	0.372117	0.322867	0.253937	7.46707e-05	0.117575	0.293331	2.49483	54.7194	55.8059	51.1548	52.1499	56.7434	55.0896	53.9405	protein_coding	3210	ars
Ppn	FBgn0003137	0	0	0	0	0	0	0	0	0	0		6.47461	7.40996	7.9592	7.32504	5.09499	4.40223	4.44026	protein_coding	9373	not_edited
PpV	FBgn0003139	0	0	0	0	0.111111	0.285714	0.222222	0.00456444	0	0.185185		55.595	47.7334	45.2228	53.5058	45.3359	48.9399	46.2343	protein_coding	1622	ars
pr	FBgn0003141	0	0	0.125	0	0.111111	0	0.125	0.573752	0.0416667	0.12037	2.88889	43.4141	36.7855	45.0561	43.137	42.9309	25.6366	38.4212	protein_coding	1073	not_diff_edited
CG2841	FBgn0003159	0	0	0	0	0	0	0	0	0	0		7.25602	10.1958	9.67355	11.0252	6.6303	7.00983	6.9193	protein_coding	4653	not_edited
pum	FBgn0003165	0	0.119324	0.0724904	0.138581	0.193572	0.203418	0.253752	0.000482942	0.110132	0.233692	2.12193	131.378	113.981	119.883	105.979	120.656	111.434	116.734	protein_coding	4655	ars
put	FBgn0003169	0	0	0	0.0175439	0.155093	0.237068	0.130794	4.98215e-06	0.00584795	0.138894	23.7508	62.3806	59.5941	63.752	62.5564	68.3846	67.7889	72.0711	protein_coding	2713	ars
px	FBgn0003175	0	0.0928571	0.231061	0.0822917	0.15625	0.12963	0.0833333	0.795085	0.135403	0.107639	0.794951	65.0112	51.9948	59.1019	58.8517	44.2461	42.2232	41.2867	protein_coding	4365	not_diff_edited
r	FBgn0003189	0.00260417	0.177964	0.189845	0.207853	0.255065	0.277976	0.222642	0.146889	0.191887	0.23345	1.2166	54.0827	46.3345	48.361	46.2016	39.6086	38.1884	39.5681	protein_coding	6946	not_diff_edited
ras	FBgn0003204	0	0.0445728	0.00769231	0.0269841	0.096911	0.179888	0.144862	0.000180556	0.0264164	0.128878	4.87872	102.463	78.2628	83.6989	85.7681	111.297	112.441	105.189	protein_coding	2415	ars
Ras85D	FBgn0003205	0	0.0424874	0.0625	0.023539	0.175339	0.146803	0.142624	0.00197538	0.0428421	0.153529	3.58359	233.984	218.839	220.943	213.543	236.128	233.817	225.791	protein_coding	1958	ars
Ras64B	FBgn0003206	0	0.118622	0.117168	0.0815851	0.175	0.25098	0.120344	0.0153338	0.105792	0.138563	1.30977	89.1674	82.4652	89.0136	80.7149	88.6967	85.1441	86.0389	protein_coding	1620	not_diff_edited
raw	FBgn0003209	0.00606061	0.0556474	0.0956683	0.0821741	0.171063	0.0903148	0.119721	0.131886	0.0778299	0.136835	1.75812	99.5607	103.578	110.804	104.928	147.741	147.307	139.911	protein_coding	3404	not_diff_edited
rb	FBgn0003210	0.03125	0.0888889	0.110332	0.0801587	0.223611	0.222467	0.194986	5.69914e-05	0.0931267	0.204527	2.19623	35.3892	28.9441	34.1352	29.9383	32.8021	28.8168	27.0198	protein_coding	4432	ars
rdgB	FBgn0003218	0	0	0	0	0	0	0	1	0	0		5.79385	6.10453	4.97977	6.11546	8.15706	7.13346	8.93157	protein_coding	4352	not_edited
rec	FBgn0003227	0	0	0	0	0	0	0	0	0	0		9.07715	7.00381	10.4482	9.93839	8.24038	8.48339	8.88609	protein_coding	2872	not_edited
ref(2)P	FBgn0003231	0	0.0140152	0.00958807	0.0225184	0.0241071	0.100002	0.0957818	0.057292	0.0153739	0.0718902	4.67613	79.0501	123.287	116.069	114.507	131.637	142.094	134.756	protein_coding	2395	not_diff_edited
rl	FBgn0003256	0	0	0	0	0	0	0	0	0	0		40.4269	58.2479	50.6881	48.7731	46.9117	37.3627	43.5833	protein_coding	2072	not_edited
r-l	FBgn0003257	0	0.111111	0.207407	0.075	0.188034	0.155556	0.195767	0.437475	0.131173	0.19319	1.47279	58.2682	48.3949	48.2381	53.9134	46.0129	46.8329	52.7612	protein_coding	2039	not_diff_edited
Rm62	FBgn0003261	0.00357143	0.133653	0.151775	0.197384	0.220127	0.183091	0.18197	0.260005	0.160937	0.194689	1.20972	136.578	127.901	135.388	129.368	132.055	123.964	125.565	protein_coding	4362	not_diff_edited
rod	FBgn0003268	0.0115932	0.147197	0.148734	0.213796	0.268673	0.23104	0.266069	0.00481327	0.169909	0.266937	1.57106	58.3767	51.3144	50.8819	48.8174	48.9864	47.9767	49.0861	protein_coding	6479	ars
RpLP2	FBgn0003274	0	0.0496454	0.0282859	0.0223255	0.0206897	0.0296859	0.0334625	0.769141	0.0334189	0.0292049	0.873903	1215.6	965.784	1197.87	1267.63	1089.42	1082.63	1282.54	protein_coding	604	not_diff_edited
RpII18	FBgn0003275	0	0.047619	0	0.0377358	0.157895	0.175	0.0465116	0.0890043	0.0284516	0.0836393	2.9397	345.214	346.556	359.762	372.171	349.183	384.982	336.02	protein_coding	541	not_diff_edited
RpII215	FBgn0003277	0	0.150769	0.146023	0.118724	0.189753	0.217695	0.253596	0.000731086	0.138505	0.232315	1.6773	77.5306	69.5274	74.8031	74.5552	69.0135	66.8567	61.6688	protein_coding	6736	ars
RpI135	FBgn0003278	0	0.113095	0.153061	0.0969388	0.271193	0.297591	0.244705	0.139225	0.121032	0.253535	2.09478	51.8024	43.2346	40.6946	41.8834	44.3483	46.5304	42.9644	protein_coding	3564	not_diff_edited
RpL4	FBgn0003279	0.0042735	0.138108	0.12298	0.132444	0.125938	0.159748	0.133168	0.561112	0.131177	0.130758	0.996804	703.94	553.297	623.069	639.464	643.278	679	707.853	protein_coding	1400	not_diff_edited
rut	FBgn0003301	0	0.389456	0.232313	0.161111	0.125	0.214286	0.244792	0.205302	0.26096	0.204861	0.785029	13.4765	12.7657	15.4478	14.1262	14.1214	12.2179	11.7728	protein_coding	9038	not_diff_edited
rux	FBgn0003302	0	0	0	0	0	0	0	0	0	0		11.0164	8.63216	10.4271	7.60322	6.08769	6.85244	7.14411	protein_coding	1319	not_edited
S	FBgn0003310	0	0.162517	0	0.0555556	0.259167	0.150549	0.164632	0.00276711	0.072691	0.196144	2.69832	58.252	70.6487	64.8961	68.7383	66.3654	70.898	77.0708	protein_coding	2267	ars
sax	FBgn0003317	0	0	0.0555556	0	0.333333	0.111111	0.525	0.00745801	0.0185185	0.461111	24.9	34.8731	36.2339	27.2064	34.4643	34.3126	29.1803	39.407	protein_coding	2451	ars
sbr	FBgn0003321	0	0.152381	0.147222	0.052381	0.319841	0.350852	0.266147	0.000262711	0.117328	0.284045	2.42095	85.2503	93.3916	87.0632	83.4037	82.9739	76.3313	85.926	protein_coding	1910	ars
Sce	FBgn0003330	0	0	0	0	0	0	0	0	0	0		41.8501	37.1651	38.6498	38.2715	32.8882	39.5011	30.3001	protein_coding	1542	not_edited
Scm	FBgn0003334	0.00952381	0.123655	0.0756624	0.0995997	0.170468	0.174428	0.312866	0.00137803	0.0996389	0.2654	2.66362	61.2636	67.8051	72.3565	64.6104	63.3864	58.9407	60.244	protein_coding	3767	ars
sd	FBgn0003345	0	0.129151	0.101409	0.143601	0.252976	0.309524	0.220915	0.000258595	0.124721	0.231602	1.85697	81.755	86.2692	84.1041	73.2081	97.9652	88.2935	95.5798	protein_coding	2666	ars
RanGAP	FBgn0003346	0	0	0	0.0384615	0.180556	0.136364	0.192857	0.0022255	0.0128205	0.188757	14.723	75.3479	65.8508	69.3967	67.2846	70.1728	72.7659	60.0663	protein_coding	2144	ars
sei	FBgn0003353	0	0	0.222222	0	0.458333	0.363889	0.611111	0.000227797	0.0740741	0.560185	7.5625	11.63	12.4649	9.51646	7.72158	13.2191	11.3086	11.2987	protein_coding	3197	ars
sesB	FBgn0003360	0.0497159	0.23099	0.202405	0.223784	0.256878	0.254845	0.279136	0.0107656	0.21906	0.271717	1.24038	407.08	331.777	400.692	376.332	397.031	373.849	371.191	protein_coding	1685	not_diff_edited
sgg	FBgn0003371	0	0	0.208333	0.05	0.375	0.197917	0.0416667	0.0788079	0.0861111	0.152778	1.77419	32.625	34.5094	36.8962	34.8409	35.5556	33.6901	31.8559	protein_coding	5004	not_diff_edited
Sgs1	FBgn0003372	0	0	0	0	0	0	0	0	0	0		2.1639	1.82557	1.16062	2.05065	1.81884	2.08922	1.68979	protein_coding	3950	not_edited
Sh	FBgn0003380	0	0	0	0	0	0	0	1	0	0		5.01347	4.35329	2.17293	4.72594	2.20341	3.48307	4.1965	protein_coding	3836	not_edited
shf	FBgn0003390	0	0	0	0	0	0	0	0	0	0		3.33139	3.38109	5.10519	3.86576	6.35332	8.97098	9.40034	protein_coding	1796	not_edited
shg	FBgn0003391	0	0.2	0.375	0.1	0.163265	0.390476	0.380952	0.295498	0.225	0.30839	1.37062	12.8211	11.2672	9.76802	11.5112	17.0366	16.4557	16.564	protein_coding	6400	not_diff_edited
shi	FBgn0003392	0	0.166667	0	0.0642857	0.165974	0.115584	0.1	0.24527	0.0769841	0.121991	1.58463	78.5513	84.6614	82.8537	77.2065	83.4394	85.303	83.8364	protein_coding	3667	not_diff_edited
shn	FBgn0003396	0.0138528	0.0569802	0.108574	0.149586	0.176365	0.231382	0.178686	0.00498808	0.105047	0.177912	1.69365	60.6125	56.8596	57.3976	57.5729	56.5611	55.6904	54.7266	protein_coding	9011	ars
shu	FBgn0003401	0	0	0	0	0.0833333	0.196429	0.325	0.0488717	0	0.244444		41.3747	45.7046	50.1894	46.45	39.6668	39.4364	36.6206	protein_coding	1694	not_diff_edited
sina	FBgn0003410	0.04	0.0333333	0.0571429	0.147857	0.196923	0.2	0.230476	0.000161444	0.0794444	0.219292	2.76032	37.7574	38.3901	32.5517	37.7815	37.3372	34.3411	37.3273	protein_coding	3124	ars
skd	FBgn0003415	0.00333333	0.0580159	0.140873	0.111115	0.152679	0.163157	0.160991	0.0116412	0.103335	0.15822	1.53115	41.6153	39.6181	38.9964	37.8684	36.4526	36.3368	34.6923	protein_coding	9982	not_diff_edited
sl	FBgn0003416	0.0125	0.343737	0.186905	0.11859	0.356825	0.38684	0.270635	0.0113305	0.216411	0.299365	1.38332	21.075	25.9346	21.2862	25.1348	21.4358	20.6245	19.6383	protein_coding	5678	not_diff_edited
slgA	FBgn0003423	0	0.182468	0.0454545	0.254545	0.30965	0.18881	0.398268	0.030195	0.160823	0.368729	2.29277	32.2662	34.7863	33.0575	29.8013	45.1913	50.1028	49.2516	protein_coding	3404	not_diff_edited
sm	FBgn0003435	0	0	0.333333	0.166667	0	0	0	0.0060148	0.166667	0	0	12.7546	10.8482	9.81045	12.4843	13.3233	14.8666	16.3389	protein_coding	2379	ars
smo	FBgn0003444	0	0.142929	0.1	0.0611111	0.293981	0.331151	0.382955	0.000684609	0.101347	0.353297	3.48602	19.4065	24.336	22.5646	22.4232	25.4116	22.0606	26.9393	protein_coding	4008	ars
sn	FBgn0003447	0	0	0	0	0	0	0	1	0	0		4.18478	3.09692	3.91093	4.87851	6.72457	7.21492	7.52898	protein_coding	2451	not_edited
snf	FBgn0003449	0	0	0.04	0.0645161	0	0	0.0526316	0.505325	0.0348387	0.0350877	1.00715	105.947	93.1774	93.3362	84.9963	104.768	91.772	103.447	protein_coding	835	not_diff_edited
stwl	FBgn0003459	0	0.0518519	0.242063	0.116667	0.413889	0.249573	0.121032	0.101856	0.136861	0.218651	1.59762	23.8269	21.5182	21.9559	20.4112	25.4586	24.2301	24.2088	protein_coding	4233	not_diff_edited
Sod1	FBgn0003462	0	0	0	0	0.037037	0.0232558	0.016129	0.140247	0	0.0230984		504.122	568	581.208	577.264	500.811	537.864	554.487	protein_coding	735	not_diff_edited
sol	FBgn0003464	0	0.0888889	0.0833333	0.1125	0.354167	0.229167	0.166667	0.033492	0.0949074	0.229167	2.41463	26.7055	23.053	22.8078	25.7494	20.3393	23.0308	19.5057	protein_coding	5153	not_diff_edited
spir	FBgn0003475	0	0.133333	0.2	0.186667	0.255556	0.23	0.275	0.160835	0.173333	0.268519	1.54915	74.5773	101.402	104.192	102.184	95.9096	88.8274	90.5246	protein_coding	2212	not_diff_edited
spn-A	FBgn0003479	0	0	0	0	0	0	0	0	0	0		36.7558	32.6411	32.9114	34.3798	29.7382	34.1047	32.8469	protein_coding	1279	not_edited
spn-B	FBgn0003480	0	0	0	0	0	0	0	0	0	0		9.88139	9.8721	12.0453	5.57395	9.1607	7.38243	11.3476	protein_coding	1384	not_edited
spn-D	FBgn0003482	0	0	0	0	0	0	0	0	0	0		5.41502	11.0973	8.53036	7.89479	12.3571	7.27727	6.50554	protein_coding	1026	not_edited
spn-E	FBgn0003483	0	0.102679	0.0625	0.258333	0.291667	0.208333	0.15	0.53285	0.141171	0.197222	1.39705	18.7283	27.6654	21.2037	23.3343	21.3204	22.0092	24.0881	protein_coding	4678	not_diff_edited
spz	FBgn0003495	0	0.0183333	0.0202335	0.0169627	0.178418	0.205743	0.239515	7.07704e-07	0.0185099	0.219149	11.8396	170.302	166.469	176.113	170.823	196.342	188.323	185.562	protein_coding	2118	ars
Btk29A	FBgn0003502	0	0.0333333	0	0	0.0333333	0.134921	0.0333333	0.165767	0.0111111	0.0333333	3	42.8934	38.6868	35.1846	37.5031	43.1892	40.4682	43.5113	protein_coding	3826	not_diff_edited
srp	FBgn0003507	0	0.0369088	0.0543176	0.0617725	0.226482	0.255432	0.211626	1.21688e-08	0.0509996	0.216578	4.24666	151.028	118.472	121.186	120.168	107.525	104.545	101.335	protein_coding	3274	ars
Sry-delta	FBgn0003512	0	0.0507937	0.118333	0.0261905	0.224286	0.255714	0.330833	0.000246592	0.0651058	0.295317	4.53596	55.5636	63.0909	50.1417	56.3855	44.8309	48.2955	52.5705	protein_coding	1546	ars
sqh	FBgn0003514	0	0	0.0175439	0	0.047619	0.0535714	0.0232558	0.0380391	0.00584795	0.0313769	5.36545	365.982	336.123	337.076	325.724	392.841	381.108	374.667	protein_coding	1093	not_diff_edited
sta	FBgn0003517	0	0	0	0	0	0	0	0	0	0		724.258	618.978	657.971	704.353	696.189	727.094	714.697	protein_coding	1035	not_edited
stau	FBgn0003520	0	0.13168	0.137635	0.13328	0.192731	0.12803	0.169511	0.200692	0.134198	0.177251	1.32081	34.2941	40.6581	42.6106	41.7926	33.9984	27.4521	31.5862	protein_coding	4910	not_diff_edited
stg	FBgn0003525	0.00483631	0.0651187	0.0540941	0.0495028	0.198175	0.197882	0.173722	4.27517e-08	0.0562385	0.181873	3.23396	224.964	190.109	196.323	180.151	233.076	223.023	216.11	protein_coding	2747	ars
sub	FBgn0003545	0.0458333	0.261905	0.216667	0.0785714	0.181061	0.307475	0.212698	0.539928	0.185714	0.202152	1.08851	33.6179	26.2791	33.3729	27.9795	39.6138	31.8376	35.3236	protein_coding	2123	not_diff_edited
Su(dx)	FBgn0003557	0	0.20641	0.167593	0.130556	0.298413	0.193773	0.414415	0.0178294	0.168186	0.375748	2.23412	58.1563	65.2313	61.6865	60.7066	50.3054	48.4517	49.6363	protein_coding	3520	not_diff_edited
su(f)	FBgn0003559	0	0.088	0.163725	0.154638	0.270238	0.293214	0.279214	0.000907374	0.135455	0.276222	2.03922	68.7553	64.32	59.17	61.9216	53.7528	54.8459	55.6077	protein_coding	2909	ars
su(Hw)	FBgn0003567	0	0.0663971	0.10293	0.131962	0.226389	0.159023	0.184447	0.00562747	0.10043	0.198427	1.97578	57.8029	65.8658	60.5571	68.7209	60.1438	56.7793	58.5424	protein_coding	3682	ars
su(sable)	FBgn0003575	0.015625	0.0868268	0.174663	0.162169	0.206173	0.109259	0.380071	0.0800924	0.14122	0.322105	2.28087	25.088	27.6359	28.6427	26.9032	23.0799	20.9789	25.779	protein_coding	4889	not_diff_edited
Su(var)3-7	FBgn0003598	0.0222222	0.136735	0.117857	0.269259	0.380952	0.385185	0.284762	0.000103127	0.174617	0.316825	1.8144	34.6599	33.2098	31.3293	33.477	33.0715	35.4113	35.101	protein_coding	4217	ars
Su(var)205	FBgn0003607	0	0.177083	0.0436364	0.118824	0.128267	0.0857488	0.120292	0.956009	0.113181	0.12295	1.08632	663.984	578.018	614.067	583.967	648.973	648.104	629.126	protein_coding	1109	not_diff_edited
Su(var)2-10	FBgn0003612	0.00347222	0.0654295	0.0928323	0.0646177	0.126595	0.17261	0.197172	0.000164009	0.0742932	0.173647	2.33732	105.692	107.538	105.832	103.38	91.9106	99.1385	94.1722	protein_coding	2414	ars
su(w[a])	FBgn0003638	0.2	0.261364	0.222222	0.28125	0.2	0.394444	0.24	0.624709	0.254945	0.226667	0.88908	47.6413	42.4211	42.6086	44.1476	32.751	35.1391	33.3529	protein_coding	3355	not_diff_edited
sw	FBgn0003654	0	0.0824675	0.125	0.120563	0.314444	0.166667	0.321026	0.0038225	0.109343	0.318832	2.91588	35.3902	39.6501	38.4441	37.8709	31.6	35.6998	37.5892	protein_coding	2862	ars
sws	FBgn0003656	0	0.166667	0	0.111111	0.177778	0.288889	0.111111	0.11587	0.0925926	0.133333	1.44	19.792	21.187	20.2736	22.3634	17.6753	16.8588	17.5488	protein_coding	5571	not_diff_edited
Syb	FBgn0003660	0	0	0	0	0.0466954	0.040873	0.0554545	0.000425367	0	0.0525348		448.371	377.662	385.537	392.351	415.345	458.146	415.299	protein_coding	814	ars
CCT1	FBgn0003676	0	0.00862069	0.0280388	0.0133929	0.136364	0.151398	0.0771944	3.93443e-05	0.0166841	0.0969175	5.80896	290.094	273.911	283.74	291.041	278.968	284.607	277.219	protein_coding	1980	ars
Tbp	FBgn0003687	0	0.0703704	0	0	0	0.180952	0.0277778	0.303696	0.0234568	0.0185185	0.789474	55.7707	55.8209	58.594	53.9503	44.1809	52.1319	53.7847	protein_coding	1387	not_diff_edited
thr	FBgn0003701	0	0.282287	0.4375	0.0873016	0.515873	0.283333	0.305556	0.343348	0.26903	0.375661	1.39636	14.003	17.1608	13.2004	14.6603	19.109	15.7944	17.2386	protein_coding	4578	not_diff_edited
tko	FBgn0003714	0	0	0	0	0	0	0	0	0	0		115.679	74.6689	82.7793	93.5291	76.7907	91.8413	80.1985	protein_coding	1596	not_edited
tkv	FBgn0003716	0	0	0	0	0	0	0	0	0	0		14.6554	14.904	14.5224	13.4404	19.0503	15.106	13.0297	protein_coding	3616	not_edited
Tm1	FBgn0003721	0	0.0782224	0.0706767	0.0658373	0.248088	0.188198	0.278547	1.79769e-06	0.0715788	0.268394	3.74963	265.929	253.086	266.275	255.97	302.483	291.192	284.608	protein_coding	1861	ars
tra	FBgn0003741	0	0	0	0	0	0	0	0	0	0		24.2937	24.2158	24.658	26.4006	27.9454	36.4708	35.5279	protein_coding	862	not_edited
tra2	FBgn0003742	0.166667	0.416667	0.1625	0.0625	0.236111	0.392857	0.5	0.0426979	0.213889	0.412037	1.92641	84.7981	65.7556	71.3091	74.0377	70.4862	65.5425	55.3236	protein_coding	1391	not_diff_edited
trc	FBgn0003744	0	0.030303	0.0416667	0.0625	0.110577	0.162698	0.238889	0.00174013	0.0448232	0.196118	4.37537	56.9119	57.1447	55.7961	55.4742	59.8803	60.8438	57.0259	protein_coding	2816	ars
Treh	FBgn0003748	0	0.25	0.138889	0.133333	0.3	0	0.357143	0.661627	0.174074	0.338095	1.94225	26.4338	23.3477	24.8027	22.9547	52.9856	55.0503	54.477	protein_coding	2991	not_diff_edited
trk	FBgn0003751	0	0	0	0	0	0	0	0	0	0		1.45364	3.01212	3.78022	2.62393	1.43746	4.00992	1.78063	protein_coding	882	not_edited
trx	FBgn0003862	0.00735294	0.199831	0.197517	0.181449	0.229485	0.232336	0.201483	0.189801	0.192932	0.210817	1.0927	38.427	40.8131	42.2945	39.9102	35.2878	34.8015	33.6356	protein_coding	11066	not_diff_edited
tsh	FBgn0003866	0.0555556	0.297619	0.180556	0.301587	0.311111	0.158333	0.233333	0.582605	0.259921	0.259259	0.997455	23.5722	25.3446	23.9563	25.4319	25.364	24.9968	24.8919	protein_coding	4732	not_diff_edited
ttk	FBgn0003870	0	0.0572917	0.0991071	0.0330853	0.108965	0.0866688	0.196567	0.047417	0.0631614	0.167366	2.64982	62.6524	68.2261	70.0422	63.7487	80.3296	82.2526	81.1957	protein_coding	3588	not_diff_edited
tub	FBgn0003882	0	0.109668	0.14084	0.158356	0.252707	0.154257	0.179222	0.0214735	0.136288	0.203717	1.49475	53.9006	52.7857	51.7325	59.9919	60.253	69.7399	65.7643	protein_coding	2006	not_diff_edited
alphaTub84B	FBgn0003884	0	0.0491071	0.05	0	0.0151515	0.0847783	0.0683761	0.419427	0.0330357	0.0506346	1.53272	370.778	337.935	341.36	349.831	401.145	435.814	433.415	protein_coding	1752	not_diff_edited
alphaTub84D	FBgn0003885	0.00271739	0.0883898	0.10813	0.103765	0.21033	0.198575	0.196569	3.59896e-06	0.100095	0.201156	2.00965	201.166	199.348	189.861	183.897	205.117	195.494	205.238	protein_coding	1980	ars
betaTub60D	FBgn0003888	0.0769231	0.217924	0.195714	0.196608	0.227365	0.208985	0.162909	0.908533	0.203415	0.184395	0.906494	147.498	176.107	184.936	190.328	190.218	187.814	188.743	protein_coding	2515	not_diff_edited
betaTub97EF	FBgn0003890	0	0	0	0	0	0	0	0	0	0		13.3161	16.5109	16.661	14.9661	24.0997	26.5678	22.3897	protein_coding	1701	not_edited
tud	FBgn0003891	0.00601852	0.16296	0.169702	0.151268	0.219677	0.204304	0.213093	0.00203601	0.16131	0.215288	1.33462	55.9588	55.2877	54.4762	55.5335	53.9466	52.7913	51.3653	protein_coding	8821	ars
ptc	FBgn0003892	0	0.044622	0.0833333	0.0138889	0.146212	0.194815	0.117239	0.00033861	0.0472814	0.126896	2.68385	32.3566	36.9835	34.498	36.6784	45.239	44.1302	44.376	protein_coding	5521	ars
snRNA:U2:14B	FBgn0003920	0	0	0	0	0	0	0	0	0	0		91.2613	108.719	99.8509	138.617	114.458	88.0095	92.0223	snRNA	192	not_edited
snRNA:U2:38ABb	FBgn0003923	0	0	0	0	0.25	0	0.5	0.00404888	0	0.416667		194.666	182.809	209.475	264.549	305.344	234.549	390.573	snRNA	191	ars
snRNA:U4:39B	FBgn0003930	0	0	0	0	0	0	0	0	0	0		83.6809	363.603	107.835	172.629	124.124	104.426	156.502	snRNA	143	not_edited
snRNA:U4:38AB	FBgn0003931	0	0	0	0	0	0	0	0	0	0		24.0772	72.1637	26.4149	46.1774	101.189	38.7438	69.1247	snRNA	142	not_edited
snRNA:U5:34A	FBgn0003935	0	0	0	0	0	0	0	0	0	0		63.9373	113.559	111.576	103.263	236.264	154.714	151.487	snRNA	127	not_edited
snRNA:U5:63BC	FBgn0003938	0	0	0	0	0	0	0	0	0	0		138.982	200.563	186.36	213.242	206.153	182.109	245.792	snRNA	123	not_edited
RpL40	FBgn0003941	0	0	0	0	0	0	0	0	0	0		1009.73	868.478	963.185	916.005	963.225	957.088	904.415	protein_coding	659	not_edited
RpS27A	FBgn0003942	0	0	0	0	0	0	0	0	0	0		1461.14	1332.19	1346.05	1348.06	1624.06	1698.01	1634.18	protein_coding	592	not_edited
Ubi-p63E	FBgn0003943	0.409091	0.323944	0.293103	0.245614	0.131148	0.218182	0.304878	0.100038	0.287554	0.246968	0.858858	213.359	210.013	209.179	209.763	242.874	224.042	217.113	protein_coding	2624	not_diff_edited
unc	FBgn0003950	0	0	0	0	0	0	0	0	0	0		5.01209	4.60997	4.7132	4.68515	3.71723	3.37421	4.35797	protein_coding	4775	not_edited
ush	FBgn0003963	0.0277778	0.0508481	0.064673	0.0308107	0.159286	0.117032	0.080381	0.0203896	0.0487773	0.106683	2.18714	85.0333	80.9778	80.7747	86.9397	86.1754	88.8283	85.5447	protein_coding	4654	not_diff_edited
usp	FBgn0003964	0	0	0.05	0	0.0625	0.345455	0.238095	0.00357253	0.0166667	0.179563	10.7738	44.8753	42.8499	45.8199	42.533	40.3416	37.1241	40.1934	protein_coding	3038	ars
vap	FBgn0003969	0	0.136755	0.177664	0.116998	0.323443	0.431467	0.47685	0.000139129	0.143806	0.425714	2.96034	52.6849	57.9409	54.5214	52.3652	48.5813	52.6348	50.9549	protein_coding	3845	ars
vir	FBgn0003977	0.0294118	0.224916	0.217333	0.236552	0.290196	0.30817	0.303081	0.113886	0.226267	0.298786	1.3205	32.8522	31.6974	34.2394	30.4392	26.1477	24.1129	24.2925	protein_coding	5867	not_diff_edited
vls	FBgn0003978	0	0.111111	0	0	0.25	0.375	0.166667	6.19647e-05	0.037037	0.194444	5.25	44.3682	38.8219	44.8583	45.6383	43.8744	41.9971	42.5597	protein_coding	1310	ars
Vm34Ca	FBgn0003983	0	0	0	0	0	0	0	0	0	0		8.70408	4.63781	3.39526	6.2846	6.88576	3.20141	9.5958	protein_coding	491	not_edited
vn	FBgn0003984	0	0	0	0	0	0	0	0	0	0		2.0005	3.83361	3.49104	3.70608	4.26882	3.00127	4.35286	protein_coding	4059	not_edited
hid	FBgn0003997	0	0	0	0	0	0	0	0	0	0		15.6117	13.6907	15.7953	13.914	14.666	15.2524	17.9282	protein_coding	2190	not_edited
yrt	FBgn0004049	0	0.216667	0.160714	0.0833333	0.309524	0.5625	0.25	0.0327763	0.153571	0.269841	1.75711	29.3913	35.4532	31.6498	28.082	26.8867	25.265	25.3309	protein_coding	4464	not_diff_edited
z	FBgn0004050	0	0.0307692	0.195833	0.1	0.209341	0.231299	0.198586	0.0101005	0.108868	0.202171	1.85703	49.789	48.3063	51.8369	53.4119	49.41	43.8265	46.7182	protein_coding	2412	not_diff_edited
uzip	FBgn0004055	0	0	0.0416667	0	0.117544	0.303846	0.0512821	0.00453054	0.0138889	0.0733693	5.28259	35.9431	33.3032	33.9372	28.2209	39.6521	39.7367	35.4072	protein_coding	4114	ars
Zw	FBgn0004057	0	0.333333	0.25	0.5	0.25	0	0.388889	0.194745	0.361111	0.342593	0.948718	20.6907	17.7408	20.4094	22.1084	23.0474	24.2738	25.345	protein_coding	1797	not_diff_edited
Prosalpha4	FBgn0004066	0	0.0128205	0.0153061	0.00714286	0.0904762	0.196196	0.153235	4.12074e-05	0.0117565	0.132316	11.2547	219.136	270.446	298.046	282.728	266.649	287.378	270.099	protein_coding	1176	ars
Dhfr	FBgn0004087	0	0	0	0	0	0	0	0	0	0		100.71	77.3961	98.8409	112.452	72.138	88.4485	77.1022	protein_coding	662	not_edited
bs	FBgn0004101	0	0	0	0	0	0	0	0	0	0		14.7947	18.7161	15.5165	17.1318	12.4217	11.0371	13.2073	protein_coding	3062	not_edited
Pp1-87B	FBgn0004103	0	0.048311	0.0540595	0.0405065	0.135905	0.148949	0.152724	1.21437e-05	0.0476257	0.147118	3.08904	189.145	175.723	168.751	171.41	178.023	177.132	175.016	protein_coding	2203	ars
Cdk1	FBgn0004106	0	0.0526316	0	0	0.15	0.166667	0.148148	0.0365586	0.0175439	0.148765	8.47963	112.965	97.1618	92.0589	84.487	94.9123	98.7879	94.7098	protein_coding	1082	not_diff_edited
Cdk2	FBgn0004107	0	0.030303	0.0416667	0	0.169841	0.0740741	0.276768	0.000652081	0.0239899	0.241126	10.0511	34.0128	24.915	23.7993	30.1775	28.3136	29.685	25.9516	protein_coding	2224	ars
Nrt	FBgn0004108	0	0	0	0.0909091	0.0486111	0	0.0555556	0.876279	0.030303	0.0532407	1.75694	5.94412	9.37238	8.51756	10.5106	16.0744	18.628	17.7201	protein_coding	3523	not_diff_edited
nAChRbeta2	FBgn0004118	0	0.166667	0	0	0	0	0	0.71545	0.0555556	0	0	6.38183	7.74546	6.9496	6.23982	6.8367	7.62864	6.84021	protein_coding	4018	not_diff_edited
boca	FBgn0004132	0	0	0	0	0	0	0	0	0	0		115.948	139.627	137.344	159.985	88.2446	111.64	112.658	protein_coding	704	not_edited
blow	FBgn0004133	0	0.0869711	0.0883852	0.0975041	0.215639	0.248065	0.101125	0.00588327	0.0909535	0.139296	1.53151	54.4848	65.2404	66.2171	64.3846	51.4514	55.8165	51.7091	protein_coding	2612	ars
kst	FBgn0004167	0.025228	0.218849	0.221571	0.202918	0.285971	0.266382	0.294049	0.00670047	0.214446	0.291356	1.35865	48.3737	42.3883	48.238	44.4702	49.3589	46.6939	49.1891	protein_coding	13314	ars
mts	FBgn0004177	0	0.0369748	0.0854978	0.0583012	0.182507	0.161511	0.176129	2.03499e-06	0.0602579	0.178255	2.95819	239.634	225.903	233.966	232.403	248.184	233.124	235.785	protein_coding	1507	ars
Csp	FBgn0004179	0	0.0910971	0.118708	0.13966	0.210538	0.174649	0.24891	0.00273105	0.116489	0.236119	2.02697	79.8685	94.3204	96.1774	89.392	94.8171	96.693	87.8961	protein_coding	2028	ars
snRNA:U1:82Eb	FBgn0004183	0	0	0	0	0	0	0	0	0	0		52.1183	64.7974	45.7429	61.1503	105.653	100.639	134.068	snRNA	164	not_edited
snRNA:U1:95Cb	FBgn0004186	0	0	0	0	0	0	0	0	0	0		0	4.62838	2.54127	7.0558	7.73074	4.79235	11.9704	snRNA	164	not_edited
snRNA:U1:95Cc	FBgn0004187	0	0	0	0	0	0	0	0	0	0		187.626	173.564	180.43	310.455	899.342	673.325	828.35	snRNA	164	not_edited
snRNA:U2:34ABa	FBgn0004191	0	0.0481928	0.084507	0.05	0.128205	0.114286	0.0869565	0.0192685	0.0608999	0.100706	1.65363	3401.15	3925.74	3707.51	4793.34	4278.96	4040.25	4922.17	snRNA	192	not_diff_edited
snRNA:U2:34ABb	FBgn0004192	0	0	0	0	0	0	0	0	0	0		4.45177	1.97671	4.34134	2.00894	4.40222	2.04673	8.17976	snRNA	192	not_edited
Ser	FBgn0004197	0	0	0	0	0	0	0	0	0	0		3.005	2.99404	2.43014	3.43977	2.17431	2.56096	3.16473	protein_coding	5831	not_edited
ct	FBgn0004198	0.00555556	0.0801207	0.120424	0.127395	0.244669	0.197496	0.243677	0.000929629	0.109313	0.244008	2.23219	39.6628	41.8357	40.7759	40.0022	34.0233	32.0398	31.7556	protein_coding	10732	ars
nonA	FBgn0004227	0	0.0357143	0	0	0.0958333	0.224185	0.115385	0.000217343	0.0119048	0.108868	9.14487	27.4313	22.4476	21.9937	24.3575	25.2466	25.6894	25.6669	protein_coding	6746	ars
Hrb87F	FBgn0004237	0.14652	0.218936	0.215414	0.219054	0.266701	0.254552	0.249233	0.0388773	0.217801	0.255055	1.17104	229.253	206.752	209.97	190.552	206.635	195.703	187.705	protein_coding	2759	not_diff_edited
T48	FBgn0004359	0	0	0	0	0	0	0	0	0	0		4.88622	5.11409	4.42466	3.465	21.3982	23.588	23.7276	protein_coding	2449	not_edited
HmgD	FBgn0004362	0.00120048	0.151305	0.108677	0.111313	0.228149	0.163154	0.179282	0.00478227	0.123765	0.195571	1.58018	465.105	385.62	421.787	397.327	471.801	436.344	410.487	protein_coding	1495	ars
porin	FBgn0004363	0.00555556	0.0387436	0.0521125	0.0394908	0.0991636	0.0994792	0.106467	0.000829533	0.043449	0.104032	2.39436	483.141	421.393	442.911	436.886	497.264	456.721	472.456	protein_coding	1387	ars
18w	FBgn0004364	0	0	0	0	0	0	0	0	0	0		5.28104	6.0198	5.99557	8.25215	8.1062	6.30554	8.18277	protein_coding	5422	not_edited
1941-05-01	FBgn0004367	0	0.140476	0.0357143	0.142857	0.485714	0.166667	0.916667	0.00525979	0.106349	0.773016	7.26866	10.0634	11.8197	11.6605	11.6706	8.98836	8.65644	7.40621	protein_coding	7899	ars
Ptp4E	FBgn0004368	0	0.214286	0.182323	0.142649	0.119048	0.14127	0.190697	0.597415	0.179753	0.166814	0.928018	21.5836	24.7423	23.1118	26.2917	21.8317	25.4242	23.9115	protein_coding	6059	not_diff_edited
Ptp99A	FBgn0004369	0	0.266667	0.1	0.5	0.36	0.0952381	0.285714	0.683378	0.288889	0.310476	1.07473	6.4183	6.68251	6.1152	4.92716	10.2863	10.5145	10.5731	protein_coding	5793	not_diff_edited
Ptp10D	FBgn0004370	0	0.178571	0.133333	0.28	0.222222	0.114583	0.190476	0.620796	0.197302	0.201058	1.01904	14.3518	14.1841	13.5443	14.102	17.9689	18.7839	18.5548	protein_coding	7385	not_diff_edited
fwd	FBgn0004373	0	0.118496	0.105456	0.145023	0.323184	0.217244	0.283247	0.00215943	0.122992	0.296559	2.4112	41.9925	43.7448	46.0624	42.6842	45.6482	41.4607	41.4791	protein_coding	7175	ars
neb	FBgn0004374	0.25	0.5	1	0.5	0.5	0.5	1	1	0.666667	0.833333	1.25	17.9657	16.5885	10.9065	17.1812	14.9421	14.3317	12.5702	protein_coding	3592	not_diff_edited
Klp61F	FBgn0004378	0.111111	0.203389	0.195463	0.188889	0.320422	0.306494	0.247061	0.00188875	0.195913	0.271514	1.38589	86.6664	69.7091	65.8906	69.0524	75.3302	73.7014	73.8397	protein_coding	3871	ars
Klp67A	FBgn0004379	0	0	0	0	0.2	0.2	0.25	0.0104841	0	0.233333		41.6807	34.8597	36.6099	33.367	37.9703	35.9634	36.7187	protein_coding	2994	not_diff_edited
Klp64D	FBgn0004380	0	0.101852	0.0809524	0	0.286957	0.15056	0.330586	0.00358913	0.0609347	0.316043	5.18658	35.4874	34.8163	32.3	33.2488	31.7503	34.962	31.2053	protein_coding	2529	ars
Klp68D	FBgn0004381	0.333333	0.388889	0.428571	0.333333	0.444444	0.5	0.533333	0.0498571	0.383598	0.503704	1.3131	12.8024	15.3293	14.4487	12.4634	11.2375	12.8301	10.8366	protein_coding	2971	not_diff_edited
Klp98A	FBgn0004387	0.142857	0.111905	0.285714	0.252381	0.0416667	0.540476	0.393333	0.215881	0.216667	0.276111	1.27436	31.2209	36.4296	32.9129	34.7409	29.9355	32.0512	32.7493	protein_coding	5407	not_diff_edited
RasGAP1	FBgn0004390	0	0.081788	0.039916	0.0795559	0.263393	0.224432	0.263855	7.57505e-05	0.0670866	0.263701	3.93075	36.0188	45.4712	44.1649	44.3005	48.0143	49.0302	46.6353	protein_coding	4841	ars
shtd	FBgn0004391	0	0.229182	0.251807	0.344938	0.429167	0.332341	0.410417	0.0317127	0.275309	0.416667	1.51345	26.8384	31.1539	29.8381	27.0793	20.4753	19.8881	19.3255	protein_coding	6481	not_diff_edited
unk	FBgn0004395	0	0.118431	0.134696	0.0726264	0.20303	0.152255	0.158443	0.0119557	0.108585	0.173305	1.59604	47.3635	50.8444	49.9394	46.9129	57.1599	51.332	55.0225	protein_coding	3889	not_diff_edited
CrebA	FBgn0004396	0.00826446	0.0505029	0.0841991	0.0478272	0.253665	0.122646	0.189621	6.88453e-05	0.0608431	0.210969	3.46742	80.6763	76.5243	72.402	69.9105	86.9346	85.3967	78.0578	protein_coding	3189	ars
Vinc	FBgn0004397	0.00961538	0.104365	0.0851521	0.11829	0.203919	0.159075	0.167097	0.00169724	0.102602	0.179371	1.74821	75.1628	75.1539	78.8364	81.4046	78.4004	82.1167	83.0678	protein_coding	3838	ars
rhi	FBgn0004400	0	0	0	0	0	0	0	0	0	0		8.98294	10.8782	5.0437	6.87903	10.2289	6.75813	9.75319	protein_coding	1570	not_edited
Pep	FBgn0004401	0	0.047619	0.0458764	0.0149984	0.0959451	0.123125	0.128257	0.000424974	0.0361646	0.117486	3.24865	239.562	199.736	202.512	203.14	214.204	203.071	206.481	protein_coding	2626	ars
RpS14a	FBgn0004403	0	0	0	0	0	0	0	0	0	0		778.233	670.772	759.403	668.957	791.256	708.874	754.366	protein_coding	877	not_edited
RpS14b	FBgn0004404	0	0.0714286	0.0526316	0.0909091	0	0	0.0608333	0.0387995	0.0716564	0.0405556	0.565972	1063.1	1009.6	1016.71	1043.91	1090.37	1161.44	1138.76	protein_coding	562	not_diff_edited
tam	FBgn0004406	0	0.4	1	0.666667	0.25	0	0	0.00128547	0.688889	0.0833333	0.120968	20.6773	19.1878	20.5043	22.6461	16.5415	17.304	14.941	protein_coding	3679	ars
me31B	FBgn0004419	0	0.0294118	0.0606061	0.0740741	0.3125	0.292683	0.142857	0.000201553	0.0546973	0.199405	3.64561	178.694	163.197	169.573	171.644	183.573	172.171	162.45	protein_coding	1600	ars
Cyp1	FBgn0004432	0	0.0592237	0.0175439	0.0192379	0.0102041	0.0428779	0.09375	0.393623	0.0320018	0.0659014	2.0593	568.085	512.532	566.221	526.549	573.129	548.624	556.143	protein_coding	1227	not_diff_edited
Galphaq	FBgn0004435	0	0	0	0	0	0	0	0	0	0		5.37239	6.58528	5.68187	4.50732	4.93847	4.45295	4.93566	protein_coding	5648	not_edited
Ubc6	FBgn0004436	0.00549451	0.115934	0.21309	0.0329969	0.11267	0.231828	0.057383	0.862879	0.120674	0.075812	0.628241	180.753	187.437	165.686	166.176	172.45	178.593	165.371	protein_coding	1142	not_diff_edited
Ten-m	FBgn0004449	0.00622711	0.195683	0.147396	0.176398	0.184189	0.294254	0.173356	0.147275	0.173159	0.176967	1.02199	49.343	42.5717	47.1258	45.8651	49.7315	48.9238	46.2675	protein_coding	12169	not_diff_edited
mew	FBgn0004456	0	0	0	0	0.2	0	0.4	0.00419457	0	0.333333		19.088	23.1071	23.611	21.1265	22.3526	23.4638	22.7972	protein_coding	4254	ars
RpIII128	FBgn0004463	0	0.232143	0.0625	0.14375	0.344246	0.494643	0.333333	0.0170774	0.146131	0.336971	2.30595	29.4029	28.7977	28.2015	29.2673	23.093	28.0377	23.2331	protein_coding	3532	not_diff_edited
Su(P)	FBgn0004465	0	0.325758	0.393382	0.213235	0.514286	0.352227	0.380952	0.198224	0.310792	0.425397	1.36875	111.685	96.7634	98.8793	94.7902	86.1988	97.9648	97.601	protein_coding	1412	not_diff_edited
GlyP	FBgn0004507	0	0.185185	0.0916667	0.125	0.193333	0.233333	0.18125	0.0181937	0.133951	0.185278	1.38318	15.8176	14.4407	12.6861	11.8744	19.4423	18.6224	15.2108	protein_coding	2891	not_diff_edited
Fur1	FBgn0004509	0	0.22791	0.122222	0.112747	0.153419	0.106922	0.18353	0.910637	0.154293	0.173493	1.12444	33.5757	40.1819	36.7187	40.3322	47.2733	45.2073	44.5801	protein_coding	5346	not_diff_edited
Ets97D	FBgn0004510	0	0	0	0	0	0.416667	0	0.0847367	0	0		35.6525	35.5424	35.8897	37.9904	33.891	35.9555	34.0222	protein_coding	1858	not_diff_edited
Mdr49	FBgn0004512	0	0	0	0	0	0	0	0	0	0		2.24063	3.03706	2.87506	3.29946	2.79877	3.68683	2.70853	protein_coding	3624	not_edited
Dbp73D	FBgn0004556	0	0	0	0	0.375	0.464286	0.05	0.0376582	0	0.158333		50.1081	52.0583	45.0918	46.7959	48.2112	45.7193	46.3902	protein_coding	2209	not_diff_edited
aos	FBgn0004569	0	0	0	0	0.5	0.2	0	0.0402334	0	0.166667		6.8149	15.7352	12.9963	15.7184	17.222	20.7487	18.6436	protein_coding	2822	not_diff_edited
Rop	FBgn0004574	0	0.00717593	0.00520833	0.0318614	0.0774097	0.101319	0.114351	0.000233483	0.0147486	0.102037	6.91845	138.029	134.949	136.5	138.905	130.885	141.22	143.626	protein_coding	2638	ars
bgcn	FBgn0004581	0	0	0	0	0	0	0	0	0	0		1.85634	2.10645	1.70972	1.21002	1.01982	1.13795	1.51594	protein_coding	4144	not_edited
ex	FBgn0004583	0	0.128212	0.163922	0.123146	0.194313	0.238324	0.190907	0.00192605	0.138427	0.192042	1.38732	67.6747	70.566	70.5808	68.7286	72.3564	70.265	68.3176	protein_coding	6454	ars
Rrp1	FBgn0004584	0	0.125	0.0588235	0.0454545	0.235294	0.333333	0.481481	0.00140936	0.076426	0.399419	5.22622	84.1003	74.9831	73.0285	76.0548	74.7153	81.0284	86.4983	protein_coding	2551	ars
B52	FBgn0004587	0	0.0444444	0.0673375	0.117569	0.0727124	0.0707283	0.0662393	0.881479	0.0764502	0.068397	0.894661	441.078	384.54	420.176	425.744	408.792	406.813	434.114	protein_coding	1590	not_diff_edited
pros	FBgn0004595	0	0.2	0	0	0.166667	0.311111	0.2	0.00437401	0.0666667	0.188889	2.83333	5.25361	5.40926	3.63828	5.5662	4.96927	7.28116	5.03639	protein_coding	5613	ars
CycC	FBgn0004597	0	0.0555556	0.25	0.269697	0.333333	0.214286	0.333333	0.194272	0.191751	0.333333	1.73837	27.693	32.5689	28.4658	39.8552	28.495	27.8728	33.6931	protein_coding	1142	not_diff_edited
Fur2	FBgn0004598	0.0416667	0.06	0.0981818	0.08	0.335227	0.30303	0.541667	4.04907e-06	0.0793939	0.472854	5.95579	37.3695	35.3339	30.7365	30.5588	34.7935	32.7118	32.8265	protein_coding	5478	ars
zfh1	FBgn0004606	0.00250627	0.138516	0.177006	0.22473	0.232123	0.22271	0.198997	0.0773838	0.180084	0.210039	1.16634	90.8866	80.6539	89.3989	83.0338	68.8804	69.2914	67.7257	protein_coding	6522	not_diff_edited
Plc21C	FBgn0004611	0	0	0	0	0	0	0	1	0	0		15.5627	15.754	16.5135	16.302	17.3032	18.0174	19.9277	protein_coding	5300	not_edited
rho	FBgn0004635	0.166667	0.25	0	0	0.222222	0.125	0.125	0.293601	0.0833333	0.157407	1.88889	9.40214	12.6509	14.7258	15.4287	64.519	67.1983	67.7938	protein_coding	3000	not_diff_edited
Rap1	FBgn0004636	0.00961538	0.0845091	0.0766257	0.0424396	0.130128	0.137838	0.153802	0.0023157	0.0678581	0.145911	2.15023	170.822	143.552	144.064	139.184	150.308	150.964	156.79	protein_coding	2702	ars
drk	FBgn0004638	0	0.171154	0.144103	0.0546429	0.424484	0.172161	0.114385	0.138712	0.1233	0.217751	1.76603	57.1866	62.3267	53.8295	56.029	65.6223	57.3642	69.8162	protein_coding	2795	not_diff_edited
Zw10	FBgn0004643	0	0.147727	0.121429	0.25	0.05	0	0.133929	0.126444	0.173052	0.105952	0.612258	32.2983	33.4138	35.2313	31.7048	26.6706	30.6173	27.8373	protein_coding	2567	not_diff_edited
N	FBgn0004647	0.0227273	0.149679	0.309942	0.188843	0.221212	0.143333	0.187169	0.480134	0.216155	0.198517	0.918402	32.8609	30.209	31.7422	30.9424	17.5008	17.2955	18.0974	protein_coding	9611	not_diff_edited
svr	FBgn0004648	0	0.109375	0.0720238	0.0845238	0.05625	0.306122	0.173724	0.0603694	0.0886409	0.134566	1.51811	20.108	21.1713	23.5458	22.204	20.1854	18.0693	18.4733	protein_coding	5611	not_diff_edited
fru	FBgn0004652	0.01	0	0	0.0108696	0.219444	0.0543478	0.0294118	0.0239733	0.00362319	0.092756	25.6007	32.3619	28.3776	27.2421	26.3605	25.3598	25.0784	27.0665	protein_coding	8399	not_diff_edited
Pgd	FBgn0004654	0	0	0	0	0.0843902	0.0817204	0.0479167	2.97166e-05	0	0.0600745		141.688	130.605	148.917	138.053	183.69	185.649	183.603	protein_coding	1668	ars
wapl	FBgn0004655	0	0.129198	0.116863	0.154524	0.31	0.280952	0.206667	0.00263775	0.133528	0.241111	1.80569	47.4856	45.5608	45.2866	45.5256	33.1927	29.0524	29.3665	protein_coding	6939	ars
fs(1)h	FBgn0004656	0.03125	0.181849	0.182594	0.157887	0.320296	0.254774	0.227306	0.00062964	0.17411	0.258303	1.48356	64.6047	59.3796	64.7929	62.3029	51.0805	50.9617	49.6626	protein_coding	9076	ars
mys	FBgn0004657	0.0030303	0.123803	0.105354	0.154606	0.215983	0.214925	0.221953	4.34531e-05	0.127921	0.219963	1.71952	154.158	142.065	148.581	142.759	154.324	146.32	145.123	protein_coding	4042	ars
Mlc-c	FBgn0004687	0	0.065641	0.0302856	0.0214646	0.0314465	0.0838299	0.0546265	0.40097	0.0391304	0.0468999	1.19855	425.315	369.492	364.339	363.155	453.429	433.907	390.741	protein_coding	1248	not_diff_edited
Xpc	FBgn0004698	0.0140693	0.156577	0.229235	0.192924	0.239818	0.284206	0.235762	0.0398923	0.192912	0.237114	1.22913	206.921	219.252	201.188	216.723	202.186	196.204	199.704	protein_coding	1390	not_diff_edited
mdy	FBgn0004797	0	0	0	0	0	0	0	0	0	0		18.3238	22.6829	13.8983	16.3708	19.218	17.8701	18.1946	protein_coding	2309	not_edited
fs(2)ltoPP43	FBgn0004811	0	0	0	0	0.333333	0.25	0.7	0.000128132	0	0.577778		34.2826	41.539	35.9821	41.9543	34.4756	38.7362	37.6347	protein_coding	1471	ars
His3.3B	FBgn0004828	0	0.0582038	0.0694325	0.103471	0.111546	0.104159	0.0877511	0.174019	0.0770359	0.0956828	1.24205	369.148	327.823	339.881	309.814	359.841	348.173	341.739	protein_coding	2114	not_diff_edited
Xpac	FBgn0004832	0	0	0	0	0	0	0	0	0	0		23.9443	20.6195	29.0111	20.6283	19.014	22.6843	25.6642	protein_coding	1178	not_edited
Su(H)	FBgn0004837	0	0	0	0	0	0	0.166667	0.404925	0	0.111111		24.1846	17.8737	17.7281	17.2862	20.2238	29.402	29.2272	protein_coding	2633	not_diff_edited
Hrb27C	FBgn0004838	0.00123153	0.0825983	0.0868418	0.0734563	0.11108	0.11298	0.190961	0.0645864	0.0809655	0.164334	2.02968	126.988	114.04	114.353	109.94	117.103	112.419	116.583	protein_coding	4789	not_diff_edited
otk	FBgn0004839	0	0	0	0	1	0	0	0.082769	0	0.333333		3.22611	1.27331	1.83522	2.50728	2.74712	2.22484	2.38755	protein_coding	4769	not_diff_edited
Ac76E	FBgn0004852	0	0	0	0	0	0	0	0	0	0		1.84765	2.42555	1.64514	2.10259	3.97193	4.35815	4.57574	protein_coding	5320	not_edited
RpII15	FBgn0004855	0	0	0	0	0	0	0	0	0	0		55.7439	48.7702	45.905	47.7022	55.1235	56.5729	60.3168	protein_coding	1035	not_edited
Bx42	FBgn0004856	0	0	0	0.0416667	0.1	0.0625	0.166667	0.00320385	0.0138889	0.144444	10.4	56.2002	56.7001	53.592	55.3776	51.3538	48.5696	56.6966	protein_coding	2403	ars
ph-d	FBgn0004860	0	0.0343407	0.0444444	0.0376984	0.233333	0.294872	0.284722	7.26988e-06	0.0388278	0.267593	6.89177	18.8128	17.5263	16.8231	15.6978	14.9529	16.9722	16.6965	protein_coding	6020	ars
ph-p	FBgn0004861	0	0.24359	0.0961538	0.138889	0.238889	0.192857	0.179167	0.287503	0.159544	0.199074	1.24777	9.90568	8.73013	8.12315	10.1594	12.0959	12.9726	11.6513	protein_coding	5695	not_diff_edited
hop	FBgn0004864	0.0266667	0.157361	0.06	0.396515	0.246296	0.253333	0.355	0.287	0.204625	0.318765	1.5578	32.4649	35.5127	33.9681	32.124	22.322	21.6893	24.9325	protein_coding	5055	not_diff_edited
Eip78C	FBgn0004865	0	0	0	0	0	0	0	0	0	0		1.63118	1.35804	1.19304	1.74824	1.51221	1.78113	1.77957	protein_coding	4192	not_edited
RpS2	FBgn0004867	0	0.00990099	0.037037	0.0210526	0.0222222	0.0555556	0.0538462	0.23409	0.0226636	0.0433048	1.91077	731.087	691.726	701.509	796.687	739.016	762.707	860.3	protein_coding	947	not_diff_edited
Gdi	FBgn0004868	0.0779221	0.11695	0.10689	0.134243	0.136427	0.137744	0.218815	0.0287264	0.119361	0.191352	1.60314	219.751	196.668	212.8	208.05	204.632	209.921	203.457	protein_coding	2501	not_diff_edited
bab1	FBgn0004870	0	0	0	0	0	0	0	0	0	0		4.25844	3.99578	4.85799	4.56856	2.30415	2.14255	2.58357	protein_coding	5319	not_edited
piwi	FBgn0004872	0	0	0	0	0	0	0	0	0	0		1.2955	1.78962	1.68448	1.42906	1.7081	1.05887	1.32243	protein_coding	2969	not_edited
enc	FBgn0004875	0.00714286	0.0968459	0.155476	0.126514	0.136675	0.172932	0.18671	0.0518038	0.126279	0.170031	1.34648	60.7097	57.8684	61.2038	58.4949	50.7623	47.2559	46.6223	protein_coding	7293	not_diff_edited
cdi	FBgn0004876	0	0.0922902	0.184115	0.110071	0.148083	0.231087	0.208802	0.0225096	0.128825	0.188563	1.46371	52.8726	52.481	50.8582	51.563	55.5235	48.858	44.662	protein_coding	6523	not_diff_edited
tok	FBgn0004885	0	0	0	0	0	0	0	1	0	0		0.398369	1.69811	1.39855	1.15054	1.26059	1.02566	1.31754	protein_coding	5364	not_edited
Scsalpha1	FBgn0004888	0	0.0391414	0	0.109524	0.0178571	0.0893926	0.05	0.940804	0.0495551	0.0392857	0.792769	295.74	264.455	262.064	285.739	272.839	283.255	277.667	protein_coding	1250	not_diff_edited
tws	FBgn0004889	0	0.0533333	0.0185185	0	0.104167	0.178571	0.111111	0.00354519	0.0239506	0.108796	4.54253	62.0662	63.9763	52.4203	51.0155	63.129	61.9625	60.1772	protein_coding	3856	ars
bowl	FBgn0004893	0	1	0	0	0	0	0	0.192814	0.333333	0	0	7.43358	9.41514	9.50713	7.58896	10.002	9.86073	11.6434	protein_coding	3507	not_diff_edited
Prat	FBgn0004901	0	0.3	0.166667	0.166667	0.571429	0.25	0.307692	0.424393	0.211111	0.395604	1.87392	51.1626	49.2214	53.6553	52.0397	43.7671	49.2849	45.8844	protein_coding	2105	not_diff_edited
Rb97D	FBgn0004903	0	0.166667	0.190909	0	0.166667	0	0.45	0.403506	0.119192	0.355556	2.98305	45.3633	41.6481	48.2294	48.484	44.0152	38.8895	39.3255	protein_coding	2506	not_diff_edited
14-3-3zeta	FBgn0004907	0	0.0917448	0.0785451	0.0822019	0.115294	0.156583	0.131291	0.00164458	0.0841639	0.125958	1.49659	274.78	228.703	261.264	243.514	282.995	259.652	257.276	protein_coding	2924	ars
Arl2	FBgn0004908	0	0	0	0	0	0	0	0	0	0		45.6035	38.7627	36.8485	23.5193	29.6345	36.5417	34.1156	protein_coding	656	not_edited
Gnf1	FBgn0004913	0.140625	0.219389	0.187326	0.286174	0.335119	0.376542	0.335317	0.00135556	0.230963	0.335251	1.45154	64.4841	54.4832	61.9934	58.5526	62.0883	56.7734	56.9635	protein_coding	3274	ars
Hnf4	FBgn0004914	0	0.0240212	0.0480871	0.0421273	0.120399	0.118547	0.109107	0.00967644	0.0380785	0.112871	2.96416	111.032	93.0214	97.7407	92.7472	114.921	113.552	108.895	protein_coding	3876	ars
TfIIB	FBgn0004915	0	0.0263158	0	0.100733	0.111742	0.243506	0.0952381	0.0141082	0.0423495	0.10074	2.37877	75.9355	62.2292	62.6192	63.0037	80.3598	73.0086	66.0908	protein_coding	1604	not_diff_edited
gol	FBgn0004919	0	0.0833333	0.1125	0.472222	0.364583	0.229167	0.125	0.888756	0.222685	0.204861	0.919958	12.3909	15.9962	18.0134	15.118	13.0471	14.9804	14.6511	protein_coding	3725	not_diff_edited
Ggamma1	FBgn0004921	0	0	0	0	0	0	1	0.0684948	0	0.666667		88.6868	79.5016	78.1645	74.1531	89.0235	96.0121	87.3191	protein_coding	2554	not_diff_edited
Top1	FBgn0004924	0	0.0318161	0.0577485	0.105957	0.226041	0.214334	0.288741	2.79191e-06	0.0651739	0.267841	4.10964	103.97	103.691	107.523	106.557	81.6924	87.5266	89.6412	protein_coding	3942	ars
eIF2beta	FBgn0004926	0	0	0.0465116	0	0.0425532	0.0416667	0.111111	0.0698598	0.0155039	0.0882585	5.69267	428.507	361.359	394.6	406.576	385.522	415.617	420.126	protein_coding	1128	not_diff_edited
por	FBgn0004957	0	0	0	0	0	0	0	0	0	0		17.5758	18.6888	20.5227	22.9593	11.4343	17.8624	12.7477	protein_coding	1848	not_edited
gig	FBgn0005198	0	0.293651	0.397279	0.251852	0.291667	0.448413	0.324074	0.571038	0.314261	0.313272	0.996853	32.8689	35.0272	38.6084	31.5987	24.6147	28.8651	25.9219	protein_coding	5786	not_diff_edited
Sam-S	FBgn0005278	0	0.120629	0.110665	0.115968	0.133204	0.136665	0.184237	0.116406	0.115754	0.167226	1.44467	476.733	450.22	468.811	488.869	558.061	591.708	577.707	protein_coding	961	not_diff_edited
nmd	FBgn0005322	0	0	0.0753968	0	0.167208	0.123312	0.127778	0.000518318	0.0251323	0.140921	5.60718	83.0376	69.9885	66.9158	71.3543	78.6715	77.9544	77.6577	protein_coding	1719	ars
Su(fu)	FBgn0005355	0	0	0	0.05	0.156656	0.22619	0.05	0.0628237	0.0166667	0.0855519	5.13312	35.882	37.3345	39.4311	36.2516	37.0714	38.6571	35.4251	protein_coding	1596	not_diff_edited
ash1	FBgn0005386	0	0.0454545	0.0567493	0.025974	0.113636	0.215368	0.0833333	0.0383368	0.042726	0.0934343	2.18683	28.2289	30.9115	29.6125	27.863	18.7396	19.4935	18.8048	protein_coding	7600	not_diff_edited
U2af50	FBgn0005411	0	0.0397661	0.0526316	0.0318182	0.0591133	0.0434783	0.0185185	0.966339	0.0414053	0.0320501	0.774059	129.981	131.92	133.264	129.358	123.37	136.327	131.409	protein_coding	1473	not_diff_edited
ewg	FBgn0005427	0	0	0	0	0	0.0833333	0.1	0.342511	0	0.0666667		16.9851	13.772	14.5061	14.2823	15.2312	14.648	16.3797	protein_coding	4051	not_diff_edited
RpS17	FBgn0005533	0	0	0	0	0	0	0	0	0	0		1556.11	1459.23	1560.35	1514.03	1609.09	1492.56	1498.59	protein_coding	535	not_edited
Mbs	FBgn0005536	0.0142857	0.13689	0.181667	0.110376	0.131154	0.205398	0.295294	0.045236	0.142977	0.240581	1.68265	96.4622	90.3267	87.7158	91.2732	82.7919	81.0087	81.2951	protein_coding	4395	not_diff_edited
Shal	FBgn0005564	0	0	0	0	0	0	0	0	0	0		1.45056	3.22043	1.06093	1.96377	2.15162	2.66761	2.33212	protein_coding	2357	not_edited
Calr	FBgn0005585	0	0.0148687	0.0140636	0.0230769	0.13625	0.146326	0.152041	4.5637e-06	0.0173364	0.146777	8.46642	406.983	374.548	412.047	403.427	424.882	411.25	404.569	protein_coding	1677	ars
RpL7	FBgn0005593	0	0.0411381	0.0574796	0.0713206	0.106604	0.0561497	0.0762923	0.216355	0.0566461	0.0863961	1.52519	644.168	581.487	621.403	618.403	657.278	701.424	694.417	protein_coding	1167	not_diff_edited
yem	FBgn0005596	0	0.171866	0.145679	0.1976	0.411039	0.289021	0.215344	0.0464716	0.171715	0.280576	1.63396	42.0414	46.1987	46.406	47.6801	33.498	34.8567	34.9188	protein_coding	4239	not_diff_edited
Sox14	FBgn0005612	0	0.0416667	0.0555556	0.2	0.184524	0.236111	0.219697	0.0406908	0.0990741	0.207973	2.09916	29.1362	33.1914	35.8661	31.5773	38.9669	34.5869	36.3118	protein_coding	3579	not_diff_edited
msl-2	FBgn0005616	0	0.325	0.214848	0.255	0.154286	0.477143	0.26	0.665557	0.264949	0.224762	0.84832	15.4578	18.1715	17.3518	14.5535	15.6157	16.2588	17.9814	protein_coding	3843	not_diff_edited
msl-1	FBgn0005617	0.0181818	0.177755	0.144848	0.0880231	0.386088	0.239547	0.358192	3.17612e-05	0.136875	0.367491	2.68486	42.6574	43.9431	44.1506	42.9145	46.1197	42.2574	41.3843	protein_coding	3757	ars
Psc	FBgn0005624	0	0.0295139	0.166667	0.05	0.0595238	0.179167	0.096875	0.501111	0.0820602	0.0844246	1.02881	27.7327	27.0374	25.5749	25.914	34.3546	34.3011	34.9634	protein_coding	5671	not_diff_edited
robo1	FBgn0005631	0	0.258902	0.183333	0.159091	0.414815	0.289796	0.24494	0.0123399	0.200442	0.301565	1.5045	25.7775	28.9547	28.187	27.2962	24.0394	22.6467	24.1509	protein_coding	6698	not_diff_edited
faf	FBgn0005632	0	0.156136	0.12675	0.114224	0.213061	0.181877	0.19353	0.000715533	0.13237	0.200041	1.51123	75.504	65.8781	71.6314	68.3508	70.0225	62.4298	63.1705	protein_coding	9379	ars
Eip63E	FBgn0005640	0	0.0833333	0.0111111	0.045	0.210684	0.130025	0.120813	0.00995492	0.0464815	0.15077	3.24366	65.3906	59.4504	62.7193	61.1753	75.0656	79.6937	70.728	protein_coding	3575	ars
wdn	FBgn0005642	0	0.0518825	0.119048	0.0788961	0.295743	0.174286	0.213607	0.00512714	0.0832754	0.240986	2.89384	30.4689	33.0179	31.5456	35.6158	27.8734	30.1147	28.8552	protein_coding	3184	ars
Pabp2	FBgn0005648	0	0.142857	0.0689655	0.0540541	0.24	0.282609	0.282051	0.00438821	0.0886256	0.268034	3.02434	222.989	189.764	186.911	185.861	191.986	223.578	227.086	protein_coding	1378	ars
Rox8	FBgn0005649	0	0.145401	0.103154	0.108968	0.255252	0.242175	0.195241	4.87961e-05	0.119174	0.215245	1.80613	133.425	128.638	132.745	126.448	119.368	117.372	119.629	protein_coding	3328	ars
PCNA	FBgn0005655	0	0	0	0	0.0605237	0.0617661	0.0281036	0.0032377	0	0.0389103		385.362	342.983	329.402	338.518	392.942	422.14	399.323	protein_coding	997	ars
Ets21C	FBgn0005660	0	0	0	0	0.4	0.25	0.333333	0.000201075	0	0.355556		16.4032	22.7034	23.6342	17.3386	35.9485	36.4165	37.7423	protein_coding	2892	ars
Vha55	FBgn0005671	0.2	0.220202	0.230513	0.220856	0.300672	0.316603	0.339262	1.6756e-05	0.223857	0.326399	1.45807	186.974	176.606	172.772	180.993	170.036	178.449	182.703	protein_coding	2048	ars
spi	FBgn0005672	0.00260417	0.0606429	0.0530419	0.0392599	0.149274	0.166061	0.18428	2.16227e-06	0.0509816	0.172611	3.38575	161.891	188.319	177.444	161.776	178.592	181.525	178.377	protein_coding	1576	ars
GluProRS	FBgn0005674	0.000948767	0.101078	0.0979436	0.116489	0.188479	0.18854	0.227734	0.000106621	0.10517	0.214649	2.04097	149.6	133.214	140.334	131.102	138.144	134.94	133.576	protein_coding	3151	ars
Aef1	FBgn0005694	0	0.0971259	0.0624359	0.0895238	0.17807	0.281293	0.247222	7.73692e-06	0.0830285	0.224172	2.69993	50.9532	55.2888	59.9377	58.0588	55.4247	54.3192	51.0534	protein_coding	2684	ars
gcl	FBgn0005695	0	0.214286	0.55	0.25	0.428571	0	0.369048	0.523175	0.338095	0.388889	1.15023	12.1083	13.6303	12.9721	14.7761	17.0327	16.9358	15.9809	protein_coding	2506	not_diff_edited
DNApol-alpha73	FBgn0005696	0	0.18165	0.110714	0.204701	0.3329	0.365472	0.327381	0.0122916	0.165688	0.329221	1.98699	39.7169	30.3108	30.2591	33.0455	32.5245	31.1943	33.2575	protein_coding	2066	not_diff_edited
Con	FBgn0005775	0	0	0	0	0	0	0	0	0	0		2.21792	1.4942	1.34249	2.69201	1.21006	1.61746	2.10788	protein_coding	5588	not_edited
PpD3	FBgn0005777	0	0.0598152	0.0438947	0.0446286	0.224039	0.210061	0.181423	1.78424e-06	0.0494462	0.195628	3.95638	207.819	188.027	193.995	181.146	201.99	206.294	185.208	protein_coding	2404	ars
betaCOP	FBgn0008635	0.00189753	0.0895551	0.0515882	0.0673859	0.113955	0.138013	0.126755	0.00174741	0.0695097	0.122489	1.76218	129.025	125.601	129.468	129.215	103.575	109.684	102.601	protein_coding	3203	ars
GstD2	FBgn0010038	0	0	0	0.25	0.25	0	0	1	0.0833333	0.0833333	1	4.07574	35.1606	31.2293	34.1575	10.9396	21.4154	26.2109	protein_coding	734	not_diff_edited
GstD3	FBgn0010039	0	0.117992	0.0918524	0.118687	0.146308	0.174936	0.190015	0.0563499	0.10951	0.175446	1.60209	138.638	298.636	278.777	270.416	255.494	271.288	274.735	protein_coding	746	not_diff_edited
GstD4	FBgn0010040	0	0	0	0	0	0	0	0	0	0		2.3579	6.80532	4.02397	4.78821	9.32664	9.75656	10.2896	protein_coding	725	not_edited
GstD5	FBgn0010041	0.030303	0.0261438	0.0136054	0.0289855	0.152655	0.0532164	0.126392	0.000305469	0.0229116	0.135146	5.89861	55.4564	187.956	161.746	163.011	160.493	175.902	181.357	protein_coding	840	ars
GstD6	FBgn0010042	0	0	0	0	0	0	0	0	0	0		0	1.94629	3.20591	4.45058	15.1707	15.6181	12.5842	protein_coding	780	not_edited
GstD7	FBgn0010043	0	0	0	0	0	0	0	0	0	0		2.82652	16.5667	12.6795	10.7144	15.0933	17.1536	11.945	protein_coding	756	not_edited
Itpr	FBgn0010051	0	0.333333	0	0.233333	0.125	0.277778	0.555556	0.172076	0.188889	0.412037	2.18137	11.2815	10.8289	13.3072	12.7275	11.6481	12.5092	12.1553	protein_coding	10304	not_diff_edited
Jheh1	FBgn0010053	0	0.0785714	0.0583333	0.15746	0.242063	0.204202	0.177143	0.0166578	0.0981217	0.198783	2.02588	50.3296	35.7563	29.1682	36.8586	48.9162	50.7744	44.6529	protein_coding	1486	not_diff_edited
RpL23	FBgn0010078	0	0	0	0	0	0	0	0	0	0		1535.22	1258.32	1432.55	1343.6	1475.25	1524.04	1509.66	protein_coding	542	not_edited
gammaTub37C	FBgn0010097	0	0	0	0	0	0	0	0	0	0		26.5138	23.0794	28.6721	21.7973	35.8235	35.9662	31.8347	protein_coding	1628	not_edited
mAcon1	FBgn0010100	0.0030833	0.126465	0.121982	0.0981278	0.165832	0.156916	0.199542	0.000687864	0.115525	0.188305	1.63	150.046	150.957	140.808	152.653	151.033	148.112	152.01	protein_coding	3022	ars
hdc	FBgn0010113	0	0.102782	0.134414	0.145449	0.206551	0.120981	0.134829	0.364434	0.127548	0.158736	1.24452	30.6233	30.1428	30.9051	28.6546	26.0013	24.8676	23.9708	protein_coding	14807	not_diff_edited
RpA-70	FBgn0010173	0	0.0548433	0.0877193	0.0834819	0.141635	0.113693	0.211576	0.0706355	0.0753482	0.188262	2.49857	172.95	186.297	184.081	183.735	180.724	190.136	186.475	protein_coding	2135	not_diff_edited
Wnt5	FBgn0010194	0	0.0785714	0.0694444	0.075	0.344444	0.230159	0.205556	6.33427e-05	0.0743386	0.251852	3.3879	17.0735	17.7208	18.0027	18.2987	18.0442	17.6617	17.2541	protein_coding	4005	ars
RpS15Aa	FBgn0010198	0	0	0	0	0	0	0	0	0	0		998.677	898.14	954.116	929.384	952.448	948.032	973.998	protein_coding	674	not_edited
Sod2	FBgn0010213	0	0.0436347	0.0586298	0.0470131	0.148352	0.0922306	0.0912698	0.0194715	0.0497592	0.110297	2.21662	157.053	131.619	128.931	152.007	133.238	147.51	157.051	protein_coding	1015	not_diff_edited
alpha-Cat	FBgn0010215	0	0.114258	0.0743764	0.0845938	0.356328	0.2208	0.315806	0.00019229	0.0910762	0.329313	3.6158	96.5781	123.643	99.4412	104.753	107.623	103.23	93.2309	protein_coding	3487	ars
ATPsynbeta	FBgn0010217	0	0.0157623	0.0182163	0.0464964	0.0867707	0.0448086	0.063523	0.0281743	0.026825	0.0712723	2.65693	301.538	278.715	301.791	288.723	322.944	287.246	282.01	protein_coding	2048	not_diff_edited
Dbp45A	FBgn0010220	0.0153846	0.140606	0.0622222	0.1	0.225794	0.245635	0.197708	0.00371825	0.100943	0.20707	2.05136	71.399	65.6787	70.8756	66.5189	61.7471	55.5338	66.7703	protein_coding	1670	ars
Nmdmc	FBgn0010222	0	0.0144928	0.0208333	0.047619	0.130256	0.030303	0.174968	0.00601352	0.0276484	0.160064	5.78928	95.6644	85.5707	93.6293	83.2123	109.338	132.584	126.418	protein_coding	1233	ars
Gel	FBgn0010225	0	0.047503	0.0434676	0.0588235	0.156172	0.150233	0.186848	0.000233602	0.0499314	0.176623	3.53731	209.054	188.148	190.804	180.469	199.041	194.509	187.653	protein_coding	2584	ars
GstS1	FBgn0010226	0	0	0	0	0	0	0	0	0	0		5.06552	7.57634	7.2798	10.3467	14.5002	12.7477	13.9612	protein_coding	1603	not_edited
HmgZ	FBgn0010228	0	0	0	0	0	0	0	0	0	0		898.874	729.288	742.557	785.552	1022.56	1006.32	972.589	protein_coding	765	not_edited
Klc	FBgn0010235	0	0.172078	0.146739	0.181373	0.383394	0.105655	0.143063	0.489755	0.16673	0.223173	1.33853	93.3204	89.058	81.9502	77.5205	83.5586	86.4497	92.772	protein_coding	1841	not_diff_edited
Lac	FBgn0010238	0	0.133333	0.0833333	0.0555556	0.138889	0.0555556	0.178571	0.188215	0.0907407	0.165344	1.82216	49.3577	45.9446	43.6873	47.9463	71.5464	71.9964	71.387	protein_coding	2156	not_diff_edited
Myo61F	FBgn0010246	0.0037037	0.0990451	0.0821689	0.0639293	0.139529	0.183226	0.199954	0.000258957	0.0817144	0.179812	2.2005	81.9767	63.5483	63.8578	61.8983	80.2058	77.0892	85.567	protein_coding	3446	ars
Parp	FBgn0010247	0	0	0	0	0	0	0	0	0	0		17.7155	21.5862	19.6867	15.9889	19.148	16.6685	17.7894	protein_coding	3112	not_edited
Rbp9	FBgn0010263	0	0	0	0	0	0	0	0	0	0		6.839	10.9559	10.0694	9.07712	11.9345	9.98769	11.4573	protein_coding	3187	not_edited
RpS13	FBgn0010265	0	0	0	0	0	0	0	0	0	0		903.705	767.92	858.108	822.062	942.066	841.897	882.213	protein_coding	899	not_edited
Dsor1	FBgn0010269	0	0	0	0	0	0	0	0	0	0		18.4824	20.9586	21.0741	20.5305	16.0273	18.3021	19.5922	protein_coding	1503	not_edited
Ssrp	FBgn0010278	0	0.0177193	0.0344255	0.02886	0.17456	0.0748597	0.068254	0.0462449	0.0270016	0.103689	3.84012	175.414	160.319	164.746	151.702	153.065	153.145	164.913	protein_coding	2507	not_diff_edited
Taf4	FBgn0010280	0	0.100401	0.0718254	0.066358	0.22731	0.122411	0.131462	0.0161356	0.079528	0.163411	2.05476	80.8019	84.1498	83.0382	79.7721	84.3027	79.7848	74.605	protein_coding	4226	not_diff_edited
TfIIFalpha	FBgn0010282	0.00694444	0.150328	0.0859788	0.116414	0.140508	0.217735	0.168886	0.0219623	0.117574	0.159427	1.35597	113.789	97.1339	95.0525	110.461	85.4822	94.4919	83.6716	protein_coding	1938	not_diff_edited
Trf	FBgn0010287	0	0	0	0	0	0	0	0	0	0		57.8232	38.9952	53.845	50.2256	43.4221	41.9757	51.525	protein_coding	983	not_edited
Uch	FBgn0010288	0	0.0625	0	0	0	0.133333	0	0.473706	0.0208333	0	0	116.667	129.781	112.575	133.375	110.916	130.238	119.218	protein_coding	1044	not_diff_edited
bys	FBgn0010292	0	0	0	0	0	0	0	0	0	0		73.7622	74.2554	72.4815	77.4991	65.7028	70.4141	65.6967	protein_coding	1518	not_edited
brat	FBgn0010300	0.0280172	0.0758478	0.115007	0.131194	0.143611	0.125852	0.150518	0.108116	0.10735	0.148216	1.38068	56.8871	60.5861	60.604	55.4106	65.5058	64.2395	58.8503	protein_coding	6258	not_diff_edited
hep	FBgn0010303	0	0.0555556	0.211111	0.210417	0.125	0.323529	0.132576	0.614518	0.159028	0.130051	0.817785	40.2259	38.0664	35.3286	39.409	27.3623	27.2816	24.5393	protein_coding	5344	not_diff_edited
pigeon	FBgn0010309	0	0.333333	0	0	0	0	0.25	0.836577	0.111111	0.166667	1.5	13.4595	14.2294	13.3756	12.8418	11.6618	12.2583	15.3094	protein_coding	3334	not_diff_edited
corto	FBgn0010313	0	0.333333	0	0	1	0.5	0	0.058703	0.111111	0.333333	3	7.42756	9.25986	8.07907	9.92654	8.33362	10.9013	12.5977	protein_coding	2992	not_diff_edited
Cks30A	FBgn0010314	0	0	0	0	0	0	0	0	0	0		114.015	103.237	90.1122	90.7965	112.746	105.181	122.204	protein_coding	1147	not_edited
CycD	FBgn0010315	0	0.113158	0.117469	0.0971989	0.435897	0.429499	0.39369	6.58403e-07	0.109275	0.407759	3.73149	41.8404	51.4883	54.9863	56.6438	41.9658	42.6865	42.1	protein_coding	2145	ars
dap	FBgn0010316	0	0.363636	0.571429	0.461538	0.785714	0.666667	0.833333	0.0448978	0.465534	0.81746	1.75596	53.548	52.5038	43.3242	40.7061	78.5092	69.1197	63.3171	protein_coding	2530	not_diff_edited
CycJ	FBgn0010317	0	0	0	0	0	0	0	0	0	0		6.6822	3.35408	3.39988	3.40878	5.74594	5.34293	6.13899	protein_coding	1471	not_edited
woc	FBgn0010328	0	0.124321	0.142458	0.134386	0.242057	0.239469	0.260575	9.56408e-05	0.133721	0.254402	1.90248	65.7226	57.4406	58.0011	60.5697	44.7457	44.8619	45.0139	protein_coding	6158	ars
Rac1	FBgn0010333	0	0.0480769	0.0333333	0.0464976	0.101948	0.0500556	0.071256	0.0725345	0.0426359	0.0814867	1.91122	128.566	131.415	126.301	120.951	119.877	126.056	125.511	protein_coding	1805	not_diff_edited
128up	FBgn0010339	0	0.100388	0.156502	0.100471	0.201421	0.220704	0.266704	0.00781158	0.11912	0.244943	2.05627	185.172	142.614	131.998	144.94	151.998	152.186	161.989	protein_coding	1304	ars
140up	FBgn0010340	0	0	0	0	0	0	0	0	0	0		33.1212	22.7716	18.06	18.9644	15.4958	20.6311	15.7051	protein_coding	1200	not_edited
Cdc42	FBgn0010341	0	0.159285	0.134265	0.154068	0.186212	0.218638	0.190669	0.0243971	0.149206	0.189183	1.26793	194.608	185.126	187.078	185.26	203.403	208.932	203.266	protein_coding	2005	not_diff_edited
Map60	FBgn0010342	0	0.0769459	0.00714286	0.0238095	0.162462	0.137559	0.210305	8.67734e-05	0.0359661	0.194357	5.4039	87.8771	86.8268	73.7502	74.2091	90.3936	87.5198	91.5556	protein_coding	1814	ars
Arf79F	FBgn0010348	0	0.012696	0.0117287	0.021412	0.143087	0.139069	0.174667	5.11224e-08	0.0152789	0.164141	10.743	588.51	522.887	560.531	526.409	545.587	544.632	539.059	protein_coding	1464	ars
Cds	FBgn0010350	0	0	0	0	0.230769	0	0.3	0.00196527	0	0.276923		26.209	28.8028	27.316	28.3855	30.6148	29.8231	31.1514	protein_coding	2609	ars
Nc73EF	FBgn0010352	0.00549451	0.121804	0.107542	0.0646684	0.217465	0.204523	0.155999	0.0012959	0.0980048	0.176488	1.80081	99.0296	107.978	104.764	108.152	97.1548	92.0468	98.7851	protein_coding	4376	ars
Taf1	FBgn0010355	0.00520833	0.269065	0.195868	0.227362	0.380915	0.311757	0.344897	0.00186056	0.230765	0.356903	1.54661	50.4641	49.8957	54.1649	52.102	39.8584	41.3189	37.7391	protein_coding	6648	ars
Taf5	FBgn0010356	0	0.333333	0.0833333	0.333333	1	0.583333	0.375	0.0234743	0.25	0.583333	2.33333	29.1306	33.9036	29.1138	27.4346	27.1961	27.6179	30.2533	protein_coding	2362	not_diff_edited
Akt1	FBgn0010379	0	0.182292	0.194792	0.0820211	0.253045	0.38727	0.252163	0.00198215	0.153035	0.252457	1.64967	51.2598	46.145	47.5916	48.9573	50.8629	51.0889	46.0445	protein_coding	4869	ars
AP-1-2beta	FBgn0010380	0	0.0416748	0.0563596	0.0192157	0.11124	0.100595	0.0656818	0.00275099	0.0390834	0.0808679	2.06911	93.0735	85.1232	88.3116	89.7378	74.1014	76.6954	70.1817	protein_coding	3228	ars
CycE	FBgn0010382	0	0.08	0.0266667	0.06	0.173016	0.16	0.28293	0.000105118	0.0555556	0.246292	4.43326	26.0514	31.2605	29.4948	27.0679	40.967	37.1589	37.8268	protein_coding	3363	ars
SrpRalpha	FBgn0010391	0.00446429	0.0860485	0.0780449	0.10352	0.157292	0.0917055	0.0956577	0.175902	0.0892046	0.116202	1.30265	126.174	127.001	134.598	134.513	100.926	107.035	101.594	protein_coding	2056	not_diff_edited
Itgbn	FBgn0010395	0	0	0	0	0	0	0	0	0	0		7.22472	9.00699	8.40041	8.15072	10.0295	8.55955	11.6155	protein_coding	3076	not_edited
LamC	FBgn0010397	0	0	0	0	0	0	0	0	0	0		5.05867	2.16873	4.42285	4.8805	4.31238	5.93469	5.28846	protein_coding	2450	not_edited
Lrr47	FBgn0010398	0	0	0	0	0	0	0	0	0	0		8.43794	7.89838	8.00623	9.05632	6.08888	9.22668	8.17103	protein_coding	1874	not_edited
RNaseX25	FBgn0010406	0	0.125	0.545455	0.5625	0.25	0.261364	0.371429	0.348197	0.410985	0.330952	0.805267	29.8105	34.461	32.0784	35.4869	33.0365	38.9901	29.276	protein_coding	1663	not_diff_edited
Ror	FBgn0010407	0	0	0	0	0	1	0	0.0755644	0	0		4.51646	4.3451	2.56925	2.20798	2.79137	3.11471	4.14931	protein_coding	2271	not_diff_edited
RpS9	FBgn0010408	0	0	0	0	0	0	0	0	0	0		536.475	510.92	555.346	575.934	617.868	651.365	641.505	protein_coding	803	not_edited
RpL18A	FBgn0010409	0	0	0	0	0	0	0	0	0	0		1241.06	1032.79	1134.79	1135.89	1182.65	1173.97	1127.8	protein_coding	635	not_edited
RpS18	FBgn0010411	0.00666667	0.186548	0.12803	0.155362	0.17039	0.149682	0.175271	0.616802	0.156647	0.173644	1.10851	1294.1	1101.63	1221.42	1105.59	1309.68	1225.61	1216.76	protein_coding	606	not_diff_edited
RpS19a	FBgn0010412	0	0	0	0	0	0	0	0	0	0		1057.71	926.427	1009.96	934.141	1078.35	993.444	989.678	protein_coding	678	not_edited
Sdc	FBgn0010415	0	0	0	0	0	0.666667	0.4	0.00282684	0	0.266667		17.8971	18.2228	15.6476	17.1275	20.5967	21.8476	18.9936	protein_coding	2770	ars
TH1	FBgn0010416	0	0.0555556	0	0	0.166667	0.472222	0.309524	0.000142089	0.0185185	0.261905	14.1429	56.4902	59.4278	51.0632	52.5532	51.3496	52.5428	56.8882	protein_coding	1967	ars
Taf6	FBgn0010417	0.05	0.162698	0.20625	0.207143	0.433333	0.13961	0.189423	0.511084	0.19203	0.270726	1.40981	36.8458	41.2248	44.661	41.8972	23.6729	31.9661	40.3529	protein_coding	2053	not_diff_edited
TfIIFbeta	FBgn0010421	0	0.1875	0.0714286	0.180556	0.436111	0.320455	0.4	0.00344175	0.146495	0.412037	2.81264	35.1682	29.5339	25.3491	34.1556	28.7286	34.4466	35.47	protein_coding	1118	ars
TfIIS	FBgn0010422	0.00909091	0.0342857	0	0.00714286	0.0611823	0.0307576	0.0955714	0.0221518	0.0138095	0.0841084	6.09061	87.0167	68.7131	81.0971	82.8867	83.6646	83.3377	85.4792	protein_coding	1773	not_diff_edited
cora	FBgn0010434	0.0483239	0.167504	0.149586	0.167834	0.193257	0.214273	0.190466	0.0929324	0.161642	0.191396	1.18408	120.167	110.574	122.094	109.143	115.059	112.108	111.869	protein_coding	5605	not_diff_edited
emp	FBgn0010435	0	0	0	0	0	0	0	0	0	0		2.64158	1.34049	2.02404	1.87324	3.5451	3.12296	4.1603	protein_coding	2265	not_edited
mtSSB	FBgn0010438	0	0	0	0	0	0	0	0	0	0		115.204	109.568	124.668	128.125	138.176	150.355	178.219	protein_coding	575	not_edited
pll	FBgn0010441	0	0.047619	0.0588235	0.333333	0.3	0.0833333	0.2	0.609044	0.146592	0.233333	1.59172	46.6138	45.4941	48.383	44.9864	41.5311	45.8327	43.0365	protein_coding	1852	not_diff_edited
Wnt4	FBgn0010453	0	0	0	1	0	0	0	0.0756683	0.333333	0	0	2.47287	2.19604	1.84411	1.44414	1.2946	1.2038	2.13821	protein_coding	2938	not_diff_edited
Fkbp14	FBgn0010470	0	0.159226	0.142564	0.0454167	0.133929	0.130769	0.157671	0.387572	0.115736	0.149757	1.29396	147.961	206.775	198.722	196.137	208.694	229.588	226.353	protein_coding	1294	not_diff_edited
NAT1	FBgn0010488	0.00626294	0.134914	0.0953392	0.125882	0.168305	0.16944	0.167321	0.0145712	0.118712	0.167649	1.41224	115.248	96.8072	107.271	96.5322	111.784	102.755	103.294	protein_coding	5618	not_diff_edited
dmGlut	FBgn0010497	0	0	0	0	0.0833333	0.113095	0.25	0.000789795	0	0.194444		74.869	53.8159	49.9916	58.1914	66.0225	63.9836	60.8525	protein_coding	2426	ars
Dcp-1	FBgn0010501	0	0	0	0	0	0	0	0	0	0		13.6837	13.2368	16.2037	12.35	14.7395	18.6488	17.959	protein_coding	1749	not_edited
kermit	FBgn0010504	0	0.111111	0.2	0	0.25	0.5	0.166667	0.035661	0.103704	0.194444	1.875	35.7643	30.8466	24.0878	32.9752	36.1295	35.2516	33.8024	protein_coding	1661	not_diff_edited
wal	FBgn0010516	0	0.065625	0.0316106	0.0531708	0.222059	0.220997	0.149554	1.77893e-06	0.0501355	0.173723	3.46506	199.228	181.935	167.12	174.4	173.299	188.056	183.356	protein_coding	1212	ars
Bka	FBgn0010520	0	0	0	0	0	0	0	0	0	0		96.412	81.1127	89.6218	79.8913	65.7894	85.0231	73.5531	protein_coding	758	not_edited
Ccs	FBgn0010531	0	0	0	0	0	0	0	0	0	0		28.5211	32.4518	34.7669	30.5678	25.1188	27.8646	31.9343	protein_coding	959	not_edited
Aldh-III	FBgn0010548	0	0.0333333	0	0	0.150794	0.113636	0.115591	0.000504122	0.0111111	0.127325	11.4593	101.841	93.1323	100.3	101.217	119.691	109.995	118.624	protein_coding	2115	ars
Phb2	FBgn0010551	0	0.058074	0.0524458	0.0612647	0.123448	0.12198	0.132228	0.000710902	0.0572615	0.129301	2.25809	436.007	391.186	408.009	402.867	389.816	418.387	398.024	protein_coding	1237	ars
dock	FBgn0010583	0	0.0405983	0.0892857	0.192063	0.200509	0.15119	0.232822	0.00900075	0.107316	0.222051	2.06913	44.1742	47.9615	51.7826	47.3783	48.9185	50.9125	48.7832	protein_coding	2825	ars
Prosbeta1	FBgn0010590	0	0	0	0	0	0	0	0	0	0		302.47	315.382	312.577	349.047	287.199	325.171	317.052	protein_coding	852	not_edited
Sply	FBgn0010591	0.0416667	0.405844	0.121212	0.0809524	0.325	0.362963	0.344444	0.253834	0.20267	0.337963	1.66756	69.9595	65.7823	61.4017	59.6125	60.228	68.6803	62.76	protein_coding	2077	not_diff_edited
lwr	FBgn0010602	0	0.0245272	0.0367853	0.0172619	0.055303	0.113478	0.091954	0.00169006	0.0261915	0.079737	3.04439	288.467	269.818	262.353	278.463	272.234	273.899	265.305	protein_coding	1363	ars
l(2)05714	FBgn0010607	0	0.0666667	0	0.0277778	0	0.0940171	0.0263158	0.818768	0.0314815	0.0175439	0.557276	32.1803	37.2906	30.6166	37.1903	41.524	46.1896	43.9859	protein_coding	1089	not_diff_edited
Hmgs	FBgn0010611	0	0.0996047	0.121495	0.171111	0.143613	0.134509	0.0418877	0.401196	0.130737	0.075796	0.57976	93.1217	90.0878	99.1471	99.0684	96.5338	95.7612	94.8507	protein_coding	1900	not_diff_edited
ATPsynG	FBgn0010612	0	0.063749	0.0567895	0.0565254	0.132254	0.151861	0.16812	0.00225913	0.0590213	0.156165	2.6459	610.445	607.347	565.737	644.09	563.869	661.03	691.519	protein_coding	733	ars
CCT5	FBgn0010621	0	0.0231843	0.0191406	0.0153075	0.0910057	0.080362	0.109325	1.82441e-05	0.0192108	0.103218	5.37294	326.89	276.658	315.144	280.774	326.94	310.868	293.867	protein_coding	1948	ars
DCTN3-p24	FBgn0010622	0	0	0.166667	0	0.166667	0	0	1	0.0555556	0.0555556	1	24.3987	20.6189	23.0259	24.1517	26.462	27.5008	22.7768	protein_coding	1086	not_diff_edited
Sec61beta	FBgn0010638	0	0	0	0	0	0	0	0	0	0		403.088	387.674	474.653	487.503	369.787	364.69	430.801	protein_coding	792	not_edited
MFS14	FBgn0010651	0	0.0714286	0	0	0.10119	0.075	0.401316	0.0085913	0.0238095	0.301274	12.6535	34.1969	32.6423	27.4636	31.029	77.5786	82.2266	84.8427	protein_coding	2337	ars
Nup214	FBgn0010660	0.0223942	0.184399	0.169803	0.242201	0.357857	0.420331	0.348714	7.17172e-05	0.198801	0.351761	1.76942	65.4596	63.6103	57.6632	59.152	51.2619	52.1606	51.3052	protein_coding	5334	ars
Pfdn2	FBgn0010741	0	0	0	0	0.0606061	0.108696	0.108108	0.0557851	0	0.0922741		171.292	170.845	148.156	172.077	161.725	182.042	193.744	protein_coding	993	not_diff_edited
Srp54k	FBgn0010747	0	0.0679739	0.155882	0.207059	0.195758	0.188189	0.162559	0.642994	0.143638	0.173625	1.20876	137.861	118.661	115.206	112.174	120.177	127.545	128.018	protein_coding	2015	not_diff_edited
atms	FBgn0010750	0	0.079479	0.0515152	0.0481915	0.145488	0.0734848	0.0583333	0.447966	0.0597286	0.0873848	1.46303	54.4687	61.2081	58.8379	61.2609	60.4917	64.7249	60.2415	protein_coding	2040	not_diff_edited
simj	FBgn0010762	0	0.0763889	0.0520833	0.0881944	0.119792	0.154762	0.0842803	0.0940144	0.0722222	0.0961174	1.33086	24.7557	24.4353	24.9572	24.6829	23.9012	31.5301	27.8144	protein_coding	5110	not_diff_edited
sqz	FBgn0010768	0	0.166667	0	0.0833333	0.575	0.125	0	0.240983	0.0833333	0.191667	2.3	18.4958	16.7747	16.374	15.154	20.7545	22.3143	21.9332	protein_coding	3258	not_diff_edited
ppan	FBgn0010770	0	0	0	0	0	0	0	0	0	0		70.0227	64.2396	70.261	66.8541	65.5237	62.7905	60.343	protein_coding	1477	not_edited
Xe7	FBgn0010772	0	0.125	0.125	0.15	0.14881	0.271429	0.271577	0.0879827	0.133333	0.230655	1.72991	53.0236	52.032	50.5448	48.2146	46.6658	49.2435	51.3924	protein_coding	3224	not_diff_edited
Ref1	FBgn0010774	0	0.0131579	0	0	0.125	0.235714	0.453405	9.86966e-05	0.00438596	0.343937	78.4176	94.2918	89.7376	87.8729	85.9731	92.9241	89.9576	81.6005	protein_coding	1328	ars
l(3)02640	FBgn0010786	0	0.168468	0.129411	0.159668	0.189061	0.127463	0.164017	0.789275	0.152516	0.172365	1.13014	81.0933	73.6485	77.1251	77.2641	99.2051	105.008	105.991	protein_coding	2556	not_diff_edited
TrpRS	FBgn0010803	0	0.0631614	0.0238095	0.0712963	0.190586	0.272876	0.11431	0.000927715	0.0527557	0.139735	2.64872	63.7373	58.6317	64.8802	69.9012	66.0412	69.5816	66.4879	protein_coding	1683	ars
Chchd3	FBgn0010808	0	0.0833333	0.181818	0.25	0.384615	0.454545	0.3	0.0196168	0.171717	0.328205	1.91131	85.0194	75.098	77.5899	75.5021	86.3211	80.6848	91.0564	protein_coding	940	not_diff_edited
unc-45	FBgn0010812	0	0.261364	0.302399	0.249405	0.541667	0.627778	0.486111	0.00879594	0.271056	0.50463	1.86172	33.2292	46.3581	41.3946	44.4053	38.2652	37.3556	34.8609	protein_coding	3987	ars
Gug	FBgn0010825	0.0833333	0.165391	0.251691	0.268404	0.176939	0.333385	0.323654	0.216404	0.228495	0.274749	1.20243	40.2291	40.998	41.7767	44.3921	34.0115	30.1671	29.2943	protein_coding	8350	not_diff_edited
l(3)04053	FBgn0010830	0	0.166667	0.277778	0.122222	0.440476	0.208333	0.486111	0.0351981	0.188889	0.470899	2.493	22.6754	29.0525	25.3201	25.9332	20.5401	24.0336	23.0584	protein_coding	2469	not_diff_edited
l(3)05822	FBgn0010877	0.00404858	0.0791214	0.109209	0.0841378	0.184982	0.193807	0.195017	0.000138246	0.0908228	0.191672	2.1104	77.9873	78.7341	80.5358	72.9054	71.9239	71.2574	67.8766	protein_coding	2603	ars
sinu	FBgn0010894	0	0	0	0	0	0	0	0	0	0		9.10619	7.90299	7.2657	11.0205	11.2561	7.42176	10.4574	protein_coding	2065	not_edited
Spn	FBgn0010905	0.0116402	0.215324	0.170337	0.139472	0.18573	0.170098	0.290625	0.213646	0.175044	0.25566	1.46054	52.2157	41.0539	43.3958	42.1437	41.176	38.655	38.0101	protein_coding	6425	not_diff_edited
msn	FBgn0010909	0.0042735	0.0784467	0.0783623	0.0979094	0.101366	0.136998	0.164575	0.0170982	0.0849061	0.143505	1.69016	177.256	161.756	166.435	161.151	161.762	156.473	158.812	protein_coding	4282	not_diff_edited
l(3)07882	FBgn0010926	0.166667	0.270137	0.273148	0.315476	0.426587	0.453419	0.490919	0.0481328	0.286254	0.469475	1.64007	24.6617	27.0023	25.4987	26.8169	24.681	24.1339	24.2037	protein_coding	4315	not_diff_edited
SsRbeta	FBgn0011016	0	0.0761054	0.00595238	0.00854701	0.237584	0.0646154	0.0782351	0.0128694	0.0302016	0.131351	4.34915	356.292	354.758	341.312	330.905	304.282	322.237	354.192	protein_coding	950	not_diff_edited
Sas-4	FBgn0011020	0	0	0.5	0.6	0.5	0.666667	0.75	0.24982	0.366667	0.666667	1.81818	19.3705	18.2856	16.8076	17.2072	13.2727	14.5857	18.4964	protein_coding	2802	not_diff_edited
dia	FBgn0011202	0	0	0.0714286	0.1	0.125	0.325	0.156566	0.185703	0.0571429	0.146044	2.55577	24.8622	24.893	22.4231	24.419	20.4879	20.9934	20.9004	protein_coding	5260	not_diff_edited
cue	FBgn0011204	0	0.0104167	0.047619	0.0494505	0.120238	0.0578704	0.115152	0.0232617	0.0358288	0.116847	3.26126	54.3177	54.0633	51.6311	54.6696	70.159	64.1158	58.4527	protein_coding	2801	not_diff_edited
fbl	FBgn0011205	0	0	0	0.142857	0	0	0.4	0.300254	0.047619	0.266667	5.6	18.093	21.3311	22.2074	23.0867	18.5086	22.0868	25.7931	protein_coding	1370	not_diff_edited
bol	FBgn0011206	0	0	0	0	0	0	0	1	0	0		5.25096	6.08798	6.1164	6.84549	6.49065	8.31546	6.16413	protein_coding	2930	not_edited
pelo	FBgn0011207	0	0.153846	0.106944	0.197778	0.353333	0.273119	0.190256	0.0115242	0.152856	0.244615	1.6003	67.9195	59.9449	63.5853	65.0721	60.7572	65.5275	64.7021	protein_coding	2045	not_diff_edited
blw	FBgn0011211	0.00221729	0.0659997	0.0405775	0.0755152	0.0982376	0.079528	0.157635	0.0108061	0.0606975	0.137836	2.27086	283.712	259.535	293.515	265.823	306.076	284.259	285.754	protein_coding	2252	not_diff_edited
eff	FBgn0011217	0.00360371	0.0658272	0.0944358	0.0525817	0.177176	0.146568	0.169115	5.27639e-05	0.0709482	0.171802	2.42151	352.083	319.414	364.046	331.075	366.501	342.85	329.003	protein_coding	1913	ars
heph	FBgn0011224	0.00833333	0.114697	0.0913267	0.0718712	0.187792	0.177566	0.113123	0.0167378	0.0926318	0.138012	1.4899	105.033	110.273	100.034	97.0107	97.7969	110.231	104.949	protein_coding	3483	not_diff_edited
jar	FBgn0011225	0	0.192118	0.184829	0.137037	0.192992	0.292222	0.203691	0.189615	0.171328	0.200125	1.16808	35.9756	36.1023	36.4102	34.9256	49.5362	52.0835	48.2093	protein_coding	5025	not_diff_edited
ox	FBgn0011227	0	0	0	0	0	0	0	0	0	0		685.6	554.958	575.418	575.662	640.943	675.533	692.734	protein_coding	331	not_edited
poe	FBgn0011230	0.00808824	0.22374	0.197183	0.180933	0.192835	0.2212	0.270071	0.158058	0.200619	0.244326	1.21786	40.309	47.0945	45.3447	47.767	41.1158	38.9616	38.6116	protein_coding	16158	not_diff_edited
scat	FBgn0011232	0	0.157447	0.306389	0.225065	0.278016	0.237607	0.153333	0.866478	0.229634	0.194894	0.848718	29.3081	42.1342	43.4573	41.6288	29.3383	29.3791	29.9051	protein_coding	3558	not_diff_edited
ken	FBgn0011236	0	0.0566089	0.00833333	0.0860786	0.16368	0.136377	0.207522	0.000903736	0.0503403	0.192908	3.83209	48.8622	53.5294	51.4513	59.5537	69.1049	69.7622	63.4344	protein_coding	3070	ars
Sema1a	FBgn0011259	0	0	0.111111	0	0.111111	0	0.111111	0.622707	0.037037	0.111111	3	6.12813	6.38855	5.62967	4.52889	5.57688	5.59406	5.75235	protein_coding	9624	not_diff_edited
Sema2a	FBgn0011260	0	0.0363095	0.0924822	0.102083	0.190932	0.162254	0.241053	0.000455598	0.0769584	0.224346	2.91517	96.034	89.9171	79.8403	73.1068	90.1739	91.2747	89.711	protein_coding	3440	ars
RpL13	FBgn0011272	0	0.100901	0.130047	0.120937	0.0869761	0.0575399	0.0910576	0.0173985	0.117295	0.0896971	0.764713	905.549	769.935	821.238	921.363	821.709	824.381	929.596	protein_coding	1186	not_diff_edited
Dif	FBgn0011274	0	0.15	0	0	0.625	0.285714	0.333333	0.000770734	0.05	0.430556	8.61111	12.2077	8.63764	8.51734	9.31597	15.507	15.697	16.2303	protein_coding	4306	ars
RpS4	FBgn0011284	0	0	0	0	0	0	0	0	0	0		686.74	632.255	678.966	684.241	760.381	765.167	713.049	protein_coding	1305	not_edited
TfIIA-L	FBgn0011289	0	0.0277778	0.0571429	0.0558824	0.212698	0.125926	0.12549	0.00418105	0.0469343	0.15456	3.2931	88.1535	113.263	100.077	96.4897	103.335	117.276	114.711	protein_coding	1595	ars
Taf12	FBgn0011290	0	0	0	0	0	0	0	0	0	0		60.5084	71.0821	60.4013	77.8314	70.2	69.2192	77.4752	protein_coding	897	not_edited
Taf11	FBgn0011291	0	0	0	0	0	0	0	0	0	0		69.3033	60.5681	67.0477	81.4126	61.4612	62.7138	62.6588	protein_coding	777	not_edited
Alg3	FBgn0011297	0	0.285714	0	0	0.25	0.4	0	0.30631	0.0952381	0.0833333	0.875	28.8425	23.6091	24.7028	24.4469	23.0652	24.6761	24.8849	protein_coding	1704	not_diff_edited
babo	FBgn0011300	0	0.262939	0.109881	0.046701	0.14292	0.326679	0.26156	0.0399263	0.13984	0.222014	1.58763	63.8908	67.6252	69.3742	64.1247	52.2958	57.4319	53.6	protein_coding	4776	not_diff_edited
Rsf1	FBgn0011305	0	0	0	0	0	0	0	0	0	0		54.8782	38.8153	47.3601	51.7212	43.7021	41.5301	59.3404	protein_coding	1760	not_edited
Uch-L5	FBgn0011327	0.5	0.5	0.5	0.5	0.565217	0.615385	0.543478	0.582386	0.5	0.550725	1.10145	121.947	124.424	117.115	119.763	132.319	137.694	132.125	protein_coding	1153	not_diff_edited
vers	FBgn0011335	0	0	0	0	0	0	0	0	0	0		29.9413	30.3522	26.1686	29.0626	22.3457	25.1939	24.3933	protein_coding	1513	not_edited
Stt3B	FBgn0011336	0	0.027827	0.0486818	0.0358532	0.0875978	0.123785	0.0892357	0.00174202	0.037454	0.0886898	2.36796	175.66	203.313	215.862	212.337	176.519	167.918	167.335	protein_coding	2703	ars
ND-ACP	FBgn0011361	0	0	0	0	0	0	0	0	0	0		442.984	379.527	362.064	391.458	436.91	436.577	467.01	protein_coding	739	not_edited
ND-SGDH	FBgn0011455	0	0	0	0	0	0	0	0	0	0		197.524	183.385	173.362	205.824	178.161	208.595	184.216	protein_coding	714	not_edited
PR-Set7	FBgn0011474	0.00699301	0.159467	0.199567	0.196148	0.478738	0.298187	0.386151	0.00047879	0.185061	0.417013	2.25339	40.2468	48.4122	48.6996	44.5852	45.7887	35.7698	37.0987	protein_coding	3175	ars
l(3)neo43	FBgn0011476	0	0	0	0	0	0	0	0	0	0		18.4035	22.3964	11.9647	14.1491	12.1324	8.14776	11.2716	protein_coding	627	not_edited
Ssdp	FBgn0011481	0	0.177778	0.089881	0.192868	0.254524	0.271786	0.14867	0.168892	0.153509	0.183955	1.19833	33.4403	34.0963	34.196	33.2551	30.9248	28.827	28.7306	protein_coding	5521	not_diff_edited
SrpRbeta	FBgn0011509	0	0.037037	0.1	0.0526316	0.277778	0.25	0.242424	0.000199622	0.0632229	0.254209	4.02084	83.5913	107.672	108.323	113.166	95.3208	79.6332	103.087	protein_coding	1135	ars
Smyd3	FBgn0011566	0	0	0	0	0	0	0	0	0	0		13.5827	17.4471	11.5901	14.448	7.43531	14.9428	14.9297	protein_coding	1762	not_edited
cpb	FBgn0011570	0.0125	0.053267	0.01	0.0330202	0.0697239	0.0461877	0.0426156	0.195066	0.0320957	0.0516517	1.6093	164.412	137.144	151.818	153.791	167.022	169.302	159.985	protein_coding	1713	not_diff_edited
Cdc37	FBgn0011573	0	0	0	0	0	0	0	0	0	0		108.235	116.85	122.107	112.77	126.705	120.746	125.514	protein_coding	1611	not_edited
Dop1R1	FBgn0011582	0	0	0	0	0	0	0	0	0	0		4.33634	2.28201	1.40959	2.17428	2.38226	2.51053	3.83628	protein_coding	2661	not_edited
Trp1	FBgn0011584	0	0.0184989	0.017718	0	0.0442857	0.0991729	0.102757	0.0028234	0.0120723	0.0832665	6.89731	122.394	119.178	131.434	122.421	132.423	127.107	135.991	protein_coding	1484	ars
e(r)	FBgn0011586	0	0	0.111111	0.0909091	0.272727	0.666667	0.3	0.00255007	0.0673401	0.290909	4.32	78.0601	76.9184	75.4285	81.0681	78.9537	63.2558	81.5383	protein_coding	1199	ars
fng	FBgn0011591	0	0	0	0	0	0	0.333333	0.5032	0	0.222222		7.41735	7.36194	5.95688	5.31616	11.4336	13.2395	12.4262	protein_coding	1959	not_diff_edited
fra	FBgn0011592	0	0.142857	0.203704	0.176768	0.194444	0.294444	0.216117	0.117425	0.174443	0.208893	1.19749	10.1868	11.5191	10.3315	12.0747	18.6022	16.6731	16.5337	protein_coding	6293	not_diff_edited
fzo	FBgn0011596	0	0	0	0	0	0	0	0	0	0		3.57482	4.92068	2.78892	5.00093	2.47453	1.8079	2.9558	protein_coding	2391	not_edited
Iswi	FBgn0011604	0.015873	0.0646819	0.104031	0.0605413	0.235808	0.0583333	0.0875705	0.164357	0.0764179	0.136983	1.79255	105.934	96.5729	97.5927	91.3791	99.309	102.149	101.629	protein_coding	3647	not_diff_edited
Klp3A	FBgn0011606	0	0.0625	0.0590278	0.0625	0.229167	0.208333	0.5875	0.00613775	0.0613426	0.468056	7.63019	42.1101	31.9211	30.7736	31.0271	29.9653	29.4009	32.255	protein_coding	4090	ars
La	FBgn0011638	0	0.00990338	0.0314481	0.0455124	0.129901	0.131558	0.195411	3.65124e-06	0.0289546	0.173574	5.9947	272.314	254.325	259.102	255.734	251.549	249.382	248.403	protein_coding	1549	ars
lark	FBgn0011640	0	0.0471572	0.0346032	0.0174074	0.107374	0.165061	0.195963	1.56447e-05	0.0330559	0.166433	5.0349	143.958	114.386	121.017	121.611	116.234	115.802	129.058	protein_coding	2087	ars
Zyx	FBgn0011642	0	0	0	0	0	0	0	0	0	0		20.1923	31.5112	28.6768	22.2937	21.7123	21.8118	17.1099	protein_coding	2180	not_edited
Mad	FBgn0011648	0	0.0227273	0.216667	0.0539773	0.0681818	0.25	0.075	0.488327	0.0977904	0.0727273	0.743706	25.2858	29.6688	27.725	24.7133	27.8547	24.9373	27.6838	protein_coding	3262	not_diff_edited
Med	FBgn0011655	0	0.166667	0	0	0	0.285714	0.333333	0.0625178	0.0555556	0.222222	4	30.1967	37.6757	37.9655	36.4883	24.8016	30.6346	30.8371	protein_coding	3425	not_diff_edited
Mef2	FBgn0011656	0	0	0.285714	0.666667	0.142857	0.0833333	0.111111	0.340447	0.31746	0.121693	0.383333	28.433	30.5914	30.0739	26.254	33.4155	32.5801	29.1357	protein_coding	3908	not_diff_edited
Mlh1	FBgn0011659	0	0.25	0	0.5	0	0	0	0.0534296	0.25	0	0	26.039	24.9592	22.5716	25.7393	27.9971	23.9432	26.2005	protein_coding	2068	not_diff_edited
Pms2	FBgn0011660	0	0.0833333	0	0.111111	0.111111	0.355556	0.166667	0.351785	0.0648148	0.148148	2.28571	26.7106	28.2149	23.3061	25.8836	25.3012	26.6291	23.3769	protein_coding	3040	not_diff_edited
Moe	FBgn0011661	0.0031746	0.126804	0.132467	0.107731	0.221429	0.188691	0.255369	0.000132031	0.122334	0.244056	1.99499	231.165	210.229	219.865	213.786	240.727	232.897	219.583	protein_coding	2995	ars
msi	FBgn0011666	0	0.0353261	0	0.0444444	0.148352	0.180653	0.192593	1.30785e-05	0.0265902	0.177846	6.6884	113.67	99.1839	103.857	112.507	114.065	109.572	117.326	protein_coding	2801	ars
Mvl	FBgn0011672	0	0.3	0.137143	0.482955	0.613333	0.521667	0.294444	0.147845	0.306699	0.400741	1.30662	58.1533	61.0849	57.182	62.8081	62.1256	68.4332	55.6458	protein_coding	2653	not_diff_edited
insc	FBgn0011674	0	0	0	0	0	0	0	1	0	0		2.63877	2.83157	2.89497	4.06854	4.34899	4.44836	3.43436	protein_coding	3887	not_edited
Nos	FBgn0011676	0	0	0	0	0	0	0	0	0	0		4.06002	3.03622	3.33415	4.82146	4.22614	4.51918	4.71154	protein_coding	4000	not_edited
pav	FBgn0011692	0	0.0654591	0.0267394	0.047519	0.213778	0.211461	0.250969	5.55151e-07	0.0465725	0.238572	5.12259	137.526	104.734	103.445	114.741	117.019	108.812	112.389	protein_coding	3207	ars
EbpIII	FBgn0011695	0	0	0	0	0	0	0	0	0	0		5.11208	11.8035	13.9588	7.84353	17.1876	8.93119	9.86267	protein_coding	836	not_edited
RnrL	FBgn0011703	0.00509533	0.0780531	0.0757536	0.0871965	0.228975	0.237041	0.244603	3.19845e-06	0.0803344	0.239394	2.97996	151.578	154.344	154.287	145.186	162.354	167.741	157.996	protein_coding	2577	ars
RnrS	FBgn0011704	0.0138889	0.0295223	0.0233756	0.0169455	0.209376	0.204786	0.174363	5.14801e-07	0.0232811	0.186034	7.99077	184.04	174.635	160.638	165.134	219.398	237.066	227.739	protein_coding	1593	ars
rost	FBgn0011705	0	0	0	0	0	0	0	0	0	0		36.2986	38.588	42.8913	43.5217	45.0648	48.2384	41.1371	protein_coding	1613	not_edited
rpr	FBgn0011706	0	0	0	0	0.5	0.142857	0	0.0368679	0	0.166667		6.16627	9.26704	12.0266	11.1306	32.3644	39.2536	37.0404	protein_coding	901	not_diff_edited
Syx5	FBgn0011708	0	0.0537815	0.0189255	0.129798	0.0854978	0.146581	0.0909864	0.283501	0.0675017	0.0891569	1.32081	39.2694	75.6608	68.5283	75.8584	51.0951	47.9338	45.571	protein_coding	1861	not_diff_edited
2001-09-01	FBgn0011710	0	0.125029	0.102789	0.0879921	0.193167	0.21253	0.158631	0.000162767	0.10527	0.170143	1.61625	109.901	111.648	107.381	109.28	108.261	112.887	108.913	protein_coding	2026	ars
Snr1	FBgn0011715	0	0.057972	0.102381	0.0571039	0.0722862	0.109975	0.072963	0.591471	0.0724856	0.0727374	1.00347	88.3552	79.317	71.1785	77.4323	77.2417	80.9494	78.2316	protein_coding	1335	not_diff_edited
Tig	FBgn0011722	0.00396825	0.109513	0.143117	0.132518	0.191169	0.157151	0.16206	0.00539612	0.128382	0.171763	1.3379	65.8898	64.6246	64.2553	62.0511	67.7458	63.2743	65.121	protein_coding	7018	ars
twin	FBgn0011725	0	0.0572917	0.1	0.107143	0.402976	0.2375	0.294444	8.47204e-05	0.0881448	0.330622	3.75089	49.4136	45.7898	46.2539	45.1942	47.7197	49.9953	48.1296	protein_coding	2586	ars
tsr	FBgn0011726	0.00625	0.0149457	0.0122807	0.0205737	0.0820892	0.0700122	0.106447	0.000351535	0.0159334	0.0983277	6.17118	1208.27	1089.53	1148.81	1139.31	1233.34	1230.24	1216.35	protein_coding	735	ars
Wee1	FBgn0011737	0	0	0.126984	0	0.05	0.0625	0.154762	0.345326	0.042328	0.119841	2.83125	33.3581	30.6255	29.2304	25.1618	32.3494	29.0432	23.5399	protein_coding	2652	not_diff_edited
wts	FBgn0011739	0	0.03125	0.245833	0.0625	0.0625	0.194444	0.5	0.199005	0.113194	0.354167	3.12883	36.3077	33.9436	39.5726	33.8325	24.1056	19.1644	20.3655	protein_coding	5803	not_diff_edited
alpha-Man-IIa	FBgn0011740	0	0.0958333	0.0666667	0.0222222	0.333333	0.133333	0.111111	0.0835578	0.0615741	0.185185	3.00752	21.5714	25.6053	26.035	26.6976	18.6913	22.29	19.3273	protein_coding	4002	not_diff_edited
Arp6	FBgn0011741	0	0.0833333	0.2	0.222222	0	0.333333	0.111111	0.80237	0.168519	0.0740741	0.43956	39.9767	36.065	37.7474	40.9484	32.9431	30.6326	39.3503	protein_coding	1347	not_diff_edited
Arp2	FBgn0011742	0	0.0884615	0.109848	0.134921	0.367857	0.0892857	0.111932	0.170403	0.111077	0.19724	1.77571	93.686	102.714	88.9182	96.9077	97.4089	92.8812	101.123	protein_coding	2217	not_diff_edited
Arp1	FBgn0011745	0	0.0541667	0.11943	0.116667	0.237162	0.229435	0.197559	1.44073e-05	0.0967543	0.21076	2.1783	104.442	100.243	87.3824	87.6988	85.4433	102.724	105.039	protein_coding	1469	ars
Ank	FBgn0011747	0	0.118646	0.150829	0.182046	0.190114	0.345829	0.355069	0.00377244	0.150507	0.300084	1.99382	49.4912	51.5059	45.3778	45.135	43.8195	43.7392	40.7784	protein_coding	5777	ars
PhKgamma	FBgn0011754	0	0.208333	0.125	0.25	0.474206	0.05	0.369048	0.220104	0.194444	0.404101	2.07823	31.8579	43.7916	42.6353	42.5176	35.525	37.0846	39.5431	protein_coding	2522	not_diff_edited
ctp	FBgn0011760	0.00112233	0.0751546	0.102441	0.0899121	0.135215	0.182222	0.192502	0.000526735	0.0891692	0.173406	1.94469	298.554	294.306	250.68	269.716	376.448	361.439	341.796	protein_coding	1483	ars
DNApol-alpha50	FBgn0011762	0	0.05	0.0416667	0.25	0.483333	0.316667	0.3875	0.0482191	0.113889	0.419444	3.68293	29.9622	18.6256	15.4064	17.7002	12.9289	16.7809	15.5149	protein_coding	1569	not_diff_edited
Dp	FBgn0011763	0.0174422	0.0483047	0.0671272	0.121655	0.206098	0.182239	0.138928	0.00136423	0.0790289	0.161318	2.04125	208.882	189.268	193.897	181.668	195.511	178.306	198.88	protein_coding	1913	ars
E2f1	FBgn0011766	0	0.241458	0.22518	0.262071	0.324685	0.238085	0.301684	0.109965	0.242903	0.309351	1.27356	67.233	69.3312	71.3872	67.5606	53.4057	59.2879	56.4514	protein_coding	4653	not_diff_edited
Fdh	FBgn0011768	0	0.0397727	0.0524367	0.0754808	0.121735	0.124376	0.121323	0.00241962	0.0558967	0.12146	2.17294	298.552	231.634	232.854	240.604	256.034	253.066	252.551	protein_coding	1337	ars
Fdx1	FBgn0011769	0	0	0	0	0	0	0	0	0	0		41.3775	32.021	35.7395	32.5432	26.8883	35.873	42.3582	protein_coding	723	not_edited
Gip	FBgn0011770	0	0	0	0	0.0588235	0	0.0714286	0.0108473	0	0.0672269		30.4651	27.8168	30.1279	22.8487	39.8852	39.0605	47.3046	protein_coding	996	not_diff_edited
Hem	FBgn0011771	0.0151515	0.0881201	0.111838	0.102983	0.21494	0.244597	0.224411	3.04478e-07	0.10098	0.221254	2.19106	56.9148	61.0942	55.0616	59.2311	64.0018	61.5938	60.9161	protein_coding	3777	ars
Irbp	FBgn0011774	0	0	0.0555556	0	0.166667	0.145455	0.267857	0.0776647	0.0185185	0.234127	12.6429	39.2312	45.9584	48.2296	43.1295	39.001	44.1327	40.6432	protein_coding	2048	not_diff_edited
BRWD3	FBgn0011785	0.0102881	0.162313	0.191566	0.153214	0.219231	0.247757	0.20751	0.0660677	0.169031	0.211417	1.25076	46.4302	47.048	48.788	45.8452	32.3203	30.3246	33.1165	protein_coding	7244	not_diff_edited
mRpL12	FBgn0011787	0	0.0961538	0.00806452	0.0208333	0.230749	0.146465	0.20245	0.000161652	0.0416839	0.211883	5.08308	214.264	196.963	199.349	221.604	208.444	239.085	240.472	protein_coding	738	ars
Gem3	FBgn0011802	0	0.259524	0.3375	0.255556	0.572222	0.384127	0.458333	0.00730445	0.284193	0.496296	1.74633	16.9309	15.9932	17.3522	15.7674	17.0624	15.469	12.087	protein_coding	3963	ars
nmo	FBgn0011817	0	0.15	0.208333	0.111111	0.0357143	0.0714286	0.361111	0.995585	0.156481	0.252646	1.61454	30.3908	29.8562	30.9335	28.8002	38.5048	34.0576	39.0883	protein_coding	2250	not_diff_edited
oaf	FBgn0011818	0	0.114286	0	0.0277778	0.0833333	0	0.176768	0.554355	0.0473545	0.145623	3.07517	21.4364	22.2542	17.5187	21.9359	30.6025	31.6488	30.2342	protein_coding	2831	not_diff_edited
CG4038	FBgn0011824	0	0	0	0	0	0	0	0	0	0		117.449	141.976	135.439	138.246	103.335	106.764	92.721	protein_coding	957	not_edited
Pp2B-14D	FBgn0011826	0	0	0.1	0	0.25	0.0833333	0.125	0.199524	0.0333333	0.166667	5	22.201	18.4483	17.7842	19.8941	18.6609	17.2791	19.1579	protein_coding	5390	not_diff_edited
Pxn	FBgn0011828	0.00331501	0.110248	0.116006	0.111121	0.149424	0.13252	0.163894	0.127859	0.112458	0.159071	1.41449	134.707	117.065	124.854	118.081	124.241	123.865	114.668	protein_coding	5184	not_diff_edited
Taf2	FBgn0011836	0	0.222059	0.172171	0.15	0.540064	0.324405	0.367851	9.17404e-05	0.18141	0.425255	2.34417	34.8941	37.2838	35.649	37.392	35.9298	34.734	35.5177	protein_coding	3858	ars
Tis11	FBgn0011837	0	0.0863223	0.0373932	0.060542	0.124424	0.187188	0.183186	4.27275e-05	0.0614192	0.163599	2.66364	139.64	135.452	130.614	127.365	154.589	157.733	149.055	protein_coding	2023	ars
AcCoAS	FBgn0012034	0	0.0178571	0.125	0.031746	0.176531	0.19522	0.244243	0.000629391	0.0582011	0.221672	3.80873	39.6562	24.8341	26.5006	28.091	59.0565	60.7255	63.4302	protein_coding	2705	ars
Aldh	FBgn0012036	0.00248756	0.0493827	0.0170208	0.0302349	0.0956856	0.0725427	0.0901703	0.0310825	0.0322128	0.0920087	2.85628	241.127	196.555	193.03	193.468	224.652	207.655	199.207	protein_coding	1900	not_diff_edited
CalpA	FBgn0012051	0	0.0588235	0	0.0625	0.0526316	0.3125	0.105263	0.0323697	0.0404412	0.0877193	2.16906	65.9846	63.1252	62.3591	54.9522	74.6128	73.1299	71.9952	protein_coding	2934	not_diff_edited
Cdc27	FBgn0012058	0	0.177222	0.11553	0.148148	0.333333	0.24	0.386515	0.000496927	0.146967	0.368788	2.50933	33.9548	30.6647	33.5615	31.892	29.1379	25.295	27.3878	protein_coding	3713	ars
Trl	FBgn0013263	0	0.4	0	1	1	0.5	0.5	0.520123	0.466667	0.666667	1.42857	7.33799	7.60262	5.83079	6.86809	9.13759	9.49632	8.23958	protein_coding	3145	not_diff_edited
Fkbp39	FBgn0013269	0	0.0769231	0.0322581	0.101449	0.173913	0.180328	0.205479	0.0884251	0.0702101	0.194957	2.77677	538.901	456.076	478.049	463.514	487.681	467.997	479.375	protein_coding	1299	not_diff_edited
Gp150	FBgn0013272	0.00192308	0.0928022	0.083384	0.110141	0.228057	0.224678	0.170621	1.46924e-05	0.0954423	0.189767	1.98829	107.761	94.8389	96.8879	94.9028	114.398	102.82	96.6033	protein_coding	4422	ars
Hsp70Aa	FBgn0013275	0	0	0	0	0	0	0	0	0	0		0.358833	3.0273	2.09959	2.42895	4.96775	3.95942	6.75809	protein_coding	2382	not_edited
Hsp70Ab	FBgn0013276	0	0	0.5	0	0.142857	0.125	0.333333	0.766867	0.166667	0.269841	1.61905	0.359891	9.74786	9.47601	8.76999	27.5811	23.3302	25.1282	protein_coding	2375	not_diff_edited
Hsp70Ba	FBgn0013277	0	0	0	0	0	0	0	0	0	0		0.551683	1.46977	1.97266	2.65554	32.7325	32.2968	25.0039	protein_coding	2324	not_edited
Hsp70Bb	FBgn0013278	0	0	0	0	0.10274	0.0615385	0.109589	0.000205263	0	0.107306		4.5523	41.8822	34.8047	35.9915	203.114	203.77	206.435	protein_coding	2347	ars
Hsp70Bc	FBgn0013279	0	0	0	0.166667	0.0555556	0.0153257	0.0263158	0.460604	0.0555556	0.0360624	0.649123	1.61204	11.9298	8.55896	6.14302	50.4798	55.5037	59.0753	protein_coding	2386	not_diff_edited
Nca	FBgn0013303	0	0	0	0	0	0	0	0	0	0		43.7353	45.1718	46.3592	53.6314	43.2485	41.0895	43.2372	protein_coding	899	not_edited
Nmda1	FBgn0013305	0.0128205	0.0339105	0.0386354	0.076915	0.150598	0.215152	0.245982	2.0711e-06	0.0498203	0.214187	4.2992	142.815	207.643	218.071	206.911	185.292	174.517	160.06	protein_coding	1592	ars
Ptth	FBgn0013323	0	0	0	0	0	0	0	0	0	0		8.74415	8.73592	14.3897	6.41218	7.02554	8.54288	12.05	protein_coding	782	not_edited
RpL11	FBgn0013325	0	0	0	0	0	0	0	0	0	0		801.372	755.696	811.408	804.051	798.686	892.979	892.969	protein_coding	1017	not_edited
Sap47	FBgn0013334	0.00378788	0.0991617	0.0746753	0.110642	0.278125	0.182874	0.0433217	0.262832	0.0948263	0.121589	1.28223	86.4135	82.1338	84.3489	90.7828	81.6076	83.1073	90.3261	protein_coding	5277	not_diff_edited
Syx1A	FBgn0013343	0.1875	0.226417	0.196429	0.198271	0.27704	0.309745	0.530154	0.0014136	0.207039	0.445783	2.15313	52.9594	62.1608	56.2498	54.4672	53.9939	52.755	54.6889	protein_coding	4164	ars
TfIIA-S	FBgn0013347	0	0	0	0	0	0	0	0	0	0		168.316	147.013	132.393	123.78	139.73	140.12	162.906	protein_coding	617	not_edited
bcn92	FBgn0013432	0	0	0	0	0	0	0	0	0	0		69.1334	73.0641	80.2336	92.8196	75.1439	93.5149	75.0613	protein_coding	748	not_edited
Cdc2rk	FBgn0013435	0	0	0	0	0	0	0	0	0	0		25.6217	21.2365	15.9911	19.1163	21.9583	18.2194	21.6558	protein_coding	1251	not_edited
MED20	FBgn0013531	0	0	0	0	0	0	0	0	0	0		64.291	48.6761	48.2278	53.1895	51.7569	50.4005	61.715	protein_coding	1037	not_edited
l(2)dtl	FBgn0013548	0	0	0	0.25	0	0.2	0.272727	0.458859	0.0833333	0.181818	2.18182	33.3455	31.7584	29.5336	29.6594	24.8502	28.5879	26.7869	protein_coding	2653	not_diff_edited
Pex1	FBgn0013563	0	0.5	0.525	0.375	0.5	0	0.2	0.106418	0.466667	0.3	0.642857	9.9176	9.38678	10.1806	12.0132	12.7752	9.23935	10.0705	protein_coding	3275	not_diff_edited
mtd	FBgn0013576	0.00694444	0.114446	0.0592634	0.131667	0.247993	0.311188	0.193529	0.000154683	0.101792	0.211684	2.07956	71.6204	62.21	60.0725	61.8091	58.8471	57.0431	59.3945	protein_coding	4905	ars
mt:ATPase6	FBgn0013672	0	0	0	0	0.00787402	0	0	0.82311	0	0.00262467		866.77	747.81	808.84	744.005	800.774	769.062	759.081	protein_coding	675	not_diff_edited
mt:ATPase8	FBgn0013673	0	0	0	0	0	0	0	0	0	0		873.207	684.086	764.076	297.621	482.614	589.459	496.844	protein_coding	162	not_edited
mt:CoI	FBgn0013674	0	0	0	0	0.0208333	0.0204082	0	0.219753	0	0.00694444		372.279	343.205	376.069	325.449	381.343	343.083	344.061	protein_coding	1536	not_diff_edited
mt:CoII	FBgn0013675	0	0	0	0	0	0	0	0	0	0		839.767	718.609	783.039	668.389	491.712	515.167	527.899	protein_coding	685	not_edited
mt:CoIII	FBgn0013676	0	0	0	0	0	0	0	1	0	0		709.575	646.495	694.615	628.196	612.763	596.183	622.035	protein_coding	789	not_edited
mt:Cyt-b	FBgn0013678	0	0	0	0	0	0	0	0	0	0		514.573	472.991	500.342	421.677	382.471	386.751	391.247	protein_coding	1137	not_edited
mt:ND1	FBgn0013679	0	0	0	0	0	0	0	0	0	0		473.794	455.11	467.367	314.653	286.243	309.272	311.928	protein_coding	939	not_edited
mt:ND2	FBgn0013680	0	0	0	0	0	0.03125	0	0.573906	0	0		293.817	234.24	258.445	145.021	148.162	162.331	154.904	protein_coding	1024	not_diff_edited
mt:ND3	FBgn0013681	0	0	0	0	0	0	0	0	0	0		648.299	329.138	460.329	161.26	267.416	351.899	323.863	protein_coding	354	not_edited
mt:ND4L	FBgn0013683	0	0	0	0	0	0	0	0	0	0		427.37	269.973	300.761	133.874	139.419	170.153	145.718	protein_coding	291	not_edited
mt:ND5	FBgn0013684	0	0	0	0	0	0	0	0	0	0		338.262	296.195	321.376	277.662	248.35	258.396	260.456	protein_coding	1717	not_edited
mt:ND6	FBgn0013685	0	0	0	0	0	0	0	0	0	0		306.078	206.752	238.154	90.368	133.626	149.704	131.624	protein_coding	525	not_edited
mt:lrRNA	FBgn0013686	0	0	0	0	0	0	0	0	0	0		24.209	45.5777	33.9962	32.6286	30.6427	23.151	20.7583	rRNA	1324	not_edited
mt:srRNA	FBgn0013688	0	0	0	0	0	0	0	0	0	0		11.4183	19.3144	14.3165	15.7035	12.9042	13.4991	10.4901	rRNA	786	not_edited
mt:tRNA:Lys-CTT	FBgn0013697	0	0	0	0	0	0	0	0	0	0		30.0965	96.2182	41.0899	92.3548	77.3799	66.4179	60.8297	tRNA	71	not_edited
mt:tRNA:Arg-TCG	FBgn0013704	0	0	0	0	0	0	0	0	0	0		6.67766	11.8602	13.024	24.1073	26.4133	24.5608	24.5393	tRNA	64	not_edited
not	FBgn0013717	0	0.372222	0.208333	0.0416667	0.338889	0.166667	0.488889	0.175406	0.207407	0.438889	2.11607	25.3076	23.7443	21.8912	23.4863	22.0568	20.5098	23.9071	protein_coding	2989	not_diff_edited
nuf	FBgn0013718	0	0	0	0	0	0	0	0	0	0		30.7858	34.3495	33.1013	31.9175	42.7765	39.3408	39.3063	protein_coding	2707	not_edited
pck	FBgn0013720	0	0	0	0	0.25	0.333333	0	0.00497437	0	0.0833333		32.6812	25.6739	26.9674	30.3469	29.8315	30.0508	23.0958	protein_coding	1360	ars
pnut	FBgn0013726	0.00608519	0.0827224	0.0749539	0.0670145	0.14938	0.163795	0.181392	0.000113162	0.074897	0.170721	2.27942	136.514	115.178	126.48	124.471	135.686	136.455	128.467	protein_coding	2445	ars
sced	FBgn0013732	0	0.366667	0.346667	0	0.28	0.6	0.566667	0.0166988	0.237778	0.471111	1.98131	13.8137	13.4055	15.1376	14.9094	11.5476	8.64252	10.2049	protein_coding	3001	not_diff_edited
shot	FBgn0013733	0	0.147305	0.162766	0.124976	0.204514	0.162478	0.209596	0.0532732	0.145015	0.207902	1.43365	64.6891	64.3781	62.2979	64.6359	39.2916	40.7456	38.5742	protein_coding	18016	not_diff_edited
alien	FBgn0013746	0	0.0676205	0.0717761	0.070008	0.0868931	0.161469	0.123995	0.0705582	0.0698015	0.111628	1.59922	203.639	187.835	181.906	172.764	189.827	198.983	208.786	protein_coding	1574	not_diff_edited
Arf102F	FBgn0013749	0	0	0.03125	0.0384615	0.0869565	0	0.181818	0.184037	0.0232372	0.150198	6.46368	145.234	219.893	164.85	159.551	135.378	139.565	138.896	protein_coding	718	not_diff_edited
Arf51F	FBgn0013750	0	0.104575	0.113549	0.0854167	0.152636	0.152958	0.17018	0.0928056	0.10118	0.164332	1.62415	145.91	127.814	135.842	120.35	127.503	141.259	129.796	protein_coding	1939	not_diff_edited
Bgb	FBgn0013753	0	0	0	0	0	0.1	0.166667	0.0427565	0	0.111111		28.2161	30.8633	35.5696	27.9505	34.0269	36.7028	30.032	protein_coding	1242	not_diff_edited
Mtor	FBgn0013756	0.0111831	0.167344	0.167097	0.156511	0.302606	0.300885	0.297543	5.45767e-06	0.163651	0.299231	1.82847	77.5638	74.003	78.2647	71.0453	78.1129	78.2409	72.4192	protein_coding	7780	ars
CASK	FBgn0013759	0	0.2	0.333333	0.357143	0.142857	0.45	0.375	0.764437	0.296825	0.297619	1.00267	63.1531	62.9787	63.6057	61.5764	57.7408	65.4002	59.2557	protein_coding	4128	not_diff_edited
Cdk5	FBgn0013762	0	0	0	0	0	0	0	0	0	0		25.3118	20.5853	21.3061	21.402	17.6528	24.9895	21.7855	protein_coding	1604	not_edited
Idgf6	FBgn0013763	0	0.021645	0.0196802	0.0170348	0.0515794	0.0652917	0.0814917	0.00436794	0.0194533	0.071521	3.67654	357.754	291.509	306.766	304.57	322.036	329.828	322.384	protein_coding	1811	ars
Chi	FBgn0013764	0.0128205	0.157567	0.138636	0.22207	0.158425	0.314261	0.274413	0.0547226	0.172758	0.23575	1.36463	90.39	91.5372	90.4674	102.333	83.5034	92.9573	90.3264	protein_coding	2156	not_diff_edited
cnn	FBgn0013765	0	0.0517483	0.0935065	0.100654	0.205714	0.14	0.221053	0.0210853	0.0819694	0.21594	2.63439	40.998	47.8831	46.6129	44.2799	43.9042	45.1128	46.1443	protein_coding	4399	not_diff_edited
Cp1	FBgn0013770	0	0.0130515	0.00181159	0.00635965	0.105915	0.0833628	0.095835	5.65696e-06	0.00707425	0.0991951	14.022	437.142	386.378	444.854	406.836	439.905	393.682	396.172	protein_coding	1662	ars
Cyp6a8	FBgn0013772	0	0	0	0	0	0	0	0	0	0		4.79922	3.40957	5.38219	4.98119	9.01702	5.29553	5.29089	protein_coding	1781	not_edited
Cyp6a22	FBgn0013773	0	0	0	0	0	0	0	0	0	0		11.7666	10.8436	6.7116	8.61602	6.36665	7.75738	9.79021	protein_coding	1925	not_edited
Deaf1	FBgn0013799	0.0504202	0.188095	0.2625	0.174603	0.223214	0.155128	0.316071	0.633839	0.208399	0.285119	1.36814	59.0708	65.8992	64.9856	60.1438	48.0195	44.0717	46.93	protein_coding	2033	not_diff_edited
Esp	FBgn0013953	0	0	0	0	0.666667	0	0	0.0686651	0	0.222222		18.9282	16.2536	12.6617	13.5537	14.2315	16.3978	13.5092	protein_coding	2732	not_diff_edited
Fkbp12	FBgn0013954	0	0	0	0	0	0	0	0	0	0		1195.69	1089.42	1139.04	1154.71	1165.69	1159.67	1167.34	protein_coding	633	not_edited
His4r	FBgn0013981	0	0	0	0	0	0	0	0	0	0		1123.68	1150.94	1239.76	1152.97	1163.91	1257.09	1246.75	protein_coding	553	not_edited
imd	FBgn0013983	0	0.0555556	0	0	0.0555556	0.0333333	0.05	0.530642	0.0185185	0.0518519	2.8	36.0365	36.2526	32.6716	36.0816	28.397	39.8668	39.0559	protein_coding	1518	not_diff_edited
MAPk-Ak2	FBgn0013987	0	0.0389277	0.0398934	0.0545021	0.181319	0.151938	0.138452	7.44111e-06	0.0444411	0.152741	3.43693	184.084	174.587	172.11	172.998	191.977	188.578	191.08	protein_coding	1913	ars
Nrx-IV	FBgn0013997	0	0.025463	0	0.0472222	0.143855	0.186917	0.17716	1.04142e-06	0.0242284	0.166059	6.85389	28.9816	36.3394	37.6273	34.7458	38.5827	35.4789	33.7788	protein_coding	4940	ars
Ask1	FBgn0014006	0	0.37716	0.444444	0.155556	0.203704	0.461552	0.248677	0.798091	0.32572	0.233686	0.717444	37.7529	37.6555	35.6375	38.6053	32.0914	32.3202	33.0607	protein_coding	4596	not_diff_edited
Ptp69D	FBgn0014007	0	0.0611111	0.291667	0.290476	0.642857	0.293651	0.305556	0.101935	0.214418	0.417989	1.94941	10.7567	16.3127	13.3947	12.0233	13.6644	12.8582	11.0985	protein_coding	5165	not_diff_edited
Rab2	FBgn0014009	0	0.0442555	0.0681818	0.0882206	0.192521	0.113721	0.185035	0.00323421	0.0668859	0.187531	2.80374	188.326	197.969	180.97	184.165	224.331	214.382	214.555	protein_coding	1087	ars
Rab5	FBgn0014010	0	0.0543478	0.0655179	0.0269444	0.117332	0.0957799	0.0770195	0.00666913	0.0489367	0.0904569	1.84844	159.873	153.521	142.054	139.945	165.236	164.938	169.217	protein_coding	1775	ars
Rac2	FBgn0014011	0	0	0	0	0.0511509	0.119048	0.05	0.000710446	0	0.0503836		54.5429	54.0619	52.332	52.8793	67.5068	62.4485	62.5554	protein_coding	2429	ars
Rel	FBgn0014018	0.0020202	0.0496762	0.090218	0.0819861	0.150222	0.19069	0.16665	1.24293e-05	0.0739601	0.161174	2.1792	90.7494	96.067	96.1539	94.2329	138.491	134.119	140.204	protein_coding	2722	ars
Rho1	FBgn0014020	0	0.008	0.0189166	0.0435714	0.0704545	0.198878	0.0824242	0.00153964	0.023496	0.0784343	3.3382	476.81	474.999	433.918	459.387	510.549	482.673	477.068	protein_coding	1288	ars
Rlb1	FBgn0014022	0	0.121154	0.0545455	0.133333	0.275	0.355	0.526364	0.0303425	0.103011	0.442576	4.2964	53.8652	50.4635	52.2404	58.7658	51.217	45.1755	43.7764	protein_coding	1444	not_diff_edited
mRpL47	FBgn0014023	0	0.0217391	0.0106383	0.0558161	0.19697	0.119385	0.128409	0.0323452	0.0293979	0.151263	5.14536	220.06	202.135	194.799	210.972	200.333	208.862	206.943	protein_coding	905	not_diff_edited
Rnp4F	FBgn0014024	0	0	0.0555556	0.0454545	0.125	0	0.238095	0.079782	0.03367	0.200397	5.95179	66.5194	53.2264	56.0418	55.9513	40.8237	40.9872	43.8494	protein_coding	3116	not_diff_edited
RpL7A	FBgn0014026	0	0.0188679	0.0111111	0.00769231	0.0240655	0.0327869	0.0181818	0.640022	0.0125571	0.0201431	1.60412	936.325	879.933	946.902	969.825	1037.1	991.177	953.803	protein_coding	1011	not_diff_edited
SdhB	FBgn0014028	0	0.0354553	0.0588127	0.0394656	0.107354	0.0741439	0.0811117	0.00375659	0.0445779	0.0898593	2.01578	180.905	154.426	148.04	157.894	165.717	178.595	169.098	protein_coding	1219	ars
2002-09-01	FBgn0014029	0	0.0391204	0.0645967	0.0476479	0.142418	0.183724	0.175835	2.82028e-05	0.050455	0.164696	3.26421	161.783	162.109	147.153	159.04	165.991	172.74	156.307	protein_coding	1688	ars
Sptr	FBgn0014032	0	0	0	0	0	0	0	0	0	0		3.73902	1.99227	2.91702	3.3746	2.21844	1.03142	1.03052	protein_coding	1143	not_edited
Sr-CI	FBgn0014033	0	0	0	0	0	0	0	0	0	0		9.31597	9.47957	7.57073	8.58317	9.59613	8.74462	9.27188	protein_coding	2202	not_edited
Su(Tpl)	FBgn0014037	0.00144928	0.119411	0.110904	0.0614704	0.159615	0.136547	0.146406	0.00851455	0.0972617	0.150809	1.55055	61.7721	62.9393	63.8907	62.3346	53.7442	55.1384	50.6426	protein_coding	6621	ars
Tie	FBgn0014073	0	0	0	0	0	0	0	0	0	0		1.79567	2.3195	1.27355	2.94665	1.37212	2.10146	2.77449	protein_coding	5236	not_edited
Uggt	FBgn0014075	0.00568182	0.114991	0.100889	0.0862525	0.221644	0.268542	0.240718	3.12944e-06	0.100711	0.23436	2.32707	59.5713	78.9611	78.3205	79.3782	57.3184	56.9204	56.4274	protein_coding	5316	ars
CG4278	FBgn0014092	0	0	0	0	0	0	0	0	0	0		43.8225	43.5582	40.3831	34.4714	34.5883	40.2954	38.7827	protein_coding	1063	not_edited
barr	FBgn0014127	0	0	0	0	0	0	0.333333	0.411675	0	0.222222		32.7729	27.4074	31.3866	24.2731	26.4497	27.8378	27.6784	protein_coding	2908	not_diff_edited
bif	FBgn0014133	0	0.0201049	0.0258185	0.0204437	0.102415	0.110069	0.118965	0.000127403	0.0221224	0.113449	5.12823	71.2742	73.058	75.7599	73.2573	64.5018	66.5484	62.7027	protein_coding	4665	ars
bnl	FBgn0014135	0	0	0	0	0	0	0	0	0	0		9.65334	10.3431	8.79993	6.25026	11.3098	10.3236	8.6758	protein_coding	4073	not_edited
cher	FBgn0014141	0.00520833	0.153797	0.157567	0.206242	0.175117	0.248547	0.219952	0.0734394	0.172535	0.205007	1.1882	86.6713	76.8746	85.0896	77.3155	85.1828	80.28	85.7582	protein_coding	8067	not_diff_edited
fax	FBgn0014163	0.014305	0.0997352	0.188486	0.09076	0.246422	0.173781	0.233129	0.0381763	0.126327	0.23756	1.88051	209.756	195.618	207.41	210.588	216.904	198.507	202.493	protein_coding	3209	not_diff_edited
Oda	FBgn0014184	0	0.195122	0.114706	0.16646	0.136364	0.141626	0.125	0.363743	0.158762	0.128788	0.811198	320.807	307.161	327.04	308.129	375.902	371.358	361.366	protein_coding	1909	not_diff_edited
Hel25E	FBgn0014189	0	0.112469	0.0978278	0.0994318	0.233775	0.184421	0.152387	0.000559783	0.103243	0.179516	1.73878	195.235	172.71	164.321	154.797	180.588	186.619	186.974	protein_coding	2270	ars
prod	FBgn0014269	0	0.0555556	0.0833333	0.0416667	0.0681818	0.16134	0.3	0.0356974	0.0601852	0.222727	3.7007	35.8595	37.7864	37.8406	39.6103	38.6359	43.3082	40.32	protein_coding	1597	not_diff_edited
mof	FBgn0014340	0	0.0866653	0.161867	0.101712	0.155766	0.188594	0.196419	0.0307738	0.116748	0.182868	1.56635	70.6139	68.5013	70.6599	74.0976	58.7509	60.2367	57.7088	protein_coding	3014	not_diff_edited
mia	FBgn0014342	0	0	0	0	0	0	0	0	0	0		20.0216	16.0022	15.4425	16.2632	15.839	15.8997	15.2169	protein_coding	2348	not_edited
noi	FBgn0014366	0	0	0	0	0	0	0	0	0	0		42.76	41.2397	38.7848	38.5925	39.7834	43.5462	37.5943	protein_coding	1859	not_edited
RhoL	FBgn0014380	0	0.0277778	0	0	0.116363	0.17381	0.0992063	0.0176638	0.00925926	0.104925	11.3319	182.652	188.976	183.655	190.138	237.435	236.11	241.116	protein_coding	1205	not_diff_edited
sty	FBgn0014388	0.0127877	0.105644	0.107274	0.101641	0.210388	0.245255	0.229936	5.07992e-05	0.104853	0.22342	2.1308	176.369	169.648	184.252	165.088	192.921	181.316	178.631	protein_coding	3264	ars
sun	FBgn0014391	0	0	0	0	0	0	0	0	0	0		746.473	710.981	649.233	693.434	676.182	788.565	724.181	protein_coding	450	not_edited
Vps26	FBgn0014411	0	0.0959353	0.064217	0.0862146	0.191217	0.163609	0.271453	0.000316654	0.0821223	0.244708	2.9798	76.4661	63.5779	62.4416	60.0645	63.982	59.9581	60.2143	protein_coding	2543	ars
CG13397	FBgn0014417	0	0.045584	0.0925926	0.100048	0.253833	0.142009	0.118342	0.0180393	0.0794082	0.163506	2.05905	36.0725	37.0621	35.9664	37.0826	41.9094	36.8877	38.7873	protein_coding	2642	not_diff_edited
CG11899	FBgn0014427	0	0	0	0	0	0	0	0	0	0		82.8575	58.7364	59.5384	58.7103	101.341	91.8941	104.834	protein_coding	1176	not_edited
Ahcy	FBgn0014455	0	0.0560125	0.047619	0.0561661	0.0857372	0.128378	0.0796557	0.0137672	0.0532659	0.0816828	1.53349	122.826	99.5834	94.4073	104.12	113.88	107.562	113.953	protein_coding	2119	not_diff_edited
Cyp4e2	FBgn0014469	0	0	0	0	0	0	0	0	0	0		13.4121	18.7745	15.9614	18.0548	34.1688	35.3257	37.5921	protein_coding	1880	not_edited
His3.3A	FBgn0014857	0	0	0	0	0.307692	0.186441	0.245614	4.46619e-06	0	0.266307		277.837	238.127	237.639	259.089	261.966	276.269	275.179	protein_coding	926	ars
Mcm2	FBgn0014861	0	0.0277056	0.0651515	0.0470792	0.211425	0.173296	0.129902	0.00423582	0.0466455	0.157076	3.36745	74.6202	68.3621	66.01	66.5488	67.0815	69.4279	73.838	protein_coding	2898	ars
Mlp84B	FBgn0014863	0	0	0	0	0	0	0	0	0	0		3.75741	3.33678	5.15702	3.14	1.37614	1.53555	1.66205	protein_coding	3071	not_edited
Ost48	FBgn0014868	0	0.0285714	0	0.0363248	0.0123457	0.0628205	0.05	0.471148	0.0216321	0.0374486	1.73116	177.106	193.903	199.983	195.535	163.403	170.643	166.342	protein_coding	1513	not_diff_edited
Pglym78	FBgn0014869	0	0	0	0	0	0	0	0	0	0		172.704	168.596	177.8	172.101	174.917	191.488	190.936	protein_coding	1022	not_edited
Psi	FBgn0014870	0	0.037037	0.0625	0.0196078	0.316667	0.284314	0.1	0.000524836	0.039715	0.172222	4.33646	43.919	44.8583	43.9215	41.5474	35.3101	36.6088	32.9191	protein_coding	3435	ars
Roe1	FBgn0014877	0	0	0	0	0	0	0	0	0	0		62.6007	62.72	56.3518	56.1372	59.9199	59.4071	54.1938	protein_coding	1065	not_edited
Set	FBgn0014879	0	0	0.0384615	0.0227273	0.117647	0.0517241	0.18541	0.0162674	0.0203963	0.162823	7.98296	215.33	200.315	190.024	188.404	208.234	205.731	200.177	protein_coding	1169	not_diff_edited
Hydr2	FBgn0014906	0	0	0.0555556	0.166667	0.334596	0.422222	0.277778	0.000212164	0.0740741	0.296717	4.00568	50.6652	62.3519	60.998	53.9129	63.3998	70.0247	70.6817	protein_coding	2733	ars
CG2846	FBgn0014930	0	0	0	0	0	0	0	0	0	0		57.8686	45.2997	50.1627	55.3235	51.2901	57.5466	64.191	protein_coding	997	not_edited
CG2678	FBgn0014931	0	0	0	0	0	0	0	0	0	0		17.2826	13.6425	12.4843	14.8279	13.9254	14.7144	14.3095	protein_coding	2003	not_edited
btn	FBgn0014949	0	0	0	0	0	0.133333	0.0416667	0.04817	0	0.0277778		10.7515	24.6653	17.4746	14.5554	23.0355	37.8967	36.2173	protein_coding	477	not_diff_edited
betaggt-I	FBgn0015000	0	0.116923	0.0533333	0.0222222	0.30202	0.260629	0.374945	2.57723e-05	0.0641595	0.350637	5.46508	50.9916	46.1799	51.6961	40.0982	50.9233	45.2626	42.44	protein_coding	1693	ars
CCT3	FBgn0015019	0	0.0236692	0.0142647	0.0312505	0.143876	0.150107	0.11058	2.31074e-06	0.0230615	0.121679	5.27628	295.225	280.734	286.703	288.456	286.267	288.23	288.731	protein_coding	2086	ars
CkIalpha	FBgn0015024	0	0.0611139	0.0965262	0.0791371	0.201736	0.216979	0.16632	5.05669e-05	0.0789257	0.178125	2.25687	110.129	103.794	96.3107	85.9287	104.336	99.7948	103.624	protein_coding	2406	ars
CkIIalpha-i1	FBgn0015025	0	0	0	0	0	0	0	0	0	0		2.69634	6.46514	7.36248	3.65032	5.06603	4.95864	4.9543	protein_coding	1585	not_edited
cype	FBgn0015031	0	0	0	0	0	0	0	0	0	0		864.404	795.291	729.869	828.613	802.753	838.276	901.664	protein_coding	398	not_edited
Ddx1	FBgn0015075	0	0.036556	0.111111	0.0234568	0.260141	0.186508	0.153175	0.00341708	0.0570413	0.18883	3.31041	36.3351	34.1114	37.9648	34.98	36.6151	31.1832	35.7657	protein_coding	2470	ars
eIF4E1	FBgn0015218	0	0.0428996	0.0852619	0.0996724	0.205525	0.202207	0.271837	2.80039e-06	0.0759446	0.249733	3.28836	256.365	246.998	222.072	230.344	232.551	228.093	243.156	protein_coding	1492	ars
Fer2LCH	FBgn0015221	0	0	0	0	0	0	0	0	0	0		5.48413	4.17445	8.02213	8.13152	9.68409	13.3272	8.6371	protein_coding	1091	not_edited
Fer1HCH	FBgn0015222	0	0.0714286	0.180357	0.0416667	0.24386	0.16902	0.224308	0.00439543	0.0978175	0.230825	2.35976	250.653	307.651	313.532	323.79	348.67	365.161	347.859	protein_coding	1526	ars
glec	FBgn0015229	0	0	0	0	0.166667	0.15	0.0625	0.000327961	0	0.0972222		10.0067	13.1446	10.5717	12.0419	37.9321	41.2142	40.412	protein_coding	2050	ars
Hr78	FBgn0015239	0	0.0857143	0.0666667	0.04	0.194444	0.228571	0.12	0.0199015	0.064127	0.144815	2.25825	34.2758	41.9185	37.8186	38.3596	32.9259	31.6971	28.0706	protein_coding	2182	not_diff_edited
Hr96	FBgn0015240	0	0.0805556	0.413462	0.180556	0.4	0.491667	0.375	0.0414736	0.224858	0.383333	1.70478	23.6758	23.0341	26.0297	28.7178	24.9035	17.1943	20.0886	protein_coding	2834	not_diff_edited
Hsp60A	FBgn0015245	0	0.0406093	0.0405607	0.0364347	0.133001	0.177206	0.116043	9.21922e-06	0.0392016	0.121696	3.10436	272.797	257.583	288.229	245.381	272.484	260.969	260.74	protein_coding	2328	ars
Diap2	FBgn0015247	0	0.15195	0.140822	0.196181	0.13125	0.279762	0.31744	0.0445449	0.162984	0.255376	1.56688	62.2994	67.039	67.0867	62.4547	59.8	60.6439	67.3024	protein_coding	2106	not_diff_edited
Nap1	FBgn0015268	0	0	0	0	0	0	0	0	0	0		53.3829	52.311	56.5465	55.1024	61.2835	65.7305	54.3986	protein_coding	1393	not_edited
Nf1	FBgn0015269	0.00595238	0.18801	0.182381	0.15572	0.303344	0.30762	0.406576	0.0012959	0.17537	0.372165	2.12217	32.0846	32.8583	33.3004	30.0271	29.4705	30.3094	26.936	protein_coding	9737	ars
Orc2	FBgn0015270	0	0	0.0625	0	0.25	0.1	0.266667	0.0581034	0.0208333	0.261111	12.5333	33.8469	27.014	24.4421	26.8745	24.7849	32.1075	26.5688	protein_coding	1995	not_diff_edited
Orc5	FBgn0015271	0	0.583333	0.25	0	0.25	0.2	0.125	0.493645	0.277778	0.166667	0.6	20.0132	14.6232	16.0581	20.1204	19.5399	17.0047	15.8262	protein_coding	1687	not_diff_edited
Pi3K59F	FBgn0015277	0	0.4	0	0.5	1	0.4	0	0.388101	0.3	0.333333	1.11111	19.0453	18.7125	17.6508	18.53	14.8262	14.1589	13.5261	protein_coding	3164	not_diff_edited
Pi3K68D	FBgn0015278	0.111111	0.0590278	0.502083	0.414021	0.448653	0.37672	0.393827	0.385136	0.325044	0.412103	1.26784	79.1644	82.4833	80.6403	77.4617	79.8335	73.8738	72.5489	protein_coding	2181	not_diff_edited
Pi3K92E	FBgn0015279	0.0588235	0.251172	0.215843	0.181319	0.365234	0.288061	0.232452	0.088811	0.216112	0.276713	1.28041	46.9851	54.5095	50.9872	49.3405	46.8988	45.4773	43.0033	protein_coding	4839	not_diff_edited
Rpt2	FBgn0015282	0	0.0210526	0.0196429	0.0542045	0.0673013	0.0643849	0.0711631	0.13945	0.0316333	0.0698758	2.20893	174.63	194.552	195.432	196.775	173.467	181.856	183.871	protein_coding	1625	not_diff_edited
Rpn10	FBgn0015283	0.0227273	0.0743083	0.0238095	0.0526316	0.188098	0.108846	0.23913	0.00126757	0.0502498	0.22212	4.42031	166.725	226.709	223.752	229.837	197.282	194.458	213.398	protein_coding	1356	ars
Rala	FBgn0015286	0.25	0.25	0.25	0.25	0.314815	0.4375	0.365417	0.0303669	0.25	0.348549	1.3942	151.668	135.611	132.304	132.198	170.936	173.657	174.077	protein_coding	2057	not_diff_edited
RpL22	FBgn0015288	0	0.0434783	0.0384615	0.05	0	0.0769231	0.0357143	0.854817	0.0439799	0.0238095	0.541372	233.111	219.781	236.422	247.911	231.669	260.076	270.2	protein_coding	1100	not_diff_edited
Shark	FBgn0015295	0	0.128571	0.196456	0.122222	0.223261	0.198182	0.254444	0.228384	0.149083	0.24405	1.63701	34.448	39.9125	39.8922	39.8348	35.1291	37.862	35.1091	protein_coding	3176	not_diff_edited
Shc	FBgn0015296	0	0.102023	0.105587	0.109447	0.251852	0.312831	0.16	0.000176768	0.105686	0.190617	1.80363	71.3174	85.1565	74.4974	79.7952	75.0139	92.8398	87.3598	protein_coding	1600	ars
Srp19	FBgn0015298	0	0	0	0	0	0	0	0	0	0		60.2114	47.6589	47.8678	50.7989	40.1256	41.5239	53.5129	protein_coding	653	not_edited
Ssb-c31a	FBgn0015299	0	0	0	0	0	0	0	0	0	0		334.082	366.074	294.693	354.054	327.999	346.784	359.665	protein_coding	536	not_edited
Try29F	FBgn0015316	0	0	0	0	0	0	0	0	0	0		10.0165	8.00566	6.51201	9.34158	5.61284	4.29814	5.52134	protein_coding	1280	not_edited
Ubc2	FBgn0015320	0	0	0	0	0	0.0416667	0.0769231	0.212865	0	0.0512821		119.401	105.1	95.9209	102.304	107.409	115.594	115.735	protein_coding	1625	not_diff_edited
Ubc4	FBgn0015321	0	0.0535714	0.16112	0.144383	0.13447	0.144118	0.257035	0.342286	0.119692	0.21618	1.80614	89.3619	84.7688	85.7304	90.6029	105.295	100.044	107.953	protein_coding	1473	not_diff_edited
abs	FBgn0015331	0	0.125	0.114583	0.05	0.125	0.297619	0.466667	0.0202747	0.0965278	0.352778	3.65468	41.5588	40.3307	38.2299	35.5749	31.9873	36.2441	33.4571	protein_coding	1995	not_diff_edited
CG5861	FBgn0015338	0	0	0	0.0666667	0	0	0.0714286	0.969286	0.0222222	0.047619	2.14286	144.607	167.518	135.098	153.122	152.381	144.834	127.622	protein_coding	1126	not_diff_edited
CG14906	FBgn0015351	0	0.25	0	0.125	0.2	0	0.0909091	0.78154	0.125	0.127273	1.01818	24.3278	32.2453	36.4717	31.7881	48.114	36.3925	39.3629	protein_coding	1177	not_diff_edited
CG2034	FBgn0015359	0.0108696	0.0648827	0.0727124	0.118634	0.158683	0.123955	0.137218	0.201393	0.0854098	0.144373	1.69036	75.2225	62.0722	61.6714	70.895	80.3097	74.0649	70.9422	protein_coding	1284	not_diff_edited
oxt	FBgn0015360	0	0.636667	0.35	0.385	0.33	0.1	0.133333	0.00607509	0.457222	0.198889	0.434994	27.6906	23.917	25.6473	24.9917	18.8801	20.5787	21.9547	protein_coding	3380	ars
chn	FBgn0015371	0	0	0.0138889	0.133333	0.256463	0.373214	0.160714	0.00140649	0.0490741	0.19263	3.9253	12.974	11.7959	14.8362	15.1945	19.6263	19.5279	20.0784	protein_coding	5534	ars
RabX1	FBgn0015372	0	0	0	0	0	0	0	0	0	0		23.858	30.1687	29.0828	32.7672	27.1827	21.6993	29.5424	protein_coding	1648	not_edited
cutlet	FBgn0015376	0	0	0	0	0	0	0.5	0.522484	0	0.333333		14.9236	13.7221	9.53056	15.1378	13.4515	14.5725	17.1077	protein_coding	3236	not_diff_edited
dod	FBgn0015379	0	0	0	0	0	0	0	0	0	0		102.134	95.1606	78.782	91.8014	94.374	103.535	92.6772	protein_coding	1021	not_edited
glu	FBgn0015391	0	0.187733	0.12688	0.114515	0.281557	0.255358	0.194241	0.0113869	0.143042	0.223346	1.5614	62.4843	51.7957	48.9503	51.2754	47.5802	44.9385	49.0677	protein_coding	4521	not_diff_edited
jumu	FBgn0015396	0	0.0586507	0.0506303	0.0427839	0.232305	0.296059	0.195955	1.14956e-07	0.0506883	0.208071	4.10492	67.0949	52.5046	52.582	57.1581	77.6251	78.7981	72.9312	protein_coding	3860	ars
kek1	FBgn0015399	0	0.108303	0.108639	0.14009	0.132738	0.130582	0.146702	0.25017	0.119011	0.142048	1.19357	88.7581	103.257	106.032	107.644	108.616	107.017	106.617	protein_coding	3852	not_diff_edited
ksr	FBgn0015402	0	0	0.208333	0.1875	0.5	0.625	0.25	0.000760079	0.131944	0.333333	2.52632	13.7801	18.2313	17.0035	17.598	13.2559	13.102	13.5211	protein_coding	4559	ars
Rme-8	FBgn0015477	0.00734863	0.165079	0.202057	0.182346	0.344471	0.316628	0.281582	0.000574078	0.18316	0.302545	1.6518	67.0104	69.8667	68.138	66.1399	63.0003	64.6523	59.9456	protein_coding	7768	ars
Cul1	FBgn0015509	0.00310559	0.145096	0.106328	0.114496	0.188985	0.195449	0.216643	0.000262245	0.121973	0.207424	1.70056	130.53	126.391	127.938	129.41	120.297	126.117	116.875	protein_coding	3225	ars
mbc	FBgn0015513	0.00520825	0.116778	0.16143	0.11451	0.209964	0.213216	0.225998	0.000794903	0.130906	0.220653	1.68558	95.6645	84.9552	92.3982	88.5625	97.2039	92.2288	87.467	protein_coding	7465	ars
nonA-l	FBgn0015520	0	0.125	0.5	0	0.25	0.416667	0.35	0.250227	0.208333	0.316667	1.52	13.2267	18.5326	18.3447	19.6307	16.1314	18.1081	14.4468	protein_coding	2908	not_diff_edited
RpS21	FBgn0015521	0	0	0	0	0	0	0	0	0	0		1602.49	1467.68	1557.49	1433.9	1618.93	1618.61	1500.77	protein_coding	715	not_edited
olf186-M	FBgn0015522	0	0	0	0	0	0	0	0	0	0		5.38496	4.78213	2.14829	4.41829	6.05117	7.42732	10.569	protein_coding	1746	not_edited
peng	FBgn0015527	0	0.358333	0.339286	0.377193	0.525084	0.494652	0.408333	0.158085	0.358271	0.44725	1.24836	78.3602	66.8622	72.8949	72.5155	69.2751	59.6017	63.3646	protein_coding	2367	not_diff_edited
snoRNA:Me28S-A1322	FBgn0015543	0	0	0	0	0	0	0	0	0	0		597.147	1107.39	884.92	1019.77	694.707	586.767	521.712	snoRNA	73	not_edited
spel1	FBgn0015546	0.1875	0.153409	0.2625	0.03125	0.404167	0.5	0.125	0.0720559	0.149053	0.218056	1.46294	33.2939	30.0901	28.3018	30.8467	28.8444	32.917	33.1589	protein_coding	2901	not_diff_edited
tos	FBgn0015553	0	0.2	0.333333	0.166667	0.2	0.333333	0.5	0.481524	0.233333	0.4	1.71429	15.557	14.4506	10.986	12.5883	14.1461	11.0164	12.6495	protein_coding	2390	not_diff_edited
alpha-Est1	FBgn0015568	0	0	0	0	0	0	0	0	0	0		2.61696	1.07262	1.57049	1.45348	2.58784	2.77654	2.7741	protein_coding	2123	not_edited
alpha-Est10	FBgn0015569	0	0	0.1	0	0.1	0.111111	0.291667	0.0381677	0.0333333	0.227778	6.83333	23.9667	19.2118	21.097	17.0366	39.8494	42.5151	45.7904	protein_coding	2015	not_diff_edited
alpha-Est7	FBgn0015575	0	0.0569873	0.0425926	0.11484	0.234181	0.140442	0.156373	0.000168698	0.0714732	0.182309	2.55073	150.226	137.36	121.084	126.023	143.316	145.343	148.525	protein_coding	2017	ars
alpha-Est9	FBgn0015577	0	0	0	0	0	0	0	0	0	0		16.9464	12.0834	13.0278	10.6058	15.7792	13.9901	16.5915	protein_coding	3455	not_edited
dare	FBgn0015582	0	0	0	0	0	0	0	0	0	0		20.5931	22.5775	17.603	22.0279	17.5984	20.572	20.3204	protein_coding	1681	not_edited
Apc	FBgn0015589	0	0.182831	0.195875	0.187502	0.134243	0.240551	0.200661	0.916901	0.188736	0.178522	0.945882	46.5799	48.8741	53.2255	47.0665	36.6989	36.9183	37.3511	protein_coding	8441	not_diff_edited
toc	FBgn0015600	0	0	0	0	0	0	0	1	0	0		1.96281	1.74308	1.14847	2.12581	2.45856	2.28612	1.68304	protein_coding	3266	not_edited
BEAF-32	FBgn0015602	0	0	0	0	0	0	0	0	0	0		60.8961	43.6042	42.8004	42.0872	48.2832	52.4636	56.1978	protein_coding	1558	not_edited
CanB2	FBgn0015614	0	0	0	0	0.115385	0.23125	0.166667	0.0113005	0	0.149573		64.4891	70.8967	60.4628	60.8239	61.9259	72.4549	67.0573	protein_coding	2061	not_diff_edited
SMC3	FBgn0015615	0.0128205	0.350214	0.225585	0.230585	0.369231	0.398002	0.430952	0.0060495	0.268794	0.410379	1.52674	43.4812	42.1068	42.8173	42.4097	42.1562	37.1467	37.4071	protein_coding	4020	ars
Cdk8	FBgn0015618	0	0	0	0	0	0	0	0	0	0		9.22382	8.9359	8.44986	8.07256	11.6087	9.25246	12.069	protein_coding	1529	not_edited
Clp	FBgn0015621	0	0	0	0	0	0	0	0	0	0		38.4153	38.0746	38.8003	45.8155	27.1341	35.6388	34.9773	protein_coding	1246	not_edited
Cnx99A	FBgn0015622	0	0.032462	0.0374307	0.0341637	0.134583	0.121114	0.143496	1.0517e-06	0.0346854	0.140525	4.05142	252.997	258.281	293.806	283.546	270.828	263.682	252.961	protein_coding	2620	ars
Cpr	FBgn0015623	0	0.0770354	0.0594203	0.0870563	0.148635	0.112584	0.170497	0.000394361	0.074504	0.16321	2.19062	96.3537	91.8006	87.8964	92.2899	85.1853	85.2247	86.6157	protein_coding	2679	ars
CycB3	FBgn0015625	0	0.0481151	0.03125	0.114719	0.219048	0.285458	0.414683	5.05082e-05	0.0646946	0.349471	5.40186	31.2782	29.6197	28.7676	32.2434	28.5847	25.4894	25.3309	protein_coding	2883	ars
Ugt36A1	FBgn0015663	0	0	0	0	0	0	0	0	0	0		8.53627	8.23985	8.68645	7.20184	7.89074	8.53175	9.88816	protein_coding	2303	not_edited
Dref	FBgn0015664	0	0.0511905	0.0177696	0.0406863	0.208494	0.254836	0.14256	0.00169588	0.0365488	0.164538	4.50186	74.427	58.7512	54.6258	56.4704	60.4836	60.976	55.7621	protein_coding	2739	ars
Cyp6a17	FBgn0015714	0	0.148634	0.208333	0.0970085	0.292857	0.371111	0.119444	0.109647	0.151325	0.177249	1.17131	23.0141	31.2061	29.2004	27.9181	38.6641	41.4134	45.6968	protein_coding	1727	not_diff_edited
Hmu	FBgn0015737	0	0.142834	0.119653	0.150157	0.191159	0.173341	0.20536	0.0264507	0.137548	0.200626	1.45859	119.157	128.493	134.567	131.569	111.921	109.566	111.633	protein_coding	2360	not_diff_edited
Lis-1	FBgn0015754	0.00595238	0.0813596	0.031746	0.106985	0.171248	0.249162	0.15424	0.000319529	0.0733635	0.159909	2.17968	142.372	155.21	148.046	139.088	158.449	178.773	159.395	protein_coding	1675	ars
RpL9	FBgn0015756	0	0.0322581	0.084507	0.0294118	0.0326087	0.015873	0.025641	0.139214	0.0487256	0.0279636	0.573899	992.431	860.638	889.313	900.484	970.388	980.727	932.675	protein_coding	807	not_diff_edited
p38a	FBgn0015765	0	0.107143	0.21875	0.270833	0.3625	0.346429	0.316667	0.365053	0.198909	0.331944	1.66883	21.4555	24.2032	26.0127	26.4297	21.7901	30.9259	23.7069	protein_coding	1474	not_diff_edited
Nak	FBgn0015772	0.1	0.2	0.266667	0.05	0.48	0.333333	0.426667	0.00508133	0.172222	0.444444	2.58065	17.2095	16.6273	20.279	18.6243	14.5756	15.8977	17.2745	protein_coding	5364	ars
NetA	FBgn0015773	0	0	0.5	0	0	0	1	0.393702	0.166667	0.666667	4	0.511974	1.02298	1.9971	1.38622	1.6454	1.88307	1.76383	protein_coding	3339	not_diff_edited
NetB	FBgn0015774	0	0	0	0	0	0	0	1	0	0		1.1368	1.95969	1.76072	2.77625	2.44668	2.82847	1.47443	protein_coding	6391	not_edited
nrv1	FBgn0015776	0	0.137302	0.12	0.103094	0.194457	0.280777	0.241163	2.23427e-05	0.120132	0.225594	1.87789	110.726	122.568	126.156	118.759	131.875	134.255	132.507	protein_coding	1926	ars
nrv2	FBgn0015777	0	0.225	0.125	0.411111	0.341667	0.4	0.5625	0.0141316	0.253704	0.488889	1.92701	29.6807	24.3416	22.6178	28.3981	37.3696	39.521	36.0592	protein_coding	2635	not_diff_edited
rin	FBgn0015778	0.0136965	0.139128	0.138694	0.127635	0.162796	0.191882	0.181542	0.0403773	0.135152	0.175294	1.29701	112.441	104.225	107.561	104.492	108.991	101.492	99.3608	protein_coding	5382	not_diff_edited
P5cr	FBgn0015781	0	0	0.142857	0.166667	0.166667	0.333333	0	0.601189	0.103175	0.0555556	0.538462	31.8332	25.6701	28.9026	41.6099	26.4133	33.3085	31.2624	protein_coding	1168	not_diff_edited
Rab10	FBgn0015789	0.00757576	0.0999058	0.132008	0.137236	0.197654	0.211505	0.250898	0.00100892	0.12305	0.23315	1.89476	123.857	118.765	131.489	116.078	112.89	127.178	119.671	protein_coding	2336	ars
Rab11	FBgn0015790	0	0.053459	0.0435119	0.0300787	0.116065	0.119976	0.0772935	0.000780579	0.0423499	0.0902172	2.13028	225.812	211.406	217.914	216.554	216.546	210.668	233.414	protein_coding	1815	ars
Rab14	FBgn0015791	0	0.0555556	0.05	0.025	0.111111	0.111111	0.107143	0.184364	0.0435185	0.108466	2.4924	100.271	96.827	109.176	108.51	107.338	123.531	109.56	protein_coding	878	not_diff_edited
Rab19	FBgn0015793	0	0	0	0	0	0	0	0	0	0		13.6823	17.5112	14.5202	14.5279	12.7341	17.0214	12.2003	protein_coding	1062	not_edited
Rab18	FBgn0015794	0	0	0	0	0	0	0	0	0	0		130.315	136.229	124.58	136.598	132.416	145.773	136.218	protein_coding	833	not_edited
Rab7	FBgn0015795	0.00694444	0.0743349	0.111111	0.047619	0.107407	0.263066	0.267629	0.00134356	0.0776884	0.214222	2.75745	242.143	235.373	232.852	217.631	239.448	259.814	235.453	protein_coding	1269	ars
Rab6	FBgn0015797	0	0.107996	0.0940171	0.113722	0.270089	0.255925	0.240362	1.252e-06	0.105245	0.250271	2.37798	92.6419	110.495	101.335	107.822	91.6108	97.2068	92.98	protein_coding	1896	ars
Rbf	FBgn0015799	0.00699301	0.0842623	0.0427414	0.129067	0.193773	0.255006	0.171789	0.00398137	0.0853569	0.179117	2.09845	46.4096	47.926	45.6039	46.4694	30.9457	32.793	38.5142	protein_coding	3619	ars
Reg-5	FBgn0015801	0	0	0	0	0	0	0	0	0	0		25.9158	31.7516	27.847	27.2882	49.119	54.0585	54.0112	protein_coding	1781	not_edited
RtGEF	FBgn0015803	0	0.152914	0.104167	0.246867	0.255238	0.137566	0.3	0.174401	0.167983	0.285079	1.69708	39.0665	44.2185	42.6077	41.3871	41.4537	40.2654	39.7781	protein_coding	4343	not_diff_edited
HDAC1	FBgn0015805	0	0.055814	0.0219534	0.0555124	0.111105	0.101236	0.1303	0.00191633	0.0444266	0.123901	2.7889	147.487	115.073	114.396	128.391	136.693	143.202	140.488	protein_coding	2124	ars
ScpX	FBgn0015808	0	0	0	0	0	0	0	0	0	0		32.2287	29.427	30.3225	30.9311	28.9523	36.5216	37.5322	protein_coding	1883	not_edited
Spx	FBgn0015818	0	0	0	0	0.363636	0	0.125	0.0189574	0	0.204545		39.7977	30.9535	30.1859	38.736	21.6065	27.0273	33.2169	protein_coding	1643	not_diff_edited
TfIIEalpha	FBgn0015828	0	0	0.166667	0.125	0.285714	0	0.142857	0.439745	0.0972222	0.190476	1.95918	57.4394	49.6053	50.8756	56.5972	55.2368	59.3578	65.8415	protein_coding	1622	not_diff_edited
TfIIEbeta	FBgn0015829	0	0	0	0.0416667	0.30303	0.0625	0.0714286	0.266501	0.0138889	0.148629	10.7013	47.655	49.0914	44.9857	38.1932	39.9617	42.7678	41.6795	protein_coding	1121	not_diff_edited
eIF3i	FBgn0015834	0	0.0980392	0.182916	0.124595	0.250581	0.244444	0.225039	0.000343849	0.135184	0.233553	1.72767	334.779	297.624	306.646	299.529	308.073	351.238	336.253	protein_coding	1177	ars
Vang	FBgn0015838	0.010582	0.139192	0.134013	0.146439	0.202024	0.130589	0.16323	0.163384	0.139881	0.176161	1.25936	55.1959	65.4283	60.2715	57.5483	48.7724	49.0653	45.4244	protein_coding	3492	not_diff_edited
apt	FBgn0015903	0	0	0.0833333	0	0.0972222	0.222222	0.4	0.00302964	0.0277778	0.299074	10.7667	14.97	18.2974	15.8545	19.3222	15.4401	20.1297	14.6404	protein_coding	2655	ars
ast	FBgn0015905	0	0.0422222	0.196667	0.0964286	0.340147	0.312293	0.282868	0.00990203	0.111772	0.301961	2.70157	59.318	55.3045	62.2496	59.2978	58.196	59.6975	61.5046	protein_coding	2745	ars
crq	FBgn0015924	0	0.125721	0.0903981	0.0792665	0.233569	0.218535	0.219097	0.0148615	0.098462	0.223921	2.27419	114.747	128.865	132.321	116.981	125.894	110.132	124.271	protein_coding	2041	not_diff_edited
csul	FBgn0015925	0	0.00892857	0.00952381	0.0809524	0.232069	0.134281	0.209694	0.000350443	0.0331349	0.217152	6.55357	52.6191	52.0473	50.4795	50.1934	63.0325	60.9717	59.7392	protein_coding	1998	ars
dah	FBgn0015926	0	0	0	0	0	0	0	0	0	0		25.8902	16.5153	24.0033	18.5947	17.669	20.118	16.5829	protein_coding	2344	not_edited
dpa	FBgn0015929	0	0.121429	0.172222	0.0568182	0.176852	0.10409	0.220106	0.349396	0.116823	0.205688	1.76068	73.7565	68.7129	69.6198	68.2007	67.5686	72.0428	77.0937	protein_coding	3071	not_diff_edited
hrg	FBgn0015949	0	0.111188	0.0614881	0.0964235	0.234991	0.212283	0.194535	1.18919e-05	0.0896999	0.20802	2.31907	75.6856	76.4124	76.5914	66.1147	69.0941	72.2183	70.407	protein_coding	4043	ars
lama	FBgn0016031	0	0.0691964	0.09375	0.0704545	0.166071	0.218421	0.195185	0.039741	0.0778003	0.18548	2.38406	28.5303	35.6164	33.866	34.7198	54.113	57.0912	52.6369	protein_coding	3655	not_diff_edited
lbm	FBgn0016032	0	0	0	0	0	0	0	0	0	0		5.55628	13.9804	13.5461	13.3726	24.2671	27.2484	27.6499	protein_coding	923	not_edited
mael	FBgn0016034	0	0.166667	0.0357143	0.15	0.233333	0	0.111111	0.991522	0.11746	0.151852	1.29279	45.4692	47.9944	52.1204	44.4574	47.5268	44.7435	57.8957	protein_coding	2143	not_diff_edited
Vsp37A	FBgn0016038	0	0.0416667	0.166667	0.0972222	0.292659	0.202381	0.211905	0.0230184	0.101852	0.238823	2.34481	30.0419	29.2606	34.337	32.6533	38.6517	31.7824	27.303	protein_coding	1323	not_diff_edited
Tom40	FBgn0016041	0	0.0435152	0.0424449	0.0475538	0.133854	0.139346	0.130987	1.51456e-05	0.0445046	0.131943	2.9647	116.523	107.123	110.152	108.709	113.638	127.983	117.87	protein_coding	2395	ars
phr6-4	FBgn0016054	0	0	0	0	0	0	0	1	0	0		22.163	22.4671	21.0016	23.7771	23.1569	26.7237	21.8981	protein_coding	2044	not_edited
Sema1b	FBgn0016059	0.0172269	0.0819313	0.126063	0.0864846	0.252589	0.269956	0.29542	1.66586e-06	0.0981598	0.281143	2.86414	46.7279	55.4776	50.4582	45.7032	54.6363	56.7975	53.5235	protein_coding	4262	ars
side	FBgn0016061	0	0	0	0	0	0	0	0	0	0		1.18268	1.27534	1.31811	1.67736	1.50367	1.24285	1.24176	protein_coding	5059	not_edited
smg	FBgn0016070	0.2	0.333333	0.333333	0.32	0.5	0.75	0.5	0.000401225	0.328889	0.5	1.52027	17.516	19.8901	18.9483	19.437	14.7654	17.8664	13.9816	protein_coding	4465	ars
vkg	FBgn0016075	0	0.219246	0.168655	0.305208	0.2	0.333649	0.280655	0.485979	0.231037	0.25377	1.0984	42.2326	35.4743	38.1027	37.6309	32.0535	33.0208	34.1658	protein_coding	6355	not_diff_edited
vri	FBgn0016076	0	0.0833333	0	0	0.142857	0.232143	0.169048	0.0011106	0.0277778	0.160317	5.77143	10.8208	12.315	13.3186	12.99	17.4531	16.4222	16.8904	protein_coding	4068	ars
wun	FBgn0016078	0	0	0	0	0.0769231	0	0.181818	0.0516282	0	0.146853		54.9593	50.2637	52.5294	41.459	68.6781	61.0955	59.5348	protein_coding	1563	not_diff_edited
fry	FBgn0016081	0	0.377778	0.329167	0.170833	0.125	0.135417	0.372024	0.237942	0.292593	0.289683	0.990054	26.1422	28.217	26.0504	25.9297	23.0291	24.7379	24.7163	protein_coding	11231	not_diff_edited
ATPsynCF6	FBgn0016119	0	0	0	0	0	0	0	0	0	0		1059.41	933.416	954.644	1026.91	1036.64	1067.92	1149.2	protein_coding	616	not_edited
ATPsynD	FBgn0016120	0	0.0350877	0	0.0428571	0.123288	0.145455	0.145161	1.46558e-06	0.0259816	0.13787	5.30645	323.452	310.014	289.983	310.198	322.521	328.856	317.822	protein_coding	950	ars
Acer	FBgn0016122	0	0	0	0	0	0	0	0	0	0		6.41456	5.81515	7.94962	5.30693	7.13606	6.63556	8.2258	protein_coding	3198	not_edited
CaMKI	FBgn0016126	0	0.0909091	0	0.2	0	0	0.125	0.554237	0.0969697	0.0833333	0.859375	23.7975	27.4006	20.4863	20.145	17.2032	17.053	17.4904	protein_coding	2604	not_diff_edited
Cdk4	FBgn0016131	0	0	0	0	0	0	0	0	0	0		36.0326	29.376	25.922	25.0569	26.2856	24.442	27.948	protein_coding	1447	not_edited
PTP-ER	FBgn0016641	0.00478469	0.125602	0.1853	0.211031	0.284694	0.489449	0.235046	0.00515277	0.173978	0.251595	1.44613	31.1106	34.2166	31.5721	34.1659	22.177	25.1955	23.9341	protein_coding	5069	ars
Ipp	FBgn0016672	0	0	0	0	0	0.333333	0	0.115908	0	0		24.0815	25.7169	22.5923	19.2583	17.1819	17.9388	18.2032	protein_coding	1402	not_diff_edited
Nlp	FBgn0016685	0.0102041	0.16	0.21875	0.169811	0.207547	0.216165	0.142857	0.865844	0.182854	0.16442	0.899191	589.154	558.495	568.155	537.219	573.811	593.758	584.217	protein_coding	914	not_diff_edited
Nurf-38	FBgn0016687	0	0.227273	0.188679	0.15625	0.137931	0.231707	0.206897	0.956529	0.190734	0.183908	0.964212	428.037	354.048	360.484	343.863	391.272	404.016	410.712	protein_coding	1281	not_diff_edited
ATPsynO	FBgn0016691	0	0	0	0	0	0	0	0	0	0		463.606	431.109	404.817	402.55	424.194	418.452	451.376	protein_coding	802	not_edited
Past1	FBgn0016693	0.0526316	0.172661	0.170526	0.181894	0.204879	0.215357	0.234954	0.0219962	0.175027	0.224929	1.28511	108.478	106.109	109.987	106.256	104.115	97.1063	108.013	protein_coding	2679	not_diff_edited
Pdp1	FBgn0016694	0	0	0	0	0.633333	0.1	0.25	0.00165644	0	0.377778		23.3791	22.7194	21.0404	21.4019	26.6858	25.1213	26.8789	protein_coding	6398	ars
Pitslre	FBgn0016696	0	0.0842803	0.077381	0.109375	0.179754	0.168643	0.229324	0.00139045	0.0903454	0.212801	2.35542	47.0877	46.2486	42.1107	43.1839	42.594	40.7039	41.366	protein_coding	3939	ars
Prosalpha5	FBgn0016697	0	0	0	0	0.037037	0.0784314	0	0.0551218	0	0.0123457		329.23	374.375	351.708	375.245	330.346	352.964	336.221	protein_coding	884	not_diff_edited
Ptpa	FBgn0016698	0	0.285714	0	0	0	0	0.2	0.80241	0.0952381	0.133333	1.4	36.8158	38.1435	27.8245	37.1042	34.5857	34.981	31.0044	protein_coding	1393	not_diff_edited
Rab4	FBgn0016701	0	0	0	0	0	0	0	0	0	0		40.2689	60.5629	49.7209	53.6369	60.6945	67.4862	58.7749	protein_coding	1316	not_edited
RpL29	FBgn0016726	0	0	0	0	0	0	0	0	0	0		3650.92	3310.88	3576.81	3243.07	3778.5	3463.07	3660.23	protein_coding	304	not_edited
sba	FBgn0016754	0	0.0833333	0	0.166667	0.277778	0	0.333333	0.0859437	0.0833333	0.314815	3.77778	19.5549	20.3622	20.6403	21.3172	24.0388	28.6991	24.6582	protein_coding	5573	not_diff_edited
Usp47	FBgn0016756	0.0181616	0.145451	0.176453	0.137889	0.215327	0.210623	0.189701	0.0130576	0.153265	0.198243	1.29347	83.4045	86.7807	85.4327	87.564	75.6288	75.5469	74.7659	protein_coding	5493	not_diff_edited
angel	FBgn0016762	0	0	0	0	0	0	0	0	0	0		14.5931	15.7365	15.5865	14.1116	12.7128	16.933	13.0876	protein_coding	1230	not_edited
dos	FBgn0016794	0	0.109814	0.0701712	0.0968476	0.242017	0.340218	0.247154	9.90368e-06	0.0922778	0.245441	2.65981	98.24	112.202	110.148	106.446	106.627	102.289	96.4075	protein_coding	3254	ars
fz2	FBgn0016797	0	0.142857	0	0.166667	0.12	0	0.354167	0.413706	0.103175	0.276111	2.67615	6.07742	4.26435	4.75596	4.7402	7.56787	8.89983	7.85808	protein_coding	5696	not_diff_edited
Stat92E	FBgn0016917	0	0.0195714	0.0571455	0.0667936	0.128798	0.132054	0.158413	5.53719e-05	0.0478368	0.148542	3.10517	91.3593	88.5847	88.057	82.2633	86.4556	85.7643	84.6156	protein_coding	4023	ars
Pino	FBgn0016926	0	0.0857143	0.330357	0.175	0.222394	0.133807	0.280754	0.752795	0.197024	0.261301	1.32624	35.3132	39.5564	37.1766	39.6582	48.6105	50.7359	56.9588	protein_coding	2130	not_diff_edited
Dyrk2	FBgn0016930	0	0.166667	0.333333	0.037037	0.25	0.555556	0.5	0.0131726	0.179012	0.416667	2.32759	36.4459	37.4693	34.657	30.3005	49.6489	52.2851	45.9873	protein_coding	2826	not_diff_edited
l(2)k10201	FBgn0016970	0	0	0	0	0	0	0	0	0	0		14.5931	10.1824	10.1651	8.93735	9.79227	14.8563	16.7585	protein_coding	820	not_edited
spen	FBgn0016977	0.015162	0.139168	0.156454	0.226603	0.132651	0.146447	0.201667	0.596265	0.174075	0.178662	1.02635	30.4407	26.9553	30.4096	27.9074	30.9224	29.8178	29.3503	protein_coding	19571	not_diff_edited
snRNP-U1-70K	FBgn0016978	0.00892857	0.197669	0.0535714	0.0192308	0.295378	0.276488	0.175	0.00269668	0.0901569	0.215126	2.38613	46.8252	41.3257	37.6053	41.0838	36.6991	46.3889	40.3549	protein_coding	2948	ars
smid	FBgn0016983	0	0.0323135	0.040515	0.0443062	0.194819	0.123831	0.154335	5.32021e-05	0.0390449	0.16783	4.29837	93.6525	88.7817	88.9392	78.8199	81.5122	80.4212	81.2988	protein_coding	3313	ars
sktl	FBgn0016984	0.00492611	0.16926	0.0903998	0.161972	0.263504	0.266964	0.287454	1.91561e-05	0.140544	0.27947	1.98849	70.4529	74.725	74.5387	66.9456	63.3592	62.8267	61.6726	protein_coding	3215	ars
cag	FBgn0017414	0	0	0	0	0	0	0	0	0	0		10.8406	15.9216	11.7915	10.1604	7.42151	12.6518	13.0238	protein_coding	1025	not_edited
ari-1	FBgn0017418	0	0.1	0.25	0.285714	0.416667	0.604167	0	0.254823	0.211905	0.138889	0.655431	22.3556	27.0723	26.5199	23.9326	23.3509	24.8277	25.784	protein_coding	4416	not_diff_edited
CG5989	FBgn0017429	0.0416667	0.314815	0.388889	0.377778	0.333333	0.583333	0.185185	0.946582	0.360494	0.234568	0.650685	28.9742	27.2151	26.6254	29.6705	21.4888	24.3366	25.0832	protein_coding	1534	not_diff_edited
Nelf-E	FBgn0017430	0	0	0	0	0	0	0	0	0	0		26.1229	20.724	12.9073	17.604	28.5876	25.942	20.1594	protein_coding	1227	not_edited
Ubc84D	FBgn0017456	0	0	0	0	0	0	0	0	0	0		3.35455	6.55385	6.54268	7.87178	9.95165	3.08456	10.4783	protein_coding	637	not_edited
U2af38	FBgn0017457	0	0	0	0	0	0	0	0	0	0		50.613	51.5974	55.4013	60.1299	54.6461	51.2883	54.3274	protein_coding	1655	not_edited
T3dh	FBgn0017482	0	0	0	0	0	0	0	0	0	0		11.5623	8.71809	8.72257	9.45095	4.96177	9.42813	10.2216	protein_coding	1959	not_edited
RpS3A	FBgn0017545	0	0.00694444	0.10044	0.0526786	0.0462963	0.0469556	0.0769231	0.904832	0.0533543	0.0667142	1.2504	493.899	425.386	486.591	442.045	478.691	444.243	448.801	protein_coding	1349	not_diff_edited
Rga	FBgn0017550	0	0.0454545	0.0625	0.0714286	0.166667	0.257576	0.264423	0.00143247	0.0597944	0.231838	3.87725	50.6588	49.5167	55.3702	56.0011	44.8838	39.7037	43.8857	protein_coding	2514	ars
Rca1	FBgn0017551	0	0	0	0	0.0416667	0.0666667	0.037037	0.0170262	0	0.0385802		18.725	27.3886	20.1402	30.8176	25.3241	25.3204	20.4916	protein_coding	1552	not_diff_edited
Pdk	FBgn0017558	0	0.188889	0.0722222	0.112979	0.35	0.352273	0.202778	0.0122214	0.124697	0.251852	2.01972	29.8784	33.8963	30.0525	33.4608	32.949	31.5011	29.3178	protein_coding	2732	not_diff_edited
ND-75	FBgn0017566	0.0122623	0.104519	0.0607046	0.0511941	0.159141	0.122028	0.166613	0.00144675	0.0721393	0.164122	2.27508	132.093	107.605	118.655	116.185	108.188	120.843	113.635	protein_coding	2543	ars
ND-23	FBgn0017567	0	0.0172414	0.0818182	0	0.136957	0.132626	0.0575658	0.0165568	0.0330199	0.0840294	2.54481	163.329	159.874	158.26	145.998	194.02	164.098	180.734	protein_coding	819	not_diff_edited
Mo25	FBgn0017572	0	0.0357143	0	0	0	0.0263158	0.0842391	0.46687	0.0119048	0.0561594	4.71739	72.6912	76.9447	77.911	80.2308	78.1134	80.0845	85.8035	protein_coding	1899	not_diff_edited
Mcm5	FBgn0017577	0	0.0333333	0	0.0151515	0.210847	0.0672269	0.208584	0.00264633	0.0161616	0.209338	12.9528	78.9554	62.8418	66.1187	64.3386	65.6671	65.7091	66.9326	protein_coding	2452	ars
Max	FBgn0017578	0	0	0	0	0.0714286	0	0.284314	0.0213481	0	0.213352		28.845	35.0378	31.3627	35.6093	26.5568	32.3158	29.8507	protein_coding	1289	not_diff_edited
RpL14	FBgn0017579	0	0.0416667	0.0606061	0.0416667	0.0333333	0.0434783	0	0.541386	0.0479798	0.0111111	0.231579	1364.96	1149.01	1324.37	1226.94	1255.55	1239.23	1240.68	protein_coding	619	not_diff_edited
Lk6	FBgn0017581	0.00367043	0.167238	0.176721	0.165889	0.180594	0.159222	0.206534	0.3964	0.169949	0.197887	1.16439	113.308	119.084	122.775	125.695	122.277	116.303	117.636	protein_coding	4379	not_diff_edited
COX5A	FBgn0019624	0	0	0.00775194	0.0303451	0.0488187	0.0234663	0.0597268	0.0334344	0.012699	0.0560908	4.41694	569.158	459.709	470.251	513.686	529.755	501.209	548.697	protein_coding	639	not_diff_edited
ATPsynB	FBgn0019644	0	0.0588235	0.118817	0.0825243	0.187135	0.128438	0.116151	0.0484346	0.0867216	0.139812	1.6122	439.94	369.192	358.203	421.432	371.974	389.12	384.502	protein_coding	918	not_diff_edited
lncRNA:roX2	FBgn0019660	0	0.0833333	0.1	0.166667	0.0833333	0	0	0.0149732	0.116667	0.0277778	0.238095	361.167	381.856	339.424	338.981	359.092	326.071	365.53	ncRNA	652	not_diff_edited
lncRNA:roX1	FBgn0019661	0	0	0	0	0.75	0.3	0	0.007932	0	0.25		2.61004	1.80278	1.97968	2.4429	1.52948	2.66663	3.28596	ncRNA	4421	ars
qm	FBgn0019662	0	0.125661	0.133333	0.0833333	0.189352	0.269913	0.290278	0.0038679	0.114109	0.256636	2.24903	27.7867	25.5844	26.9312	28.0018	30.3432	36.2093	32.7321	protein_coding	2507	ars
lok	FBgn0019686	0	0	0	0.0833333	0.222222	0.121693	0.277778	0.00419464	0.0277778	0.259259	9.33333	36.2617	32.038	36.4447	31.5587	33.4798	44.4008	39.4328	protein_coding	2310	ars
colt	FBgn0019830	0	0.181818	0.0588235	0.181818	0.0909091	0	0.0666667	0.0950363	0.14082	0.0747475	0.530802	66.1269	53.339	45.6193	54.2089	56.5388	48.0595	56.5066	protein_coding	1480	not_diff_edited
Smg5	FBgn0019890	0	0.100572	0.0442299	0.126591	0.207814	0.223744	0.231175	1.7999e-05	0.0904641	0.223388	2.46936	49.905	69.6695	65.4313	69.2072	74.9001	79.2268	71.4044	protein_coding	4102	ars
Surf4	FBgn0019925	0.0166667	0.111111	0.0694444	0.188853	0.16433	0.22747	0.241064	0.0154527	0.123136	0.215486	1.74998	85.1615	91.8174	94.7317	94.02	91.6822	101.775	89.7231	protein_coding	1641	not_diff_edited
SamDC	FBgn0019932	0	0	0	0	0.1	0	0	0.585729	0	0.0333333		27.5835	33.4877	34.7307	24.2649	31.4198	36.2793	30.7944	protein_coding	1224	not_diff_edited
RpS20	FBgn0019936	0	0	0	0	0	0	0	0	0	0		1941.35	1637.22	1777.92	1782.92	1832.82	1903.55	1885.87	protein_coding	564	not_edited
RpI1	FBgn0019938	0	0.103548	0.0735381	0.0855635	0.241565	0.167794	0.149972	0.0141491	0.0875499	0.180503	2.06171	75.8292	68.4614	70.419	71.401	71.2401	69.6485	68.737	protein_coding	5078	not_diff_edited
Cdk9	FBgn0019949	0	0	0	0	1	0.142857	0.222222	0.00691338	0	0.481481		23.1637	22.1134	25.4127	26.1326	28.9187	25.5592	24.2068	protein_coding	1476	ars
Orct	FBgn0019952	0	0.0306723	0.0283824	0.0638889	0.104606	0.245067	0.176463	0.0378619	0.0409812	0.15251	3.72148	68.4507	51.6256	56.8849	54.9745	64.7458	62.2115	66.714	protein_coding	2154	not_diff_edited
ND-42	FBgn0019957	0	0.0405556	0.05	0.0388889	0.0277778	0.0954545	0.105476	0.148803	0.0431481	0.0795767	1.84427	140.555	134.422	136.775	147.998	113.746	132.556	135.751	protein_coding	1423	not_diff_edited
Mitofilin	FBgn0019960	0	0.222222	0.171861	0.0666667	0.253968	0.111111	0.187879	0.548189	0.153583	0.209909	1.36674	104.502	96.2799	96.1008	98.4646	91.3895	85.1362	88.0326	protein_coding	2511	not_diff_edited
Khc-73	FBgn0019968	0	0.3	0.116667	0.192424	0.256667	0.113265	0.178571	0.670715	0.20303	0.204603	1.00775	33.8013	34.2219	37.3461	36.1322	35.4993	32.5686	31.9344	protein_coding	7131	not_diff_edited
Drice	FBgn0019972	0	0.0363636	0.0181818	0.0367647	0.13254	0.22399	0.167436	5.69483e-05	0.0304367	0.155804	5.11894	45.9085	44.7082	46.2836	42.635	45.6168	50.5746	51.549	protein_coding	1927	ars
Gs1l	FBgn0019982	0	0	0	0	0	0	0	0	0	0		37.8787	39.1228	28.9088	45.3348	44.7856	45.4304	42.3645	protein_coding	1038	not_edited
Gcn2	FBgn0019990	0.017982	0.154324	0.105894	0.148341	0.257986	0.231213	0.253205	0.00349202	0.136186	0.254799	1.87096	35.6276	36.4461	35.7681	35.9468	32.1154	34.2458	30.579	protein_coding	5290	ars
Ppox	FBgn0020018	0	0.336364	0.208333	0.142857	0.238095	0.333333	0.55	0.269235	0.229185	0.446032	1.94617	36.4104	29.5825	29.9671	30.9972	29.6213	26.5939	26.0961	protein_coding	1655	not_diff_edited
Cbl	FBgn0020224	0	0.161111	0	0.0833333	0.147619	0.21122	0.23541	0.00345493	0.0814815	0.206146	2.52998	33.488	35.2749	30.9608	38.8596	34.5488	36.3913	37.5581	protein_coding	2948	ars
ATPsyngamma	FBgn0020235	0.00322581	0.147436	0.126239	0.110334	0.201625	0.210937	0.192399	0.000380224	0.128003	0.195474	1.5271	531.83	470.992	510.059	488.928	494.741	496.103	503.75	protein_coding	1166	ars
ATPCL	FBgn0020236	0.00954861	0.102094	0.112798	0.106194	0.186089	0.244196	0.185061	0.000119402	0.107029	0.185404	1.73228	92.3277	85.7716	81.6296	87.466	82.9902	84.8965	77.503	protein_coding	3916	ars
14-3-3epsilon	FBgn0020238	0	0.00777202	0.0480439	0.0170068	0.0714606	0.0420635	0.0575808	0.0656361	0.0242742	0.0622074	2.56269	221.978	193.814	215.933	201.217	224.838	209.069	216.885	protein_coding	3092	not_diff_edited
stet	FBgn0020248	0	0	0	0	0	0	0	1	0	0		0.718269	1.43519	1.92624	1.45859	1.77569	2.14649	1.81467	protein_coding	2380	not_edited
stck	FBgn0020249	0	0	0	0	0	0.0833333	0.153846	0.0993547	0	0.102564		98.865	107.533	100.858	120.087	114.387	117.892	116.48	protein_coding	1500	not_diff_edited
sfl	FBgn0020251	0	0.325	0.125	0.1	0.416667	0.357143	0.333333	0.0579041	0.183333	0.361111	1.9697	9.68755	13.7649	11.7	11.2991	16.9488	15.6915	14.2401	protein_coding	5735	not_diff_edited
Ran	FBgn0020255	0	0.00617284	0	0.0112994	0.149383	0.0969578	0.155422	1.06536e-06	0.00582409	0.153409	26.3404	529.56	515.953	541.502	515.816	574.192	542.943	541.224	protein_coding	1263	ars
Ppa	FBgn0020257	0	0.022409	0.0562889	0.0143519	0.155169	0.111048	0.217176	2.63109e-05	0.0310166	0.196507	6.33554	46.838	33.4074	34.1021	32.9002	45.8975	43.6528	42.349	protein_coding	4033	ars
pcm	FBgn0020261	0.00793651	0.123413	0.154684	0.128838	0.188933	0.210169	0.215762	0.00849443	0.135645	0.206819	1.52471	50.008	50.895	48.3805	52.0116	39.0117	39.414	37.5564	protein_coding	5384	ars
mre11	FBgn0020270	0	0.0277778	0.15	0	0.0952381	0.166667	0.0809524	0.268424	0.0592593	0.0857143	1.44643	77.2791	72.0216	71.2213	67.831	62.5628	72.0352	66.3158	protein_coding	2013	not_diff_edited
mst	FBgn0020272	0.166667	0	0	0	0.666667	0.5	0.25	0.0264388	0	0.388889		18.1934	20.8173	18.9363	20.841	17.126	21.2331	18.0002	protein_coding	2443	not_diff_edited
loco	FBgn0020278	0.00654997	0.0284076	0.0453485	0.0435577	0.130327	0.130697	0.17126	0.00620462	0.0391046	0.157615	4.03061	130.68	141.127	145.796	140.104	133.677	139.98	128.579	protein_coding	3133	ars
lig	FBgn0020279	0.0109661	0.156135	0.147891	0.178414	0.230502	0.215144	0.223333	0.000543226	0.160813	0.225723	1.40363	157.689	137.132	156.019	141.044	150.165	137.439	143.165	protein_coding	4835	ars
stumps	FBgn0020299	0	0	0	0	0	0	0	0	0	0		2.11163	1.35434	1.83044	1.48231	1.6241	1.40232	1.83219	protein_coding	3643	not_edited
drongo	FBgn0020304	0.0113095	0.108188	0.0839201	0.101212	0.171494	0.179275	0.201709	0.000978586	0.0977733	0.191637	1.96002	132.525	136.196	128.444	133.421	140.227	138.626	136.111	protein_coding	2625	ars
dbe	FBgn0020305	0	0	0.0714286	0	0.111111	0.178571	0.15	0.0147274	0.0238095	0.137037	5.75556	96.6542	90.6382	83.3538	86.5829	81.6696	84.5637	86.1463	protein_coding	1185	not_diff_edited
dom	FBgn0020306	0.0049225	0.166431	0.13499	0.121516	0.2969	0.225062	0.244383	5.25343e-05	0.140979	0.261889	1.85764	61.4953	55.8612	61.6564	56.2277	53.4133	52.0709	51.6188	protein_coding	10626	ars
crol	FBgn0020309	0.00762228	0.0979902	0.103636	0.111162	0.227002	0.227066	0.193951	3.50477e-05	0.104263	0.204968	1.96588	121.358	108.783	120.716	115.147	115.504	109.427	107.169	protein_coding	5631	ars
Tmtc3	FBgn0020312	0.0511364	0.17023	0.167963	0.143218	0.278481	0.295224	0.204349	0.00119434	0.16047	0.22906	1.42743	39.985	46.5779	43.8071	44.4416	45.5197	46.0719	40.1358	protein_coding	3463	ars
Rpt6	FBgn0020369	0	0.0335775	0.0430642	0.0628165	0.110548	0.0977444	0.147192	0.0366618	0.0464861	0.134978	2.90361	156.154	165.435	156.734	157.968	141.172	156.461	155.765	protein_coding	1404	not_diff_edited
TppII	FBgn0020370	0.0130952	0.104357	0.103387	0.139325	0.194261	0.272681	0.226103	7.93134e-05	0.11569	0.215489	1.86265	80.1687	80.0934	79.9046	85.7445	71.5043	71.0061	71.1244	protein_coding	4350	ars
Rfx	FBgn0020379	0	0.5	0.266667	0.166667	0.166667	0.5	1	0.176415	0.311111	0.722222	2.32143	9.65088	15.9282	15.1827	16.681	9.81357	10.1299	10.2047	protein_coding	4694	not_diff_edited
Dredd	FBgn0020381	0	0	0	0	0	0	0	0	0	0		23.5701	15.1811	19.9544	22.208	17.1607	23.3402	22.3679	protein_coding	1650	not_edited
pug	FBgn0020385	0	0	0	0	0	0	0	0	0	0		11.2394	10.7115	10.9606	10.2676	10.4366	11.343	11.8368	protein_coding	3118	not_edited
Pdk1	FBgn0020386	0	0.133333	0.166667	0.0892857	0.298333	0.27619	0.247143	0.00148482	0.129762	0.264206	2.03609	30.3356	45.231	39.7523	41.6907	43.2073	46.1994	43.6254	protein_coding	4959	ars
Gcn5	FBgn0020388	0	0.25	0.1	0.214286	0.541667	0.338462	0.392857	0.0281702	0.188095	0.44246	2.35232	48.4456	48.3658	44.3851	49.4331	37.8369	39.7229	39.5463	protein_coding	2770	not_diff_edited
Papss	FBgn0020389	0	0.0754357	0.101025	0.0898766	0.27616	0.355561	0.349354	1.52721e-05	0.0887792	0.324956	3.66028	59.7475	58.5209	60.1504	55.3517	61.3415	63.8257	56.8278	protein_coding	2432	ars
Nrk	FBgn0020391	0	0	0	0	0	0	0	1	0	0		3.83114	5.98328	4.76675	4.53083	4.96424	6.07376	4.49065	protein_coding	3235	not_edited
Nmt	FBgn0020392	0	0.05	0	0	0.139048	0.0828571	0.268864	0.0117445	0.0166667	0.225592	13.5355	61.5583	55.2954	50.3711	62.3704	51.3107	58.9893	58.7209	protein_coding	1812	not_diff_edited
asun	FBgn0020407	0	0	0	0	0	0	0	0	0	0		12.8365	11.8555	11.3497	9.88622	11.6781	11.4886	10.8496	protein_coding	2497	not_edited
JIL-1	FBgn0020412	0	0.150092	0.137179	0.305159	0.22338	0.188445	0.232738	0.694777	0.197477	0.229619	1.16276	32.7542	35.635	31.5599	33.684	27.7441	28.738	24.277	protein_coding	6550	not_diff_edited
Idgf3	FBgn0020414	0	0	0	0	0	0	0	0	0	0		23.4992	20.7687	20.0654	20.397	21.9034	20.4706	24.5845	protein_coding	3801	not_edited
Idgf2	FBgn0020415	0	0	0	0	0	0	0	0	0	0		5.473	2.95845	3.0167	1.71812	1.64716	2.18804	2.62335	protein_coding	1796	not_edited
Idgf1	FBgn0020416	0	0	0	0	0	0	0	0	0	0		12.4218	12.3445	5.76843	8.80876	9.65138	8.43055	9.23831	protein_coding	1445	not_edited
Fak	FBgn0020440	0	0	0	0.2	0	1	0.6	0.0369142	0.0666667	0.4	6	72.4715	94.5238	92.2003	91.7897	91.8985	75.3506	76.7662	protein_coding	4240	not_diff_edited
eRF3	FBgn0020443	0.00176367	0.0654034	0.0701692	0.0877034	0.125484	0.13601	0.131852	0.000478384	0.0744253	0.129729	1.74308	209.202	203.223	200.543	206.152	199.134	193.804	192.457	protein_coding	3003	ars
Dad	FBgn0020493	0	0	0	0	0	0	0	0	0	0		8.54512	13.9629	9.55535	12.8538	19.4914	19.3815	20.3066	protein_coding	3751	not_edited
CtBP	FBgn0020496	0.00258398	0.184633	0.109437	0.0986931	0.106049	0.168377	0.219472	0.338342	0.130921	0.181664	1.38758	198.8	173.077	187.998	192.491	174.708	171.131	176.062	protein_coding	2627	not_diff_edited
emb	FBgn0020497	0.00365854	0.0869201	0.0663449	0.0997426	0.186811	0.168245	0.183998	2.06619e-05	0.0843358	0.184936	2.19285	160.85	146.523	146.97	147.929	161.756	156.527	147.774	protein_coding	3919	ars
CLIP-190	FBgn0020503	0	0.220833	0.125	0.191758	0.185714	0.234921	0.228175	0.428268	0.179197	0.214021	1.19433	152.115	165.292	134.828	157.755	161.322	130.315	153.927	protein_coding	1357	not_diff_edited
Abi	FBgn0020510	0	0.154949	0.141515	0.211765	0.214286	0.466667	0.272222	0.0121309	0.16941	0.25291	1.49289	65.7636	71.637	80.8466	73.9823	61.8998	62.6975	74.4522	protein_coding	2294	not_diff_edited
Paics	FBgn0020513	0	0.139265	0.151939	0.139666	0.23796	0.208584	0.256388	0.0450048	0.143623	0.250245	1.74237	260.416	215.766	228.429	223.374	270.293	259.359	245.72	protein_coding	2547	not_diff_edited
snoRNA:Me28S-G764	FBgn0020518	0	0	0	0	0	0	0	0	0	0		32.8746	82.7175	69.4615	108.792	54.1812	35.2668	60.4044	snoRNA	78	not_edited
kraken	FBgn0020545	0	0	0	0	0	0	0	0	0	0		59.2804	61.8262	65.2041	74.3439	69.8676	64.0165	78.5257	protein_coding	1240	not_edited
SA	FBgn0020616	0	0.258333	0.3	0.191515	0.423333	0.207857	0.44631	0.0717338	0.249949	0.438651	1.75496	29.8712	31.3314	30.0477	29.6134	35.1209	29.6297	29.0636	protein_coding	3634	not_diff_edited
Rack1	FBgn0020618	0.00154321	0.087566	0.0705605	0.0955542	0.053026	0.0578166	0.0685004	0.0539269	0.0845602	0.0633422	0.749078	592.135	527.785	555.455	510.131	587.343	544.476	545.002	protein_coding	1175	not_diff_edited
RN-tre	FBgn0020620	0	0.294533	0.115079	0.111111	0.237037	0.432292	0.280952	0.0239184	0.173574	0.266314	1.53429	52.7242	63.0295	60.3153	54.2963	54.3098	58.27	57.2874	protein_coding	2529	not_diff_edited
Pkn	FBgn0020621	0	0.0277778	0.0416667	0.03125	0.169118	0.105556	0.199811	0.000100377	0.0335648	0.18958	5.64817	41.9662	41.4091	44.3588	40.5385	41.405	41.8261	38.205	protein_coding	4491	ars
Pi3K21B	FBgn0020622	0	0.0720165	0.022807	0.0434473	0.205968	0.260609	0.168581	2.47624e-06	0.0460903	0.181043	3.92802	62.6277	71.2152	69.5796	70.2993	74.0292	75.6316	72.0041	protein_coding	3528	ars
Osbp	FBgn0020626	0.00694444	0.134319	0.150312	0.129207	0.204497	0.148657	0.165806	0.0997043	0.137946	0.178703	1.29546	66.3161	61.6966	63.9011	68.403	43.5885	48.3956	49.8038	protein_coding	3248	not_diff_edited
Mcm7	FBgn0020633	0	0	0	0	0	0	0	0	0	0		8.36955	9.91014	6.63157	7.23908	7.5867	7.69591	8.9707	protein_coding	2451	not_edited
KrT95D	FBgn0020647	0.0588235	0.151875	0.137815	0.127714	0.196142	0.177434	0.188107	0.00673547	0.139135	0.190785	1.37122	125.211	129.605	139.549	136.189	120.824	117.495	118.825	protein_coding	4659	ars
Trxr-1	FBgn0020653	0	0.06977	0.0397427	0.0739092	0.087215	0.0945408	0.0805113	0.090042	0.0611406	0.0827459	1.35337	183.373	223.683	212.32	222.418	246.849	239.891	247.095	protein_coding	2277	not_diff_edited
ArfGAP1	FBgn0020655	0	0.0357143	0	0	0.208333	0.125	0.0714286	0.010767	0.0119048	0.117063	9.83333	57.4048	50.7911	50.6297	52.1909	48.0006	47.9329	48.6665	protein_coding	2025	not_diff_edited
eIF4B	FBgn0020660	0	0	0	0	0	0	0	0	0	0		27.2474	44.9752	46.789	37.4223	42.1735	35.9476	33.1952	protein_coding	1443	not_edited
Atet	FBgn0020762	0	0	0	0	0	0	0	0	0	0		7.20914	10.1893	8.11952	8.88918	12.7517	14.1915	16.2312	protein_coding	4209	not_edited
Alas	FBgn0020764	0	0.0720446	0.0123457	0.0536649	0.257937	0.140682	0.0985014	0.00528658	0.0460184	0.151646	3.29535	51.0431	59.3398	57.4697	72.034	67.9118	83.8427	67.1433	protein_coding	1842	ars
Spred	FBgn0020767	0	0.141538	0.230714	0.236667	0.21875	0.144949	0.197527	0.656363	0.202973	0.204602	1.00802	46.0375	52.3071	53.9736	53.924	63.936	58.2066	56.4452	protein_coding	2525	not_diff_edited
Su(z)12	FBgn0020887	0	0.0166667	0.0865079	0.0593407	0.129365	0.171515	0.206667	0.00585454	0.0541718	0.180899	3.33937	34.9363	33.6185	32.0357	28.3311	31.4537	33.4669	29.8926	protein_coding	4098	ars
Rtc1	FBgn0020909	0	0	0	0	0	0.375	0.125	0.0220984	0	0.0833333		52.2305	48.7172	42.6059	48.9188	45.1524	51.3492	61.8669	protein_coding	1301	not_diff_edited
RpL3	FBgn0020910	0.00869565	0.0669651	0.119115	0.0755396	0.0885781	0.0744166	0.0864975	0.786165	0.0872066	0.0871911	0.999821	452.853	478.299	465.694	488.735	479.312	512.085	537.73	protein_coding	1610	not_diff_edited
Dgkepsilon	FBgn0020930	0	0.25	0.227273	0.153846	0.409091	0.2	0.166667	0.547465	0.210373	0.247475	1.17636	36.3908	35.6669	31.1603	41.055	37.9606	31.0134	33.6364	protein_coding	1926	not_diff_edited
SerRS-m	FBgn0021750	0	0.0666667	0.1	0.5	0.5	0.333333	0.333333	0.151773	0.222222	0.388889	1.75	23.4451	22.3076	19.9239	18.1372	21.0313	20.1722	18.7698	protein_coding	2552	not_diff_edited
chb	FBgn0021760	0.00175439	0.0866405	0.0866693	0.127534	0.199112	0.15453	0.174258	0.000515109	0.100281	0.182543	1.82031	86.0586	88.1046	93.3454	89.4682	94.4137	86.5226	87.1927	protein_coding	5264	ars
Nup154	FBgn0021761	0.0160714	0.0792541	0.14611	0.122522	0.18553	0.264262	0.281195	0.00756376	0.115962	0.249307	2.1499	82.101	88.2985	91.6313	83.717	90.5339	85.9734	81.7266	protein_coding	4612	ars
sdk	FBgn0021764	0.125	0.1875	0.208333	0.407407	0.5625	0.25	0.208333	0.536612	0.267747	0.326389	1.21902	10.8554	12.5062	10.4907	13.1515	11.9918	12.7694	11.8597	protein_coding	8740	not_diff_edited
scu	FBgn0021765	0	0.0204082	0	0	0.028629	0.167565	0.0365854	0.0195776	0.00680272	0.0339333	4.98819	212.931	145.921	173.102	186.736	149.443	167.377	193.544	protein_coding	1134	not_diff_edited
nudC	FBgn0021768	0.025	0.0606061	0.0344828	0.0418734	0.0850575	0.109879	0.148601	0.0721243	0.0456541	0.12742	2.79099	177.324	255.514	237.419	249.218	214.954	227.013	226.088	protein_coding	1622	not_diff_edited
Tapdelta	FBgn0021795	0.00347222	0.0153434	0.00930269	0.0280927	0.0894194	0.112865	0.107227	4.38898e-06	0.0175796	0.101291	5.76185	468.051	424.977	418.049	450.069	422.614	424.346	429.199	protein_coding	977	ars
Tor	FBgn0021796	0.003367	0.173309	0.156213	0.171377	0.151999	0.290145	0.219346	0.0935882	0.166966	0.196897	1.17926	48.9065	52.4125	50.4067	49.5004	37.0918	35.4743	34.1651	protein_coding	7987	not_diff_edited
Reph	FBgn0021800	0	0	0	0	0	0	0	0	0	0		5.98435	9.46226	7.11695	8.95791	12.1242	11.408	10.9957	protein_coding	2928	not_edited
Vps28	FBgn0021814	0	0	0.0263158	0	0.0357143	0.153636	0.0664488	0.00466273	0.00877193	0.056204	6.40725	68.1315	65.6812	52.2293	61.1623	59.0866	67.338	63.5971	protein_coding	1173	ars
DCTN2-p50	FBgn0021825	0	0.0238095	0.125	0.0277778	0.0625	0.0960784	0.140867	0.399753	0.0588624	0.114745	1.94937	133.435	130.794	127.056	110.773	124.481	123.853	140.514	protein_coding	1358	not_diff_edited
Ttc7	FBgn0021847	0	0.375	0.25	1	0.5	1	0.75	0.302105	0.541667	0.666667	1.23077	22.5669	23.4015	22.8273	19.2289	17.7417	19.7195	15.8391	protein_coding	3049	not_diff_edited
l(2)k14505	FBgn0021856	0	0	0	0	0	0	0	0	0	0		64.0043	61.8756	65.5769	76.7778	59.2861	80.4569	67.3609	protein_coding	1055	not_edited
Xbp1	FBgn0021872	0.00595238	0.119121	0.106911	0.108315	0.217813	0.196857	0.185757	0.000108097	0.111449	0.196442	1.76262	223.08	248.344	249.515	248.244	239.573	236.188	240.205	protein_coding	2138	ars
Nle	FBgn0021874	0	0	0	0	0	0	0	0	0	0		146.774	123.874	133.398	140.748	132.6	122.308	131.868	protein_coding	1584	not_edited
Zfrp8	FBgn0021875	0	0	0	0	0	0	0	0	0	0		52.5391	59.5405	59.6476	59.8038	48.4649	61.6498	59.4346	protein_coding	1090	not_edited
ytr	FBgn0021895	0.00833333	0.160333	0.183824	0.205466	0.182828	0.254354	0.182205	0.309198	0.183208	0.182413	0.995661	69.6103	67.5041	57.4089	63.3851	66.1802	68.1862	70.0241	protein_coding	2069	not_diff_edited
RFeSP	FBgn0021906	0	0.00775194	0.00900901	0	0.0263158	0.0592593	0.0619469	0.00564974	0.00558698	0.0500699	8.96188	426.223	397.519	418.633	434.708	406.359	430.934	429.152	protein_coding	1118	ars
Coprox	FBgn0021944	0	0.05	0.0625	0.1125	0.269841	0.35119	0.5625	0.000218628	0.075	0.464947	6.19929	60.8864	52.7768	45.7394	51.5341	53.0067	60.2719	44.1607	protein_coding	1467	ars
ND-PDSW	FBgn0021967	0	0	0	0	0	0	0	0	0	0		170.029	159.157	144.045	169.455	162.294	152.118	185.76	protein_coding	651	not_edited
l(2)k09913	FBgn0021979	0	0.0973504	0.0439951	0.026859	0.214073	0.139976	0.115427	0.000509401	0.0560682	0.148309	2.64516	94.1022	74.606	76.2682	79.6936	91.059	116.917	95.2599	protein_coding	1694	ars
Rs1	FBgn0021995	0	0.0566667	0.0626263	0.0566667	0.181313	0.187778	0.299762	0.000804389	0.0586532	0.260279	4.43759	92.5168	90.6886	83.822	85.5223	81.0405	75.6509	82.9372	protein_coding	2670	ars
eIF3h	FBgn0022023	0	0.0886147	0.0466977	0.0948816	0.0714286	0.10296	0.0871429	0.61933	0.0767314	0.0819048	1.06742	259.107	251.412	242.094	245.972	272.043	278.18	279.249	protein_coding	1496	not_diff_edited
Vps25	FBgn0022027	0	0	0	0	0	0.222222	0	0.0763535	0	0		140.566	106.917	111.876	138.813	110.328	122.297	115.24	protein_coding	678	not_diff_edited
l(2)k01209	FBgn0022029	0.00833333	0.065873	0.0595425	0.117334	0.194916	0.261946	0.237932	2.9377e-05	0.0809166	0.223593	2.76325	112.239	124.693	113.221	115.038	139.074	129.737	136.303	protein_coding	1881	ars
Nnp-1	FBgn0022069	0.00161031	0.063977	0.0451655	0.0588632	0.181834	0.255235	0.22641	5.06503e-08	0.0560019	0.211551	3.77758	108.696	107.59	108.603	107.738	102.501	103.084	107.762	protein_coding	2882	ars
Vha36-1	FBgn0022097	0	0.0454545	0	0	0.0925926	0.122378	0.0848214	0.00108533	0.0151515	0.0874118	5.76918	122.106	126.985	120.644	115.28	143.784	133.699	156.461	protein_coding	1064	ars
l(2)k05819	FBgn0022153	0	0.113106	0.102424	0.140432	0.153086	0.175	0.315	0.0189329	0.118654	0.261029	2.19991	42.7288	41.1562	39.4252	39.5284	34.3714	34.6807	32.5366	protein_coding	5201	not_diff_edited
Gpo1	FBgn0022160	0	0.0833333	0.233333	0.0666667	0.12037	0.253968	0.247619	0.0767676	0.127778	0.205203	1.60594	22.4661	23.1493	21.5743	27.8608	35.6135	32.6426	38.286	protein_coding	2492	not_diff_edited
Cse1	FBgn0022213	0.0186111	0.111142	0.0971773	0.0935438	0.206978	0.293517	0.229154	3.20952e-06	0.100621	0.221762	2.20393	93.8709	99.0734	102.872	92.2289	103.271	102.705	106.739	protein_coding	3237	ars
ubl	FBgn0022224	0	0	0	0	0	0	0	0	0	0		160.803	137.052	138.923	114.936	96.0485	131.983	135.834	protein_coding	396	not_edited
lolal	FBgn0022238	0	0.140502	0.213757	0.162563	0.230838	0.296063	0.302381	0.000983965	0.172274	0.278533	1.61681	172.643	163.221	141.823	146.154	156.164	164.08	151.641	protein_coding	958	ars
l(2)09851	FBgn0022288	0	0.0374339	0.0187729	0.0197862	0.0394258	0.088725	0.0947063	0.0210813	0.025331	0.0762795	3.01131	159.054	130.561	133.937	138.867	141.416	154.498	140.921	protein_coding	1811	not_diff_edited
dnk	FBgn0022338	0	0.012605	0.0386905	0.00691288	0.109005	0.157418	0.177596	0.00278287	0.0194028	0.154732	7.97475	164.529	151.211	143.975	147.884	185.75	196.331	200.194	protein_coding	1265	ars
CG3760	FBgn0022343	0	0.0384615	0.0322581	0.0606061	0.166667	0.0769231	0.0869565	0.0510101	0.0437752	0.113527	2.5934	163.709	134.058	142.8	163.716	139.109	142.968	152.668	protein_coding	1039	not_diff_edited
CG10340	FBgn0022344	0	0.0166667	0.0700483	0.131313	0.233256	0.170833	0.185714	0.0299645	0.072676	0.201561	2.77342	81.1001	93.4657	77.7554	87.177	92.3622	91.7495	87.9019	protein_coding	938	not_diff_edited
CG1910	FBgn0022349	0	0.161037	0.153559	0.0899183	0.214951	0.168471	0.221959	0.0112688	0.134838	0.219623	1.62879	178.602	160.874	170.163	167.08	156.01	163.185	161.739	protein_coding	3015	not_diff_edited
Sodh-2	FBgn0022359	0	0	0	0	0	0	0	0	0	0		2.22258	1.6918	3.40599	3.72535	4.39568	4.37934	6.1257	protein_coding	1346	not_edited
Pur-alpha	FBgn0022361	0	0	0	0	0	0	0	0	0	0		5.71171	4.77393	6.88062	4.85179	6.31262	5.56093	6.79074	protein_coding	2544	not_edited
Pka-R2	FBgn0022382	0	0.125	0.160714	0.0833333	0.363333	0.09	0.146667	0.260221	0.123016	0.218889	1.77935	25.4198	43.2671	34.6016	30.1117	63.8895	62.8172	58.8699	protein_coding	1614	not_diff_edited
D19B	FBgn0022699	0.0175439	0.0757576	0.0606061	0.047619	0.283333	0.434343	0.516667	2.99008e-05	0.0613276	0.438889	7.15647	42.0208	36.6099	38.3396	32.7536	28.3316	30.0035	30.4159	protein_coding	2685	ars
Cht2	FBgn0022702	0	0	0	0	0	0	0	0	0	0		1.11212	1.41088	1.23946	1.86406	1.72816	2.04521	2.77321	protein_coding	2690	not_edited
Ak1	FBgn0022709	0	0	0	0	0	0	0	0	0	0		10.1273	8.39397	7.24243	9.74956	11.016	12.1058	11.1648	protein_coding	1266	not_edited
Taf8	FBgn0022724	0	0	0	0	0	0	0	0	0	0		27.4078	24.9056	24.5524	30.4892	20.7998	21.6853	19.324	protein_coding	1341	not_edited
Sin3A	FBgn0022764	0	0.072713	0.0569799	0.0428477	0.218297	0.182088	0.199354	2.07299e-07	0.0575135	0.205668	3.576	80.375	70.3503	77.9199	73.5377	70.9554	67.1872	69.1567	protein_coding	8130	ars
Pp2C1	FBgn0022768	0	0.293651	0.305556	0.333333	0.416667	0.333333	0.111111	0.747018	0.310847	0.212963	0.685106	33.9637	26.684	27.907	27.5269	20.628	19.3197	19.5103	protein_coding	5675	not_diff_edited
Oat	FBgn0022774	0	0	0	0	0	0	0	0	0	0		41.8544	34.3876	25.8224	30.3229	40.2623	40.5801	38.9751	protein_coding	1501	not_edited
Hira	FBgn0022786	0.0125	0.108247	0.109375	0.157806	0.249463	0.180357	0.165538	0.043327	0.125143	0.193513	1.54634	47.3606	49.9378	47.1607	50.5267	42.6321	39.1824	38.4592	protein_coding	3420	not_diff_edited
Hel89B	FBgn0022787	0.00252525	0.163055	0.158727	0.154918	0.239098	0.137477	0.205066	0.135158	0.1589	0.21641	1.36192	60.9924	69.2101	68.4977	65.4967	76.2994	80.6847	78.4738	protein_coding	6054	not_diff_edited
Df31	FBgn0022893	0	0	0	0.0128205	0.0674157	0.0361446	0.0927835	0.00576438	0.0042735	0.0843276	19.7327	368.076	313.206	328.533	334.794	361.747	372.786	374.156	protein_coding	2083	ars
D19A	FBgn0022935	0.025641	0.0185185	0.047619	0	0.0925926	0.400433	0.166667	0.00157143	0.0220459	0.141975	6.44	40.0536	41.9088	39.3178	38.178	31.7646	32.8186	33.2756	protein_coding	3233	ars
CycH	FBgn0022936	0	0.0363636	0.0333333	0	0.291667	0.403896	0.341667	5.43499e-07	0.0232323	0.325	13.9891	60.193	62.0073	59.0912	54.6885	68.2531	58.6691	53.8251	protein_coding	1065	ars
Cbp80	FBgn0022942	0.00293255	0.122202	0.058395	0.144132	0.218684	0.262357	0.188956	0.000198215	0.108243	0.198866	1.83722	83.7307	61.9254	65.1684	61.6241	61.642	59.1402	62.607	protein_coding	3236	ars
Cbp20	FBgn0022943	0	0	0	0	0	0	0	0	0	0		118.951	132.835	122.252	126.001	109.175	125.096	132.839	protein_coding	600	not_edited
yps	FBgn0022959	0	0.08856	0.027027	0.0536131	0.0968623	0.0862641	0.0731922	0.095503	0.0564	0.0810823	1.43763	160.284	134.685	128.129	135.873	159.131	148.411	148.867	protein_coding	2677	not_diff_edited
vimar	FBgn0022960	0.0119048	0.0333992	0.0730829	0.0810374	0.109307	0.174931	0.12228	0.000613332	0.0625065	0.117956	1.88709	35.3779	43.6779	35.2216	38.8276	42.9074	41.5982	48.0168	protein_coding	3467	ars
qkr58E-3	FBgn0022984	0	0.0383333	0	0	0.139848	0.105882	0.258117	0.00087728	0.0127778	0.218694	17.1152	62.0416	64.7545	65.5645	60.2334	70.3949	74.3216	61.3127	protein_coding	1729	ars
qkr58E-2	FBgn0022985	0	0.0492063	0.0222222	0.0732601	0.213033	0	0.333333	0.0260966	0.0482295	0.293233	6.07995	33.2093	36.1884	32.9512	30.8888	29.2546	31.4698	29.1773	protein_coding	2947	not_diff_edited
qkr58E-1	FBgn0022986	0	0	0	0	0	0	0	0	0	0		49.4329	47.4908	33.0873	43.601	34.2179	31.4047	37.7765	protein_coding	1902	not_edited
qkr54B	FBgn0022987	0	0.0333333	0.0833333	0.0416667	0.111111	0.502976	0.175	0.00796044	0.0527778	0.153704	2.91228	20.4971	29.5382	25.9732	30.9061	26.3375	28.3274	29.2047	protein_coding	3482	ars
mth	FBgn0023000	0.0625	0.375	0.183333	0.175	0.4	0.333333	0.575	0.2809	0.244444	0.516667	2.11364	24.1941	26.661	21.1829	23.4299	31.4341	21.1101	26.4456	protein_coding	2420	not_diff_edited
CRMP	FBgn0023023	0	0	0.4	0	0.8	0	0.333333	0.254424	0.133333	0.488889	3.66667	27.0613	20.515	22.0453	21.892	37.3662	33.6834	32.2895	protein_coding	2590	not_diff_edited
gek	FBgn0023081	0.0111111	0.182746	0.242229	0.222636	0.29861	0.263404	0.306041	0.0575539	0.21587	0.303564	1.40623	40.7457	47.4038	42.1827	43.2686	44.8427	43.3901	42.1991	protein_coding	5108	not_diff_edited
fray	FBgn0023083	0	0.0356438	0.025353	0.0540975	0.106847	0.150529	0.104273	0.00430276	0.0383648	0.105131	2.7403	55.3953	78.0091	77.6027	76.3862	82.3511	80.3189	80.1352	protein_coding	3464	ars
cyc	FBgn0023094	0	0.6	0.333333	0.333333	0	0	0.666667	0.301641	0.422222	0.444444	1.05263	34.4526	43.9084	37.958	38.2157	41.8712	41.3528	47.5986	protein_coding	1625	not_diff_edited
caps	FBgn0023095	0	0.0520833	0.12398	0.142857	0.322917	0.431845	0.202083	0.00124008	0.106307	0.242361	2.27983	13.3305	12.7006	13.3442	12.7483	17.8963	19.0763	15.9776	protein_coding	4841	ars
bon	FBgn0023097	0	0.11645	0.144017	0.117965	0.298413	0.243849	0.270587	0.00194693	0.126144	0.279862	2.21859	40.0034	39.0119	40.6005	42.6569	42.7082	39.849	38.3849	protein_coding	5769	ars
aay	FBgn0023129	0	0	0	0	0	0	0	0	0	0		12.2984	10.9217	10.903	12.3611	17.4131	16.9628	18.2319	protein_coding	1529	not_edited
a6	FBgn0023130	0	0	0.666667	0.2	0	1	0	0.848739	0.288889	0	0	19.6252	20.9509	21.7852	18.4662	13.0067	13.6302	14.7691	protein_coding	2047	not_diff_edited
Uba1	FBgn0023143	0	0.0976564	0.0896428	0.0876688	0.152108	0.171589	0.137251	0.000819762	0.091656	0.142203	1.55149	144.359	122.868	139.051	133.131	140.904	138.441	136.783	protein_coding	4343	ars
SmD3	FBgn0023167	0	0	0	0	0	0	0	1	0	0		44.2305	41.3195	38.0918	47.1778	40.3301	37.5014	37.4686	protein_coding	744	not_edited
AMPKalpha	FBgn0023169	0	0.148236	0.235985	0.146465	0.192608	0.225118	0.23575	0.32234	0.176895	0.22137	1.25142	47.186	46.5596	47.038	54.6196	43.6982	51.7903	46.9282	protein_coding	2853	not_diff_edited
RpL39	FBgn0023170	0	0	0	0	0	0	0	0	0	0		4147.57	4124.72	4250.17	4715.66	4623.8	4532.83	4842.42	protein_coding	288	not_edited
rnh1	FBgn0023171	0	0	0	0	0	0	0	0	0	0		102.214	112.351	113.596	113.139	99.5507	111.011	94.9679	protein_coding	1108	not_edited
RhoGEF2	FBgn0023172	0	0.118644	0.121343	0.118859	0.210137	0.216611	0.235252	7.70178e-05	0.119616	0.22688	1.89675	57.4642	54.3775	53.8441	51.155	58.8947	53.7534	56.3989	protein_coding	8166	ars
Prosbeta2	FBgn0023174	0	0.0209746	0.0555556	0.0206383	0.016129	0.0407587	0.0892857	0.395291	0.0323895	0.0649002	2.00374	241.791	296.208	252.318	295.816	255.04	274.017	283.27	protein_coding	1034	not_diff_edited
Prosalpha7	FBgn0023175	0	0.0181818	0	0	0.117647	0.0384615	0.0425532	0.00907767	0.00606061	0.0675845	11.1514	387.961	383.416	424.028	420.89	406.592	425.586	431.248	protein_coding	976	ars
Pp4-19C	FBgn0023177	0	0.015625	0.0607143	0	0.169643	0.176091	0.102778	0.00207384	0.0254464	0.125066	4.91488	54.4358	59.9439	53.4715	55.0259	49.5235	60.0653	57.4667	protein_coding	2159	ars
Orc6	FBgn0023180	0	0	0	0	0	0	0	0	0	0		25.5015	21.0849	21.4387	23.4129	32.1743	23.0447	25.0442	protein_coding	972	not_edited
Orc4	FBgn0023181	0	0	0.333333	0.111111	0.375	0.428571	0.2	0.0620872	0.148148	0.258333	1.74375	23.0224	23.7351	23.9997	26.5106	21.7195	24.0893	23.582	protein_coding	1615	not_diff_edited
EloB	FBgn0023212	0	0.0222222	0.0769231	0.0333333	0.109091	0.228395	0.329697	0.0012845	0.0441595	0.256162	5.80082	103.744	122.945	107.386	119.518	119.746	121.115	115.154	protein_coding	1207	ars
eIF4G1	FBgn0023213	0.00942702	0.146616	0.170633	0.159228	0.336739	0.276685	0.3036	1.41383e-06	0.158826	0.314646	1.98108	114.354	112.102	104.192	104.454	112.096	101.133	99.7062	protein_coding	5576	ars
edl	FBgn0023214	0	0.041	0.0525714	0.0386957	0.244227	0.248932	0.286706	2.36104e-10	0.044089	0.272547	6.18173	62.3126	78.8289	76.8185	84.8896	186.02	180	181.192	protein_coding	1454	ars
Mnt	FBgn0023215	0	0.0384615	0.0714286	0.109649	0.1875	0.207792	0.0909091	0.11763	0.0731797	0.123106	1.68224	51.3897	47.9745	47.1013	45.8646	52.6286	54.3047	50.0512	protein_coding	3734	not_diff_edited
Parg	FBgn0023216	0	0.0916132	0.141276	0.0928382	0.22253	0.286636	0.1834	0.00870672	0.108576	0.196443	1.80927	41.8724	46.6694	44.9667	47.7365	41.2388	45.5169	41.4277	protein_coding	2521	ars
Dap160	FBgn0023388	0.0222222	0.102778	0.0553846	0.15	0	0.186667	0.325238	0.298782	0.102721	0.216825	2.11082	27.8522	28.5508	27.9673	29.8369	20.105	20.1388	21.0323	protein_coding	5171	not_diff_edited
Chd3	FBgn0023395	0	0.139286	0.203175	0.462585	0.333333	0.428905	0.341667	0.238993	0.268348	0.338889	1.26287	31.3628	30.9465	28.138	25.79	28.3948	30.6329	27.9168	protein_coding	3066	not_diff_edited
B4	FBgn0023407	0.00757576	0.0675796	0.141232	0.0948642	0.14285	0.183911	0.256328	0.0020091	0.101225	0.218502	2.15857	31.6277	29.8689	30.8946	28.8787	40.7785	36.2677	37.2061	protein_coding	8094	ars
Ac3	FBgn0023416	0	0	0.333333	0.5	0.25	1	0.416667	0.213844	0.277778	0.361111	1.3	24.9266	23.7428	18.2312	20.32	31.4078	28.0959	28.4406	protein_coding	2126	not_diff_edited
Rbcn-3A	FBgn0023458	0.0329457	0.245934	0.236915	0.268328	0.338448	0.338922	0.2804	0.00384508	0.250392	0.299749	1.19712	45.0429	41.4315	43.4017	40.9991	32.7802	31.0808	30.9831	protein_coding	11139	ars
Taldo	FBgn0023477	0	0	0	0	0.0612245	0.0441176	0.111111	0.0225385	0	0.0944822		317.847	312.872	327.141	366.016	371.87	380.296	401.072	protein_coding	1116	not_diff_edited
teq	FBgn0023479	0	0.0833333	0	0.1	1	0.5	0.388889	0.00163739	0.0611111	0.592593	9.69697	8.07387	9.94126	8.74306	7.86813	6.41659	5.64773	7.09898	protein_coding	8628	ars
Es2	FBgn0023506	0	0	0	0	0	0	0	0	0	0		10.6286	10.0973	12.2934	14.0545	9.53264	10.6823	8.85628	protein_coding	1729	not_edited
D2hgdh	FBgn0023507	0	0	0	0	0	0	0.4	0.153834	0	0.266667		19.7876	13.3704	15.1018	14.7531	19.7801	19.7772	20.3527	protein_coding	1987	not_diff_edited
Ocrl	FBgn0023508	0	0.1	0.0630252	0.0673401	0.0277778	0.252525	0.191667	0.137287	0.0767884	0.137037	1.78461	38.3795	38.4876	44.9129	41.2469	30.1283	31.4899	28.8586	protein_coding	3619	not_diff_edited
mip130	FBgn0023509	0	0.0833333	0.25	0	0.25	0.142857	0.0833333	0.779772	0.111111	0.138889	1.25	40.5254	34.6721	36.267	36.6872	34.2098	33.0601	35.4149	protein_coding	3459	not_diff_edited
Rbcn-3B	FBgn0023510	0	0.217639	0.170354	0.0971532	0.286054	0.245238	0.177381	0.149389	0.161715	0.213605	1.32087	44.0988	43.5134	43.0669	45.6015	27.5618	26.6819	25.6062	protein_coding	6716	not_diff_edited
Edem1	FBgn0023511	0	0.181633	0.107143	0.160884	0.214286	0.196429	0.207937	0.293291	0.149887	0.210053	1.40141	31.1703	34.8181	29.7616	36.4642	24.2721	25.8653	30.4324	protein_coding	3935	not_diff_edited
eIF2Bepsilon	FBgn0023512	0	0.2	0	0	0.1	0.202381	0.295455	0.0444766	0.0666667	0.230303	3.45455	61.0263	59.3166	54.4321	58.101	48.572	48.758	50.2537	protein_coding	2297	not_diff_edited
CG14803	FBgn0023513	0.2	0.534286	0.425641	0.454545	0.603333	0.619048	0.444762	0.114591	0.471491	0.497619	1.05542	26.8676	21.7414	23.8748	21.3028	18.747	17.0858	19.7237	protein_coding	3404	not_diff_edited
CG14805	FBgn0023514	0	0.0453216	0.0208333	0.0347222	0.130303	0.144444	0.178266	0.00320778	0.0336257	0.162278	4.82602	92.0451	80.1818	88.0497	86.4694	74.6518	76.5651	74.1939	protein_coding	1704	ars
CG14814	FBgn0023515	0	0.222222	0.111111	0.333333	0.571429	0.375	0.666667	0.000317795	0.222222	0.634921	2.85714	16.3109	14.593	14.838	12.524	12.0368	13.0954	13.1957	protein_coding	3511	ars
Pex5	FBgn0023516	0	0.2	0	0	0	1	0	0.286566	0.0666667	0	0	16.6354	14.4213	11.2014	11.618	12.5335	11.8365	10.9165	protein_coding	2158	not_diff_edited
Pgam5	FBgn0023517	0	0.0673077	0.114815	0.0763674	0.330688	0.269935	0.183575	0.000372927	0.0861633	0.232613	2.69967	115.316	104.137	109.796	109.351	109.41	110.333	116.321	protein_coding	1097	ars
trr	FBgn0023518	0.0145833	0.124913	0.21977	0.272783	0.293968	0.365316	0.403646	0.00238554	0.205822	0.367087	1.78352	34.3927	35.8782	41.0657	39.5487	24.6367	25.1472	21.5563	protein_coding	8251	ars
mRpL16	FBgn0023519	0	0	0	0	0.117647	0	0.0357143	0.0234715	0	0.0630252		124.319	99.1145	99.1569	109.693	79.3382	92.3997	98.8869	protein_coding	1076	not_diff_edited
CG3857	FBgn0023520	0	0	0	0	0	0.333333	0.25	0.289936	0	0.166667		10.9535	10.7	10.5038	11.2041	10.29	8.2254	11.2371	protein_coding	2341	not_diff_edited
CG3587	FBgn0023521	0	0	0	0	0	0	0	0	0	0		33.6481	30.9117	30.5505	35.9537	17.2105	32.3624	28.4256	protein_coding	1105	not_edited
CG11596	FBgn0023522	0	0.375	0.2	0.333333	0.357143	0.5	0.222222	0.355792	0.302778	0.267196	0.882481	71.4129	62.1894	60.7338	66.4513	73.6289	76.1003	69.422	protein_coding	1544	not_diff_edited
CG3191	FBgn0023525	0	0	0	0	0	0	0	0	0	0		4.99174	4.43293	2.62119	3.11901	3.41736	4.2369	4.58596	protein_coding	1113	not_edited
CG2865	FBgn0023526	0	0	0	0	0	0	0	0	0	0		14.5686	11.9054	10.1264	10.2811	19.5406	17.4575	18.4389	protein_coding	5515	not_edited
CG3071	FBgn0023527	0	0	0	0	0.0714286	0.0714286	0.107143	0.453794	0	0.0952381		69.4115	65.9876	62.6997	71.6819	64.899	70.5755	61.5206	protein_coding	1921	not_diff_edited
CG2924	FBgn0023528	0	0.0462963	0.083662	0.108676	0.136133	0.182382	0.16936	0.000797626	0.0795448	0.158285	1.98988	55.5942	59.8564	60.1324	62.9047	70.868	66.1991	67.4971	protein_coding	2606	ars
CG2918	FBgn0023529	0.00694444	0.0373508	0.0404416	0.025363	0.177875	0.140408	0.231618	1.55804e-05	0.0343852	0.213704	6.21501	135.264	161.694	181.375	172.417	149.356	135.98	132.499	protein_coding	3387	ars
CG3740	FBgn0023530	0	0	0	0	0	0	0	0	0	0		16.4968	22.4329	20.1095	31.1738	22.9404	19.4353	21.7864	protein_coding	829	not_edited
CG32809	FBgn0023531	0	0	0	0.333333	0	0.5	0.333333	0.124211	0.111111	0.222222	2	4.86796	5.5465	7.88215	6.13434	2.90643	4.05388	4.05032	protein_coding	4653	not_diff_edited
CG3156	FBgn0023536	0	0	0	0	0	0	0	0	0	0		3.28045	7.1212	5.15407	7.89527	7.20876	5.69768	4.6881	protein_coding	2345	not_edited
CG17896	FBgn0023537	0	0	0.01	0	0.161592	0.136445	0.188988	2.00008e-06	0.00333333	0.179856	53.9568	80.6524	76.4894	71.1713	71.6049	79.1046	84.8418	85.9755	protein_coding	1950	ars
CG3630	FBgn0023540	0	0	0	0	0	0	0	0	0	0		15.8196	21.2859	18.6997	24.229	15.1695	16.0892	16.7357	protein_coding	1783	not_edited
Nmd3	FBgn0023542	0	0.055	0	0	0.0925926	0.294444	0.111111	0.0521749	0.0183333	0.104938	5.72391	83.756	69.2939	77.9551	77.3157	65.1264	72.407	71.6859	protein_coding	1791	not_diff_edited
PIG-K	FBgn0023545	0	0	0	0	0	0.0869565	0.04	0.0807526	0	0.0266667		81.3531	58.3646	50.5804	46.8119	48.8307	52.919	63.3166	protein_coding	1203	not_diff_edited
Mct1	FBgn0023549	0	0	0	0	0	0.666667	0	0.0686651	0	0		13.8919	15.2476	12.7862	12.397	16.5156	17.5101	12.906	protein_coding	2738	not_diff_edited
Ac78C	FBgn0024150	0	0	0.25	0	0	0	0	0.395601	0.0833333	0	0	4.19578	5.14553	5.58549	4.92891	5.0711	4.77666	4.03825	protein_coding	6417	not_diff_edited
vig	FBgn0024183	0.00273133	0.0873614	0.0991084	0.0884574	0.191201	0.233154	0.202256	3.54798e-05	0.0916424	0.198571	2.16681	271.618	236.265	227.506	252.385	245.239	235.62	251.585	protein_coding	1918	ars
syd	FBgn0024187	0	0.285714	0.275	0.185714	0.45	0.45	0.583333	0.00170884	0.24881	0.538889	2.16587	21.3197	25.0754	24.9966	28.1283	17.7832	18.0324	17.7924	protein_coding	5252	ars
san	FBgn0024188	0	0	0	0	0.0901857	0.0921569	0.10989	0.000170931	0	0.103322		266.577	221.704	225.922	226.275	230.136	229.558	254.139	protein_coding	808	ars
sip1	FBgn0024191	0	0	0	0	0	0	0	0	0	0		10.4537	11.1947	11.6935	12.4872	8.20904	5.65428	5.93179	protein_coding	2780	not_edited
rasp	FBgn0024194	0.0178571	0.183673	0.15873	0.1067	0.243878	0.256519	0.179705	0.323676	0.149701	0.201096	1.34332	47.7694	50.1348	52.8123	60.4052	48.7534	51.4411	50.4573	protein_coding	1673	not_diff_edited
robl	FBgn0024196	0	0	0.047619	0.0398293	0.115385	0.136628	0.250665	0.000403172	0.0291495	0.205571	7.05233	322.758	240.535	279.955	276.662	274.258	302.745	298.01	protein_coding	527	ars
IKKbeta	FBgn0024222	0	0.15	0.07616	0.169312	0.362857	0.541667	0.241919	0.00197505	0.131824	0.282232	2.14097	14.2571	20.7459	17.7562	20.9292	19.1943	16.2686	21.462	protein_coding	2488	ars
aurB	FBgn0024227	0	0	0.110119	0	0.221805	0.02	0.025	0.273659	0.0367063	0.0906015	2.46828	158.593	119.665	120.838	110.205	105.028	125.897	121.472	protein_coding	1183	not_diff_edited
Hs2st	FBgn0024230	0	0	0	0	0	0	0	0	0	0		14.4871	20.6764	15.8937	21.7141	21.7446	19.5059	18.7758	protein_coding	1652	not_edited
foi	FBgn0024236	0	0.0446429	0.0151515	0	0.152525	0.165378	0.047619	0.00256551	0.0199315	0.0825878	4.14359	38.8049	50.3165	52.3351	51.7891	48.3745	44.5072	42.4771	protein_coding	4141	ars
Fim	FBgn0024238	0.00502646	0.113216	0.089051	0.0779637	0.17223	0.164732	0.130058	0.0106296	0.0934101	0.144115	1.54282	163.15	144.438	145.322	146.224	152.475	165.102	155.336	protein_coding	3387	not_diff_edited
dnt	FBgn0024245	0	0.111111	0	0.233333	0.416667	0.469444	0.555556	5.12276e-05	0.114815	0.509259	4.43548	17.8138	14.8129	15.003	14.9084	17.1351	16.8268	18.7462	protein_coding	2639	ars
chico	FBgn0024248	0.010101	0.177778	0.195767	0.194444	0.260494	0.480952	0.47963	0.00148082	0.18933	0.406584	2.14749	24.3665	29.3821	28.7708	24.6868	26.5758	26.4691	27.3238	protein_coding	3578	ars
brk	FBgn0024250	0	0	0.04	0	0.157143	0.3	0.25	3.34314e-05	0.0133333	0.219048	16.4286	8.56346	9.62483	9.13394	9.29875	15.6131	14.395	13.2761	protein_coding	3194	ars
WASp	FBgn0024273	0	0	0	0	0.0714286	0	0	0.504055	0	0.0238095		18.6017	19.2956	15.7012	17.212	16.3852	19.1168	16.6587	protein_coding	2734	not_diff_edited
trio	FBgn0024277	0	0.112159	0.130581	0.140804	0.158159	0.208473	0.158259	0.108536	0.127848	0.158226	1.2376	198.395	192.83	199.005	192.302	193.993	184.808	184.193	protein_coding	3466	not_diff_edited
Srp54	FBgn0024285	0	0.0280544	0.0360503	0.0357441	0.0888394	0.0750174	0.108952	0.000751579	0.0332829	0.102248	3.07209	140.988	132.497	132.999	137.007	125.358	131.85	128.975	protein_coding	2134	ars
Sirt1	FBgn0024291	0	0.0669643	0.106633	0.158815	0.2158	0.331983	0.25647	0.000149194	0.110804	0.242913	2.19228	49.929	71.8402	67.5102	67.2397	63.797	66.338	69.2692	protein_coding	3809	ars
Plap	FBgn0024314	0	0.176904	0.0915761	0.086883	0.137821	0.031746	0.1068	0.379157	0.118454	0.11714	0.988909	95.7147	99.2355	88.6355	99.4493	86.4926	79.4245	81.2137	protein_coding	2746	not_diff_edited
Npc1a	FBgn0024320	0	0.0734868	0.159515	0.139869	0.328307	0.366178	0.34786	2.72305e-08	0.12429	0.341342	2.74633	53.1033	60.9013	56.5408	57.3027	62.5745	57.6009	59.5954	protein_coding	4032	ars
NK7.1	FBgn0024321	0	0	0	0	0	0	0	1	0	0		10.9542	8.06027	9.1564	10.169	11.606	7.77024	9.77617	protein_coding	2731	not_edited
Mkk4	FBgn0024326	0	0.0944444	0.0763889	0	0	0.172619	0.0692982	0.51659	0.0569444	0.0461988	0.811297	53.6552	60.2073	58.3071	59.0307	55.2174	54.3086	56.5538	protein_coding	4110	not_diff_edited
Mekk1	FBgn0024329	0.00324675	0.102942	0.118812	0.100278	0.154682	0.204424	0.156999	0.00405785	0.107344	0.156226	1.45538	59.4179	56.1077	54.8098	55.6785	55.0359	54.059	49.6187	protein_coding	5452	ars
MED6	FBgn0024330	0	0.0833333	0.047619	0.0416667	0.283333	0.0416667	0.176768	0.0429911	0.0575397	0.21229	3.68945	49.6881	57.5041	50.2597	46.515	65.0778	62.2146	73.0867	protein_coding	1617	not_diff_edited
Stip1	FBgn0024352	0.000886525	0.092709	0.0694516	0.0813201	0.252308	0.231373	0.242532	2.31416e-05	0.0811602	0.245791	3.02846	329.348	323.621	348.784	327.564	322.966	327.315	326.058	protein_coding	2023	ars
MTPAP	FBgn0024360	0	0	0	0	0	0	0	0	0	0		21.9115	22.6735	20.439	20.2918	13.3774	14.5416	13.3035	protein_coding	2243	not_edited
Naa30A	FBgn0024362	0	0.399405	0.169231	0.20601	0.491667	0.288112	0.222222	0.243319	0.258215	0.312037	1.20844	50.2788	47.3217	42.9551	54.6869	39.0955	50.7762	42.2436	protein_coding	1989	not_diff_edited
CG11417	FBgn0024364	0	0.0350877	0	0	0.142857	0	0.0811966	0.0249441	0.0116959	0.10175	8.69963	54.203	48.9066	47.0983	51.5857	36.0768	36.9011	41.6569	protein_coding	2460	not_diff_edited
CG12773	FBgn0024365	0	0.0925926	0.133333	0.206494	0.125	0.166667	0.208081	0.639169	0.14414	0.180387	1.25147	45.7386	47.2578	44.3896	49.4178	39.4671	35.7891	38.182	protein_coding	3887	not_diff_edited
E2f2	FBgn0024371	0	0.0642857	0.0111111	0.130769	0.396667	0.420952	0.35	4.22002e-07	0.068722	0.365556	5.31934	45.6829	51.9433	48.7132	54.1391	61.6399	59.2796	55.6975	protein_coding	2002	ars
Dlc90F	FBgn0024432	0	0	0	0	0	0	0	0	0	0		151.36	147.904	148.627	155.989	148.122	139.659	162.633	protein_coding	816	not_edited
Bin1	FBgn0024491	0	0.0666667	0	0	0.176471	0.0588235	0.0666667	0.117421	0.0222222	0.103268	4.64706	28.9525	38.2258	37.1044	34.6868	38.3849	40.4046	34.9552	protein_coding	3336	not_diff_edited
Sec13	FBgn0024509	0.0031746	0.0285714	0.0560168	0.0462446	0.116612	0.0946275	0.134468	0.0129318	0.0436109	0.128516	2.94687	275.7	257.004	270.934	262.262	237.822	252.858	258.931	protein_coding	1809	not_diff_edited
dlt	FBgn0024510	0	0	0	0	0	0	0	0	0	0		18.1632	15.1811	12.9198	13.693	11.7275	11.1015	10.2083	protein_coding	4000	not_edited
Neos	FBgn0024542	0	0	0	0	0	0	0	0	0	0		20.6901	15.9642	14.5538	17.7552	15.0933	15.906	15.8921	protein_coding	1260	not_edited
flfl	FBgn0024555	0.00774411	0.102715	0.0815319	0.0910758	0.162103	0.202385	0.162256	0.000129317	0.0917742	0.162205	1.76743	95.6307	93.6128	101.62	90.8737	101.414	94.2002	92.199	protein_coding	3888	ars
mEFTu1	FBgn0024556	0	0.0662698	0.0521212	0.0541753	0.138373	0.090472	0.117582	0.0268249	0.0575221	0.124513	2.1646	153.307	122.684	127.938	131.189	112.533	117.435	122.582	protein_coding	1720	not_diff_edited
Dph5	FBgn0024558	0.00289855	0.0301243	0.0187166	0.0299082	0.0501459	0.082629	0.0294362	0.0546774	0.0262497	0.0363394	1.38438	198.151	156.118	168.85	175.419	175.714	180.461	187.264	protein_coding	1128	not_diff_edited
fws	FBgn0024689	0	0	0	0	0	0	0	0	0	0		35.1092	40.675	37.7143	43.1077	35.4234	36.2164	33.565	protein_coding	2398	not_edited
Cpsf160	FBgn0024698	0	0.147485	0.143071	0.143766	0.341477	0.243531	0.378175	2.8698e-05	0.144774	0.365942	2.52768	37.3122	41.7519	35.3544	37.9746	39.1648	36.7423	37.7636	protein_coding	4845	ars
Slip1	FBgn0024728	0	0.135714	0.164286	0.0730159	0.130952	0.271429	0.194444	0.090058	0.124339	0.17328	1.39362	26.8388	34.4611	28.0069	28.2345	26.7092	29.8659	28.2692	protein_coding	2500	not_diff_edited
Drep1	FBgn0024732	0	0	0	0	0	0	0	0	0	0		13.498	11.2818	10.2595	12.1824	19.8253	23.728	20.9718	protein_coding	2153	not_edited
RpL10	FBgn0024733	0	0.00813008	0.00854701	0.0413793	0.015873	0.00671141	0.0291971	0.875764	0.0193521	0.0247557	1.27922	973.454	972.694	904.021	936.246	1042.03	1103.47	1120.79	protein_coding	1224	not_diff_edited
PRL-1	FBgn0024734	0	0	0	0	0.047619	0.15974	0.0888889	0.00023706	0	0.0751323		24.4678	25.7123	29.0306	26.1316	26.615	31.6853	29.4097	protein_coding	2096	ars
Flo1	FBgn0024754	0	0.0833333	0.0416667	0	0.05	0.186364	0.279762	0.013318	0.0416667	0.203175	4.87619	102.989	76.735	89.2751	93.1623	93.9911	99.2095	99.1226	protein_coding	1830	not_diff_edited
Dbp80	FBgn0024804	0	0	0	0	0	0	0	0	0	0		52.7617	84.3394	70.0332	55.2914	58.2615	55.7924	56.0128	protein_coding	1458	not_edited
DIP2	FBgn0024806	0.00198413	0.114055	0.118777	0.160332	0.246012	0.310823	0.253059	6.53085e-06	0.131055	0.25071	1.91302	62.5085	77.3301	73.8542	75.0694	67.7439	64.8531	65.8585	protein_coding	5914	ars
DIP1	FBgn0024807	0	0.0666667	0.177778	0	0.533333	0.366667	0	0.0544726	0.0814815	0.177778	2.18182	45.6129	49.6533	47.873	48.4108	49.8671	56.3322	51.2444	protein_coding	3195	not_diff_edited
Crk	FBgn0024811	0	0	0	0	0	0	0	0	0	0		27.031	38.9047	29.0875	21.0315	27.6519	35.1404	28.6871	protein_coding	917	not_edited
Clc	FBgn0024814	0	0.0128205	0.0138889	0.0277778	0	0.0721323	0.0405405	0.609432	0.0181624	0.027027	1.48808	323.814	305.249	302.963	306.992	317.452	328.881	331.52	protein_coding	1073	not_diff_edited
AP-1mu	FBgn0024833	0.00595238	0.116045	0.119847	0.153335	0.254021	0.24331	0.261381	0.000354868	0.129742	0.258927	1.9957	139.778	134.078	138.685	138.243	140.149	140.843	141.838	protein_coding	1755	ars
Pcd	FBgn0024841	0	0.0285714	0.0526316	0	0.0454545	0.16	0.114286	0.00179611	0.0270677	0.091342	3.37458	250.527	232.428	221.893	247.923	279.799	303.537	276.735	protein_coding	725	ars
p38b	FBgn0024846	0	0.166667	0.202381	0.0625	0.235043	0.378968	0.263889	0.011663	0.143849	0.254274	1.76764	37.3157	34.5972	33.4147	33.2551	40.3815	37.7651	40.5349	protein_coding	1821	not_diff_edited
kin17	FBgn0024887	0	0	0	0	0	0	0	0	0	0		24.4127	22.9858	23.8072	24.1571	20.9416	22.7183	25.4006	protein_coding	1453	not_edited
Kap-alpha1	FBgn0024889	0	0.0664822	0.0686275	0.0697243	0.305439	0.256189	0.33624	3.02556e-08	0.068278	0.325973	4.7742	72.8848	89.4063	81.3076	79.2364	73.3477	74.4651	82.5162	protein_coding	2322	ars
Taf7	FBgn0024909	0	0	0.2	0	0.125	0	0	0.772893	0.0666667	0.0416667	0.625	30.998	36.7038	32.7481	40.929	37.7486	32.1979	36.3887	protein_coding	1489	not_diff_edited
agt	FBgn0024912	0	0	0	0	0	0	0	0	0	0		12.5406	16.412	15.7696	15.4883	11.7483	19.421	16.3721	protein_coding	1295	not_edited
Ts	FBgn0024920	0	0	0.117647	0.0384615	0.347826	0.321429	0.157895	0.0553006	0.0520362	0.221205	4.25099	88.4084	77.175	61.6348	84.5454	76.2639	81.6387	81.9128	protein_coding	1136	not_diff_edited
Tnpo	FBgn0024921	0.116667	0.162808	0.298257	0.24537	0.415293	0.386627	0.177257	0.0769132	0.235478	0.256602	1.08971	63.7029	64.5631	63.5853	62.5526	63.3842	58.6483	63.4558	protein_coding	5414	not_diff_edited
NitFhit	FBgn0024945	0	0.225	0.174286	0.133333	0.230476	0.272381	0.198974	0.396835	0.17754	0.209475	1.17988	38.6228	35.0448	33.8437	39.1527	31.5507	32.9407	31.112	protein_coding	1527	not_diff_edited
NTPase	FBgn0024947	0	0.0383023	0.0825397	0.0196078	0.0890909	0.119318	0.183482	0.111697	0.0468166	0.152019	3.24711	52.6368	60.5877	54.095	56.6425	74.2727	70.1803	75.5126	protein_coding	2111	not_diff_edited
Mat1	FBgn0024956	0	0.0427273	0.0526316	0.0238095	0.05	0.136364	0.1	0.176949	0.0397228	0.0833333	2.09787	82.7964	77.2822	76.9631	86.1742	74.9068	80.9919	78.0078	protein_coding	1213	not_diff_edited
Irp-1B	FBgn0024957	0	0.333333	0.125	0.333333	0.555556	0.2	0.533333	0.240334	0.263889	0.540741	2.04912	36.8296	38.2013	35.6286	34.4366	39.9159	40.5029	42.4975	protein_coding	2901	not_diff_edited
Irp-1A	FBgn0024958	0	0.0665412	0.0786436	0.111286	0.160384	0.388493	0.196639	0.00227436	0.0854903	0.184554	2.15877	88.5288	83.2274	79.2468	83.9155	76.8388	82.2215	79.561	protein_coding	2882	ars
CG2701	FBgn0024973	0	0.228571	0.361905	0.5	0.472222	0.388889	0.166667	0.788167	0.363492	0.268519	0.738719	32.6035	27.2321	33.5134	34.1976	23.1784	28.6829	25.7435	protein_coding	2425	not_diff_edited
CG2712	FBgn0024975	0	0	0	0	0	0	0	0	0	0		6.39634	5.04914	5.31357	6.20055	7.02794	5.66368	8.27044	protein_coding	1804	not_edited
Syx4	FBgn0024980	0	0	0	0	0	0	0	0	0	0		16.1793	16.4707	15.3931	10.6847	26.1451	28.6656	25.7402	protein_coding	1083	not_edited
CG4293	FBgn0024983	0	0.142857	0.166667	0.272727	0.2	0.2	0.666667	0.0957991	0.194084	0.511111	2.63346	25.3934	27.5118	32.4401	30.0231	22.8508	25.6845	21.9293	protein_coding	1683	not_diff_edited
CG3457	FBgn0024984	0	0	0	0	0	0	0	0	0	0		23.3111	21.3915	20.8384	29.1041	24.2042	26.7936	27.484	protein_coding	1100	not_edited
Rilpl	FBgn0024985	0.125	0.333333	0.25	0	0	0	0.2	0.472525	0.194444	0.133333	0.685714	22.8366	30.1704	26.9874	26.7027	21.2475	21.9295	21.3935	protein_coding	3799	not_diff_edited
CG3719	FBgn0024986	0	0	0	0	0.142857	0.222222	0.285714	0.00472568	0	0.238095		43.1999	35.6235	36.1099	38.9894	43.2276	33.5753	46.3027	protein_coding	831	ars
ssx	FBgn0024987	0	0.150259	0.159891	0.143725	0.262341	0.216653	0.275612	0.000902845	0.151292	0.271188	1.79249	60.3139	59.8265	60.8815	60.9083	61.2702	59.027	53.8986	protein_coding	3635	ars
CG2694	FBgn0024991	0	0	0	0	0.25	0	0	0.0745346	0	0.0833333		13.7996	15.7208	14.2729	12.9579	12.1298	10.6382	9.98859	protein_coding	3066	not_diff_edited
Spg7	FBgn0024992	0	0.25	0	0.1	0	0.166667	0	0.38397	0.116667	0	0	22.1317	19.993	24.3115	22.9593	17.7347	19.8825	16.4764	protein_coding	3360	not_diff_edited
CG2662	FBgn0024993	0	0	0	0	0	0	0	0	0	0		10.4119	7.74107	6.84776	12.238	11.0143	7.57001	7.56338	protein_coding	1765	not_edited
Ugalt	FBgn0024994	0	0	0	0	0	0	0	0	0	0		25.6019	24.347	20.6418	23.4705	14.951	20.0194	18.8906	protein_coding	2120	not_edited
eIF2Bbeta	FBgn0024996	0	0	0	0	0	0	0	0	0	0		60.1531	50.902	47.6044	55.9958	46.092	52.4156	52.0804	protein_coding	1357	not_edited
CG2685	FBgn0024998	0	0	0	0.5	0.333333	0	0	0.788011	0.166667	0.111111	0.666667	25.1781	23.7205	22.2049	26.0833	15.1552	22.145	23.1313	protein_coding	1952	not_diff_edited
Bem46	FBgn0025109	0	0	0	0.166667	0.2875	0.166667	0.375	0.0953774	0.0555556	0.345833	6.225	23.7428	26.6335	20.7166	22.7821	21.0071	16.3164	21.8127	protein_coding	1710	not_diff_edited
Ant2	FBgn0025111	0	0	0	0	0	0	0	0	0	0		9.4521	7.19483	5.92562	6.70282	9.01309	9.00174	10.2344	protein_coding	1266	not_edited
az2	FBgn0025185	0	0	0	0	0	0.4	0.5	0.103882	0	0.333333		16.8306	19.8656	21.1916	14.998	16.4326	19.5899	21.9214	protein_coding	2006	not_diff_edited
ari-2	FBgn0025186	0	0.225	0	0.25	0.0833333	0.125	0.333333	0.787673	0.158333	0.25	1.57895	12.0766	19.0521	14.8252	12.4383	12.5042	12.2804	12.6612	protein_coding	3008	not_diff_edited
Cpes	FBgn0025335	0	0	0.0625	0.142857	0.0833333	0.2875	0.401515	0.00992095	0.0684524	0.295455	4.31621	56.1468	53.7341	49.7039	57.8084	49.8619	47.1166	42.8185	protein_coding	1568	ars
CG4882	FBgn0025336	0	0	0	0.166667	0	0.2	0.428571	0.373789	0.0555556	0.285714	5.14286	51.5157	41.0805	47.6747	55.5091	50.6824	49.5445	53.3646	protein_coding	1626	not_diff_edited
Mtpbeta	FBgn0025352	0	0	0.05	0.105556	0.266667	0	0.402778	0.0257717	0.0518519	0.357407	6.89286	87.4593	79.098	71.9469	87.1677	100.812	79.6799	89.2225	protein_coding	1593	not_diff_edited
Ip259	FBgn0025366	0	0	0	0	0	0	0	1	0	0		239.643	247.227	228.562	244.808	263.017	244.224	265.439	protein_coding	1136	not_edited
Fpps	FBgn0025373	0.0222222	0.0753151	0.111905	0.0794872	0.357143	0.416667	0.432692	8.75798e-08	0.0889024	0.407509	4.58378	62.7199	62.4342	56.6123	52.6576	66.3489	62.5001	68.3414	protein_coding	1465	ars
rush	FBgn0025381	0	0.114286	0.0932845	0.103333	0.266169	0.237815	0.255294	9.0045e-05	0.103635	0.258919	2.49839	70.2154	50.8499	57.7112	52.5453	52.0359	52.063	52.6051	protein_coding	2672	ars
Rab27	FBgn0025382	0	0.222222	0.1	0.0769231	0.125	0	0.25	0.954274	0.133048	0.208333	1.56585	15.029	14.3172	13.5903	21.7027	14.0511	12.5631	15.8156	protein_coding	1564	not_diff_edited
CG14780	FBgn0025383	0	0	0	0	0	0	0	0	0	0		2.36989	1.75382	1.15555	2.85188	3.12468	1.45276	2.17724	protein_coding	1082	not_edited
CG12179	FBgn0025388	0.2	0.513333	0.3	0.125	0.0625	0.5375	0.6	0.50154	0.312778	0.420833	1.34547	17.1222	17.2039	17.6516	18.2792	14.9966	15.6541	13.573	protein_coding	4368	not_diff_edited
Mur2B	FBgn0025390	0	0	0	0	0	0	0	0	0	0		3.40785	2.97031	2.33863	3.70225	1.31053	1.7989	3.59465	protein_coding	6772	not_edited
inc	FBgn0025394	0	0.188672	0.186111	0.161905	0.32619	0.166667	0.418254	0.0724394	0.178896	0.387566	2.16643	32.9457	32.402	33.1794	29.3178	29.5342	37.5136	32.5304	protein_coding	2776	not_diff_edited
CycT	FBgn0025455	0.0458333	0.13463	0.178456	0.128645	0.186145	0.202203	0.224446	0.00553656	0.147244	0.211679	1.43761	68.4104	73.694	72.7155	73.1719	48.4106	48.2678	52.1901	protein_coding	6041	ars
CREG	FBgn0025456	0	0	0	0	0	0	0	0	0	0		5.33102	3.15615	5.19878	6.41525	3.51446	4.90194	4.08138	protein_coding	962	not_edited
Bub3	FBgn0025457	0.0645161	0.65625	0.6	0.606061	0.689655	0.704545	0.793103	0.325414	0.62077	0.758621	1.22206	91.9379	68.2703	64.8715	74.7645	83.4677	83.384	80.7165	protein_coding	1362	not_diff_edited
Bap60	FBgn0025463	0	0	0	0	0.1875	0.153846	0	0.0609036	0	0.0625		64.0172	56.0665	55.3252	64.9503	60.6852	65.5631	55.7711	protein_coding	1936	not_diff_edited
slv	FBgn0025469	0	0	0	0	0	0	0	0	0	0		26.3893	28.3048	31.7506	21.6521	18.6397	29.6226	32.4304	protein_coding	1247	not_edited
fidipidine	FBgn0025519	0	0.282407	0.171717	0.169231	0.340476	0.333333	0.375	0.246995	0.207785	0.363492	1.74937	38.0461	42.0417	38.1564	38.24	36.7676	39.5557	36.1448	protein_coding	1977	not_diff_edited
bab2	FBgn0025525	0	0	0.5	0	0	0.25	0	0.477078	0.166667	0	0	5.48123	4.79387	6.23614	4.87206	8.70521	8.17102	7.62978	protein_coding	5146	not_diff_edited
unc-119	FBgn0025549	0	0	0.122222	0.0666667	0	0.4	0.111111	0.189305	0.062963	0.0740741	1.17647	16.2547	21.4092	20.3041	21.7584	16.2544	17.4654	18.1213	protein_coding	2340	not_diff_edited
SF1	FBgn0025571	0.0115646	0.0497449	0.0238095	0.0586813	0.124095	0.128795	0.142062	2.49362e-05	0.0440786	0.136073	3.08706	170.892	148.295	142.457	153.482	154.931	159.701	168.525	protein_coding	1533	ars
Pli	FBgn0025574	0	0	0	0.0625	0.125	0.307692	0.32	6.37465e-05	0.0208333	0.255	12.24	55.9424	54.517	57.7131	57.6649	63.1809	78.5133	66.5426	protein_coding	2903	ars
eIF3e	FBgn0025582	0	0.112608	0.104167	0.148526	0.156573	0.0867122	0.211193	0.308252	0.121767	0.192986	1.58488	305.064	287.392	273.642	301.722	324.189	311.793	314.361	protein_coding	1520	not_diff_edited
Gk1	FBgn0025592	0	0.0655702	0.107724	0.0803571	0.173611	0.113527	0.227169	0.00174829	0.0845503	0.209316	2.47564	50.63	57.7243	56.4891	63.0557	61.8725	63.2253	61.3418	protein_coding	1933	ars
Faf2	FBgn0025608	0	0.0714286	0.102826	0.0833333	0.208514	0.204422	0.277316	2.86639e-05	0.0858626	0.254382	2.96266	52.3196	51.625	46.267	50.9438	54.8897	48.1085	48.0664	protein_coding	2279	ars
Torsin	FBgn0025615	0	0	0	0	0	0	0	0	0	0		109.083	90.0108	79.5567	92.3155	95.3401	99.7349	93.4018	protein_coding	1383	not_edited
CG16989	FBgn0025621	0	0.285714	0	0	0	0	0	0.240229	0.0952381	0	0	14.7369	14.0566	12.5616	16.8474	11.0106	11.0414	10.7308	protein_coding	3915	not_diff_edited
CG4025	FBgn0025624	0	0	0	0	0.4	0	0.166667	0.140005	0	0.244444		55.8338	62.7444	58.146	58.1686	48.3961	49.4385	57.9443	protein_coding	1240	not_diff_edited
CG4281	FBgn0025626	0.00191571	0.122594	0.105954	0.180501	0.226918	0.266354	0.248292	0.000129538	0.13635	0.241167	1.76874	62.2446	64.6792	68.2099	62.4039	56.1581	56.3497	57.9215	protein_coding	2664	ars
CG4199	FBgn0025628	0.00952381	0.0323204	0.034965	0.030819	0.0821095	0.122132	0.121682	0.00902427	0.0327015	0.108491	3.31761	99.6801	93.3387	95.2236	97.156	111.814	106.933	116.496	protein_coding	2521	ars
CG4045	FBgn0025629	0	0	0	0	0.111111	0	0	0.236569	0	0.037037		103.254	91.2839	95.7259	113.667	96.6105	94.9435	104.219	protein_coding	923	not_diff_edited
Rtca	FBgn0025630	0	0	0	0	0.25	0	0.5625	0.0295823	0	0.458333		10.4645	13.0102	14.8992	14.3558	8.48538	10.1996	11.3443	protein_coding	2042	not_diff_edited
moody	FBgn0025631	0.166667	0.125	0.5	0.514286	0.666667	0.650794	0.666667	0.0283035	0.379762	0.666667	1.75549	19.6442	20.4172	17.4541	19.0429	26.7641	23.6827	24.5978	protein_coding	2937	not_diff_edited
CG4313	FBgn0025632	0	0	0	0	0	0	0	0	0	0		6.13345	4.47418	4.6996	6.72188	3.24921	2.21563	3.01867	protein_coding	1951	not_edited
CG13366	FBgn0025633	0	0.0625	0.122727	0.0535714	0.125	0.32381	0.1875	0.0322345	0.0795996	0.166667	2.09381	29.6892	25.171	28.3905	28.3564	25.1782	23.589	25.8633	protein_coding	4448	not_diff_edited
CG13367	FBgn0025634	0	0	0	0	0	0.4	0.5	0.00171481	0	0.333333		22.0578	15.9157	15.3263	16.9218	16.9045	18.2542	17.225	protein_coding	1550	ars
CG17829	FBgn0025635	0	0	0	0	0	0	0	0	0	0		7.57748	6.56098	4.43371	6.49701	7.30582	7.83855	6.09131	protein_coding	2256	not_edited
SkpA	FBgn0025637	0	0	0	0.139706	0.0238095	0.0238095	0.0116279	0.435049	0.0465686	0.0156884	0.336889	260.768	255.009	248.245	230.683	226.656	295.919	262.386	protein_coding	826	not_diff_edited
Roc1a	FBgn0025638	0	0	0	0	0	0	0	0	0	0		132.877	129.603	141.956	145.865	136.565	146.55	137.849	protein_coding	1145	not_edited
Hmt4-20	FBgn0025639	0	0.108974	0.0923077	0.106138	0.185516	0.328571	0.240714	0.000709184	0.102473	0.222315	2.16949	29.8802	30.5155	34.0765	31.8372	19.6164	21.8276	18.9871	protein_coding	5149	ars
CG13369	FBgn0025640	0	0.142857	0.666667	0.142857	0.444444	0	0.5	0.984469	0.31746	0.481481	1.51667	50.9207	51.3573	47.5294	47.2709	47.1169	40.4678	39.0958	protein_coding	1175	not_diff_edited
DAAM	FBgn0025641	0	0	0	0.5	0	0.25	0	0.420442	0.166667	0	0	3.13121	3.35108	2.58376	4.13035	5.08121	4.50335	5.60581	protein_coding	5323	not_diff_edited
CG32812	FBgn0025642	0	0	0	0	0	0	0	0	0	0		14.8271	15.8782	11.9077	11.8077	17.2495	12.4308	16.0256	protein_coding	980	not_edited
CycK	FBgn0025674	0	0.113353	0.154885	0.245859	0.151984	0.140824	0.173203	0.664404	0.171366	0.16613	0.969448	32.1002	33.6897	31.375	33.0539	30.1558	31.9986	31.2333	protein_coding	5858	not_diff_edited
CkIIalpha-i3	FBgn0025676	0	0.0444444	0.0860613	0.114725	0.142534	0.32987	0.238	0.00553611	0.0817437	0.206178	2.52225	47.1772	62.3509	54.3964	58.3585	63.392	50.7802	52.7754	protein_coding	1540	ars
CaBP1	FBgn0025678	0	0.0273091	0.0363931	0.0221837	0.0608874	0.107189	0.0503511	0.0150373	0.0286286	0.0538632	1.88145	196.768	271.487	281.98	296.705	205.73	213.586	208.77	protein_coding	1781	not_diff_edited
CG3558	FBgn0025681	0	0.157143	0	0.214286	0.3	0.08	0.166667	0.392902	0.12381	0.211111	1.70513	23.4897	22.029	25.1779	22.6624	16.7203	19.9233	17.6734	protein_coding	4221	not_diff_edited
scf	FBgn0025682	0.00510204	0.106932	0.111676	0.115767	0.20771	0.215186	0.228068	0.000834317	0.111458	0.221282	1.98533	169.591	320.654	344.902	332.006	226.857	222.571	227.475	protein_coding	1386	ars
CG3164	FBgn0025683	0	0.0654717	0.0550794	0.0488246	0.14883	0.165879	0.135416	0.002402	0.0564586	0.139887	2.47769	102.814	95.0144	94.2968	87.8099	103.735	110.318	111.318	protein_coding	2864	ars
MFS18	FBgn0025684	0	0.305556	0.1	0.255556	0.535714	0.714286	0.369048	0.0209814	0.22037	0.424603	1.92677	21.5306	29.4	27.318	25.7005	21.5199	22.5651	24.4595	protein_coding	1846	not_diff_edited
ZnT41F	FBgn0025693	0	0.0470588	0.0956244	0.0325	0.182308	0.143823	0.255678	0.00640743	0.0583944	0.231221	3.95964	165.581	148.207	129.988	135.857	146.48	127.982	130.876	protein_coding	1959	ars
CG5885	FBgn0025700	0	0	0.103286	0.0315839	0.241857	0.169098	0.201067	0.000855619	0.0449566	0.214664	4.77491	422.867	415.154	398.405	407.146	373.632	384.315	357.653	protein_coding	1044	ars
Bap55	FBgn0025716	0	0.0708851	0.0925926	0.0333333	0.151227	0.169847	0.226457	0.000700556	0.0656037	0.20138	3.06965	108.801	91.4679	88.5598	84.842	100.991	103.245	97.0242	protein_coding	1473	ars
Ate1	FBgn0025720	0	0	0	0	0	0	0	0	0	0		42.5812	55.3381	51.3998	49.9136	52.6341	53.9561	67.7439	protein_coding	1646	not_edited
beta'COP	FBgn0025724	0.000813008	0.0431187	0.0422207	0.047101	0.108636	0.105716	0.100104	0.000180988	0.0441468	0.102948	2.33195	193.613	185.307	204.17	181.662	187.185	176.62	170.446	protein_coding	3066	ars
alphaCOP	FBgn0025725	0	0.103183	0.0900958	0.0971741	0.106451	0.158226	0.160146	0.0150261	0.0968176	0.142248	1.46923	127.436	127.13	135.925	129.676	107.26	109.47	114.765	protein_coding	4078	not_diff_edited
unc-13	FBgn0025726	0	0.0458333	0.0625	0.0982143	0	0	0.0571429	0.116511	0.0688492	0.0380952	0.553314	25.9784	35.7368	33.7249	30.9135	29.4527	24.983	25.1739	protein_coding	12914	not_diff_edited
pon	FBgn0025739	0	0.0277778	0	0.104167	0.208333	0.195833	0.277778	0.000695349	0.0439815	0.25463	5.78947	24.4822	23.6384	22.7532	19.575	23.7223	20.5476	23.5486	protein_coding	2601	ars
PlexB	FBgn0025740	0	0.104167	0.180556	0.1875	0.353175	0.342857	0.137446	0.0318983	0.157407	0.209355	1.33002	6.18323	8.50572	8.33538	7.0578	9.65117	7.52501	7.57411	protein_coding	7050	not_diff_edited
PlexA	FBgn0025741	0.0093254	0.114415	0.176686	0.121304	0.29114	0.230922	0.308091	8.11292e-06	0.137468	0.302441	2.20008	33.462	48.5015	41.2171	37.9579	37.2979	33.8763	33.9999	protein_coding	10243	ars
mtm	FBgn0025742	0	0.152381	0.239683	0.163725	0.33	0.332273	0.391667	0.000626199	0.185263	0.371111	2.00316	50.4028	48.5046	51.3953	51.7172	43.967	46.6985	43.8406	protein_coding	2230	ars
mbt	FBgn0025743	0	0.208333	0.160256	0.03125	0.181548	0.18109	0.193182	0.360822	0.13328	0.189304	1.42035	26.4083	29.0247	29.4505	29.3801	23.2702	24.6434	30.0266	protein_coding	3269	not_diff_edited
homer	FBgn0025777	0	0.555556	0.583333	0.5	0.666667	0.833333	0	0.759906	0.546296	0.222222	0.40678	41.1859	47.342	46.5974	39.1027	42.1379	46.56	47.0106	protein_coding	2397	not_diff_edited
Cdc16	FBgn0025781	0	0.0375	0.0166667	0.0151515	0.185185	0.131208	0.162037	3.00533e-05	0.0231061	0.169753	7.34669	55.8932	64.7301	63.9099	62.8357	67.5535	64.4685	64.1118	protein_coding	2615	ars
TBPH	FBgn0025790	0	0.0590278	0.0909091	0.1	0.354167	0.237395	0.30625	3.36716e-06	0.0833123	0.322222	3.86764	73.7392	69.357	59.925	57.2493	72.3304	83.1148	77.2145	protein_coding	2156	ars
Smox	FBgn0025800	0	0.170535	0.20029	0.110438	0.256133	0.276245	0.20389	0.0432339	0.160421	0.221304	1.37952	46.3197	47.6823	38.0724	40.7814	31.1281	28.3364	29.6143	protein_coding	4521	not_diff_edited
Sbf	FBgn0025802	0.00534759	0.2153	0.165432	0.185056	0.320569	0.232498	0.310975	0.0155243	0.188596	0.314173	1.66585	35.3493	36.417	36.7664	36.8962	30.6807	29.5226	30.5481	protein_coding	6722	not_diff_edited
Rad9	FBgn0025807	0	0	0	0	0	0	0	0	0	0		17.8071	14.7594	13.3134	13.9287	10.2719	14.1907	14.4509	protein_coding	1440	not_edited
Rad17	FBgn0025808	0	0	0	0	0	0	0	0	0	0		11.0183	9.57666	7.08713	8.88651	10.6639	13.3649	15.507	protein_coding	1823	not_edited
Paf-AHalpha	FBgn0025809	0	0	0	0	0.375	0.125	0.333333	4.79135e-06	0	0.347222		17.8691	19.307	22.9441	19.6218	24.4438	23.2771	25.4456	protein_coding	1435	ars
Mgstl	FBgn0025814	0	0	0	0.0416667	0.0357143	0.111111	0	0.234999	0.0138889	0.0119048	0.857143	32.3561	30.7293	20.1592	25.5522	34.6623	47.9336	33.8544	protein_coding	951	not_diff_edited
Mcm6	FBgn0025815	0	0.0283697	0.0503846	0.0534921	0.234747	0.152053	0.136081	0.00071128	0.0440821	0.16897	3.83307	114.731	91.6851	95.3041	84.7472	90.8846	90.9893	90.6282	protein_coding	2790	ars
JTBR	FBgn0025820	0	0	0	0	0	0	0	0	0	0		38.9996	34.1527	35.391	42.0427	34.2804	45.3238	40.3079	protein_coding	789	not_edited
IntS8	FBgn0025830	0	0	0.0833333	0	0.283333	0.0666667	0.366667	0.065548	0.0277778	0.338889	12.2	19.7268	22.1285	22.6546	20.4982	17.7105	18.7357	20.2693	protein_coding	3293	not_diff_edited
Fen1	FBgn0025832	0	0	0	0	0	0	0	0	0	0		57.0654	51.5034	54.1376	52.6232	42.6294	45.6282	46.443	protein_coding	1378	not_edited
RhoGAP1A	FBgn0025836	0	0	0	0	0	0.5	0	0.0719368	0	0		1.6764	1.58798	1.08988	2.01735	1.32619	1.33594	1.2321	protein_coding	3824	not_diff_edited
ND-B14.5A	FBgn0025839	0	0	0	0	0.0454545	0	0.0769231	0.173193	0	0.0664336		186.412	150.494	155.966	187.84	159.724	165.565	176.123	protein_coding	807	not_diff_edited
Crag	FBgn0025864	0.00904977	0.12333	0.155532	0.195996	0.249829	0.24071	0.287523	0.00010524	0.158286	0.274958	1.7371	49.2016	49.9278	49.2312	51.5685	42.2553	40.302	45.987	protein_coding	7001	ars
Cortactin	FBgn0025865	0.2	0.325467	0.369792	0.331691	0.365373	0.472039	0.424589	0.125942	0.342316	0.40485	1.18268	129.051	119.049	128.987	132.767	124.964	127.868	121.516	protein_coding	2391	not_diff_edited
CalpB	FBgn0025866	0	0.163265	0.0765306	0.0285714	0.162133	0.133787	0.108929	0.382955	0.0894558	0.126663	1.41593	24.6469	28.5902	25.8755	26.0763	31.0196	33.7236	32.9357	protein_coding	3624	not_diff_edited
Meics	FBgn0025874	0	0	0	0	0.0833333	0	0	0.845455	0	0.0277778		8.75391	12.9566	10.9446	8.50846	10.2102	9.28769	10.9293	protein_coding	1904	not_diff_edited
snoRNA:Me18S-A1576	FBgn0025881	0	0	0	0	0	0	0	0	0	0		279.871	443.342	372.51	392.544	306.675	243.434	267.543	snoRNA	113	not_edited
Inos	FBgn0025885	0	0.0142857	0	0.00714286	0.104533	0.0221708	0.0852714	0.00291452	0.00714286	0.0916919	12.8369	121.153	145.428	141.441	144.11	250.036	239.622	248.902	protein_coding	1986	ars
Eph	FBgn0025936	0	0.125	0.159722	0.152778	0.290152	0.197727	0.375108	0.0080875	0.145833	0.346789	2.37798	36.1256	38.9707	36.8102	32.0821	38.586	34.1762	26.2745	protein_coding	3691	ars
Top3beta	FBgn0026015	0	0.160714	0.0833333	0.0178571	0.2	0.383929	0.25	0.00825047	0.0873016	0.233333	2.67273	36.954	33.2777	38.3134	35.2248	34.8759	32.3105	35.4986	protein_coding	3296	ars
Rlip	FBgn0026056	0	0.125	0.1	0.25	0.166667	0.4	0.5	0.0969752	0.158333	0.388889	2.45614	24.1298	18.7123	22.3713	18.0973	15.2914	16.0939	15.1431	protein_coding	2515	not_diff_edited
Mhcl	FBgn0026059	0	0	0	0.333333	0.75	0.5	0	0.0529305	0.111111	0.25	2.25	18.1098	16.4677	13.5363	17.5192	10.509	12.2648	12.1544	protein_coding	3941	not_diff_edited
UBL3	FBgn0026076	0	0.154762	0.111111	0.0740741	0.222222	0.436508	0.516931	0.000202941	0.113316	0.418695	3.69494	18.2028	23.7205	29.1352	23.2145	26.4133	24.015	25.0846	protein_coding	2160	ars
Nsun2	FBgn0026079	0	0.288889	0.222222	0.561772	0.351852	0.533333	0.685185	0.136803	0.357628	0.574074	1.60523	44.5906	39.9094	41.9497	40.7181	37.0046	36.9819	39.5199	protein_coding	2444	not_diff_edited
Tip60	FBgn0026080	0	0.5	0	0	0.5	0.5	0	0.210742	0.166667	0.166667	1	15.2303	14.7548	17.3279	16.8699	18.2554	15.9141	12.2961	protein_coding	1852	not_diff_edited
tyf	FBgn0026083	0.0462963	0.177413	0.149438	0.184366	0.203121	0.216074	0.148799	0.437879	0.170406	0.166906	0.979465	35.92	36.8955	38.8062	39.5211	31.5287	33.1789	31.3518	protein_coding	10482	not_diff_edited
cib	FBgn0026084	0	0	0	0.0625	0.245614	0.1417	0.177632	2.53474e-06	0.0208333	0.200292	9.61404	146.366	139.979	126.266	129.137	185.56	187.643	196.53	protein_coding	911	ars
dgt4	FBgn0026085	0	0	0	0	0	0	0	0	0	0		17.3375	17.3212	16.9075	21.9069	12.8584	20.7247	17.1227	protein_coding	986	not_edited
Adar	FBgn0026086	0.00189753	0.101182	0.0976507	0.118467	0.134717	0.114343	0.131225	0.132345	0.105767	0.132389	1.25171	33.3227	109.358	118.562	111.594	175.908	171.864	170.966	protein_coding	6823	not_diff_edited
CG14818	FBgn0026088	0	0	0	0	0	0	0	0	0	0		92.1919	88.2179	93.3897	91.5917	82.6853	100.543	98.4854	protein_coding	598	not_edited
CG14817	FBgn0026089	0	0	0	0	0.0717703	0	0.0217391	0.326655	0	0.0384162		117.527	105.195	103.286	112.78	96.9255	107.213	109.253	protein_coding	920	not_diff_edited
CG14812	FBgn0026090	0	0	0	0	0	0	0	0	0	0		63.4128	56.3139	46.2499	58.6752	65.8687	60.2689	77.3507	protein_coding	802	not_edited
Cdc45	FBgn0026143	0	0	0.0972222	0.0740741	0.133333	0.291667	0.333333	0.0146246	0.0570988	0.266667	4.67027	18.3379	18.3421	19.7655	18.2928	24.8147	21.1218	20.7487	protein_coding	2214	not_diff_edited
TTLL4A	FBgn0026147	0.010989	0.187633	0.164399	0.157616	0.323954	0.234171	0.273227	0.0399205	0.169883	0.290136	1.70786	31.6339	33.8665	34.0195	32.5569	32.5801	28.8578	33.1977	protein_coding	6836	not_diff_edited
CG12253	FBgn0026148	0	0	0	0	0	0	0	0	0	0		12.0629	14.3853	12.4358	10.8872	12.6102	16.1626	14.5652	protein_coding	1240	not_edited
BCL7-like	FBgn0026149	0	0	0.166667	0	0.142857	0.2	0.1	0.0918299	0.0555556	0.114286	2.05714	19.7761	27.1417	20.5379	21.0939	22.0958	17.7121	24.3033	protein_coding	1664	not_diff_edited
ApepP	FBgn0026150	0.003663	0.0407051	0.0512821	0.0687146	0.264103	0.129075	0.194377	4.23635e-05	0.0535673	0.217619	4.06253	60.6905	52.3367	56.9013	53.0141	51.7171	61.0094	56.1154	protein_coding	2190	ars
tna	FBgn0026160	0	0.137738	0.0333333	0.0642857	0.0794444	0.246587	0.0871233	0.132678	0.0784524	0.0845637	1.0779	72.5615	56.5232	54.3805	59.714	60.2281	65.1452	63.6184	protein_coding	3740	not_diff_edited
snoRNA:Psi18S-1820	FBgn0026169	0	0	0	0	0	0	0	0	0	0		4096.65	3713.95	3816.41	3603.7	4111.43	3564.82	3830.93	snoRNA	140	not_edited
SkpB	FBgn0026176	0	0	0	0	0	0	0	0	0	0		6.82233	5.62583	5.22743	7.47684	5.78263	9.40983	10.297	protein_coding	877	not_edited
siz	FBgn0026179	0	0.232804	0.166667	0.0694444	0.125	0.195503	0.15291	0.968126	0.156305	0.143607	0.918759	24.1509	27.0741	24.0891	23.6204	29.6029	25.2468	29.9491	protein_coding	4654	not_diff_edited
Rok	FBgn0026181	0.00591716	0.13628	0.0532357	0.0840699	0.131854	0.0820513	0.192249	0.179557	0.0911953	0.172118	1.88735	52.2404	54.9967	54.4878	55.0192	42.7165	40.1659	40.8725	protein_coding	5293	not_diff_edited
promL	FBgn0026189	0.00481785	0.0874903	0.0700088	0.0800841	0.180317	0.136427	0.149119	2.97394e-05	0.0791944	0.159518	2.01426	170.166	165	180.675	166.928	173.286	162.589	157.789	protein_coding	4046	ars
par-6	FBgn0026192	0	0.162051	0.111111	0.118182	0.0777778	0.235556	0.132479	0.642052	0.130448	0.114245	0.875789	43.6704	40.5579	40.9617	35.9541	41.2065	37.2435	42.7236	protein_coding	2564	not_diff_edited
nop5	FBgn0026196	0	0.0614719	0.0746694	0.0387755	0.191996	0.0936289	0.121949	0.007667	0.0583056	0.145298	2.49201	224.411	194.474	192.408	195.943	187.414	176.003	189.926	protein_coding	1813	ars
lncRNA:noe	FBgn0026197	0	0	0	0	0	0	0	0	0	0		11.5076	14.4481	11.2222	17.907	20.4047	24.8116	20.4152	ncRNA	1077	not_edited
myo	FBgn0026199	0	0	0	0	0.0611888	0.0416667	0.113492	0.000775634	0	0.0960576		24.7922	28.0452	20.2916	19.7121	33.7099	28.4959	28.471	protein_coding	2896	ars
mei-P26	FBgn0026206	0	0.187302	0.0625	0.0680272	0.233333	0.244898	0.196429	0.0315988	0.105943	0.20873	1.97021	44.5177	53.2441	54.8045	53.7438	45.2339	44.2395	42.7749	protein_coding	5232	not_diff_edited
mbo	FBgn0026207	0	0.102222	0.169091	0.141905	0.14	0.285238	0.251404	0.0382882	0.137739	0.214269	1.55562	34.4761	34.758	36.7068	38.9325	34.4218	33.0795	37.3349	protein_coding	2566	not_diff_edited
gus	FBgn0026238	0	0.194444	0.21875	0.142857	0.389423	0.541118	0.320724	0.0015623	0.185351	0.343623	1.85391	56.3288	83.6205	62.8569	67.785	62.0757	57.9796	64.3653	protein_coding	1525	ars
gukh	FBgn0026239	1	1	0	1	0	1	1	1	0.666667	0.666667	1	2.6922	2.88124	3.23129	4.11199	5.93884	5.77621	4.9467	protein_coding	6191	not_diff_edited
eIF1A	FBgn0026250	0	0	0	0	0	0	0	0	0	0		110.867	116.902	109.889	103.342	115.795	121.759	125.231	protein_coding	1646	not_edited
msk	FBgn0026252	0.00497034	0.0848374	0.0829774	0.0775862	0.169574	0.190644	0.173578	6.33855e-05	0.0818003	0.172243	2.10565	175.18	153.28	166.959	158.688	169.938	161.179	156.4	protein_coding	3979	ars
cav	FBgn0026257	0	0	0	0	0	0	0	0	0	0		22.212	19.2261	20.0159	20.3009	18.9064	19.6486	18.5982	protein_coding	1520	not_edited
eIF5B	FBgn0026259	0	0.0960893	0.0451544	0.0786588	0.0592991	0.107687	0.168028	0.219103	0.0733008	0.131785	1.79786	146.902	128.372	142.53	136.821	128.071	116.93	120.748	protein_coding	4006	not_diff_edited
bonsai	FBgn0026261	0	0.2	0.272727	0.333333	0.285965	0.351852	0.348958	0.537716	0.268687	0.327961	1.2206	98.0207	74.6675	70.5236	79.4239	84.8673	92.1342	94.8552	protein_coding	981	not_diff_edited
bip2	FBgn0026262	0	0.111111	0.0969697	0.222222	0.35	0.15873	0.309524	0.244519	0.143434	0.323016	2.25201	18.2726	21.7762	22.4357	18.2006	20.6906	16.5407	20.3534	protein_coding	4514	not_diff_edited
bip1	FBgn0026263	0	0	0	0	0.492063	0.0833333	0.22619	0.00160175	0	0.314815		20.904	25.0096	23.4999	16.7703	25.2649	23.226	28.2735	protein_coding	1472	ars
aft	FBgn0026309	0	0.0833333	0.133333	0.0909091	0.214815	0.0555556	0.0555556	0.933655	0.102525	0.108642	1.05966	27.7033	30.8345	29.1774	27.837	26.4818	27.1718	26.2997	protein_coding	2314	not_diff_edited
X11L	FBgn0026313	0.03125	0.0875	0.134177	0.108333	0.229167	0.127083	0.104167	0.311374	0.110003	0.145833	1.32572	22.4676	21.9621	24.9841	23.7061	20.1397	19.2473	18.7107	protein_coding	5288	not_diff_edited
Ugt35A1	FBgn0026315	0	0	0	0	0	0	0	0	0	0		14.6376	13.6383	10.5304	12.3447	17.3222	19.1963	16.3136	protein_coding	1781	not_edited
Ubc10	FBgn0026316	0	0	0	0	0	0.05	0.277778	0.0366257	0	0.185185		71.4423	66.4838	68.4185	67.9542	78.6848	76.7064	83.3205	protein_coding	999	not_diff_edited
Tsc1	FBgn0026317	0	0.098616	0.16511	0.214377	0.281602	0.301474	0.290482	0.00354633	0.159368	0.287522	1.80414	34.5538	38.9659	33.0548	35.9382	32.5421	41.254	36.9853	protein_coding	3896	ars
Traf4	FBgn0026319	0.0138889	0.0257576	0.0333333	0.0645833	0.197436	0.258333	0.09	0.00518457	0.0412247	0.125812	3.05186	24.444	37.8818	35.8343	35.4715	33.8091	35.1104	32.4377	protein_coding	2675	ars
Tak1	FBgn0026323	0	0.122222	0	0	0	0.0833333	0	0.747424	0.0407407	0	0	49.9894	69.695	64.9149	68.0265	48.6646	43.1079	46.8774	protein_coding	1650	not_diff_edited
Taf10b	FBgn0026324	0	0.111111	0	0.125	0.777778	0.3	0.538462	0.00321342	0.0787037	0.618234	7.8552	73.2635	77.2609	66.2365	71.6332	80.7494	71.5771	91.847	protein_coding	560	ars
Mad1	FBgn0026326	0	0.104018	0.0388889	0.0364583	0.31875	0.225595	0.289268	2.18565e-05	0.0597884	0.299095	5.00257	56.5972	54.3071	53.1427	53.2951	52.8484	56.3921	49.5816	protein_coding	2439	ars
2005-09-01	FBgn0026361	0	0	0	0	0	0	0	0	0	0		30.65	36.2186	30.1308	35.917	29.3312	35.9107	42.6918	protein_coding	1729	not_edited
Sara	FBgn0026369	0.0216049	0.275717	0.198593	0.300321	0.55	0.415741	0.264856	0.0118665	0.25821	0.359904	1.39384	43.7451	50.757	50.9574	51.0005	38.7769	41.7549	36.6204	protein_coding	4621	not_diff_edited
SAK	FBgn0026371	0	0.133333	0.285714	0.478632	0.45	0.4	0.430556	0.21255	0.299227	0.437037	1.46055	33.0892	25.3318	26.7049	26.7748	25.7003	30.0762	28.3028	protein_coding	3371	not_diff_edited
RpL23A	FBgn0026372	0.00666667	0.0421687	0.0698758	0.0691358	0.0933333	0.0115385	0.0562274	0.764462	0.0603934	0.0685961	1.13582	615.659	595.579	610.483	676.83	605.927	683.314	715.707	protein_coding	1321	not_diff_edited
RpII33	FBgn0026373	0	0.0263158	0	0.06	0.133333	0.214286	0.223982	5.15088e-05	0.0287719	0.193766	6.73454	104.86	82.557	76.0496	91.4587	75.809	87.1022	85.002	protein_coding	970	ars
Rhp	FBgn0026374	0	0.25	0.166667	0.2	0.166667	0.366667	0.2	0.699221	0.205556	0.188889	0.918919	14.8299	22.598	17.9132	19.0121	21.8306	23.3986	23.2233	protein_coding	2536	not_diff_edited
RhoGAPp190	FBgn0026375	0.0138889	0.153297	0.239744	0.113889	0.305556	0.230556	0.16121	0.15724	0.168976	0.209325	1.23878	32.5821	33.6632	32.1447	33.068	18.7424	20.4588	22.7121	protein_coding	6742	not_diff_edited
Rgl	FBgn0026376	0	0	0	0	0	0	0	0	0	0		14.4205	14.9682	15.9804	14.1982	16.7601	20.148	16.3452	protein_coding	4564	not_edited
Rep	FBgn0026378	0	0	0.0769231	0.125	0	0.181818	0.1	0.650117	0.0673077	0.0666667	0.990476	31.5583	36.9067	29.0416	29.8866	31.4268	35.9663	34.7097	protein_coding	1923	not_diff_edited
Pten	FBgn0026379	0	0.166667	0	0	1	1	0	0.00281463	0.0555556	0.333333	6	13.9794	18.9173	19.3129	15.9213	16.4569	18.3632	18.3471	protein_coding	2568	ars
Prosbeta3	FBgn0026380	0	0.1	0	0.0769231	0.214286	0.181818	0.461538	0.0169895	0.0589744	0.379121	6.42857	126.247	129.969	112.172	128.713	117.906	119.526	114.696	protein_coding	914	not_diff_edited
Or43b	FBgn0026393	0	0	0	0	0	0	0	0	0	0		4.54005	5.37574	6.1984	5.73659	8.08114	4.45295	3.05872	protein_coding	1412	not_edited
Noa36	FBgn0026400	0	0.264286	0.253846	0.377451	0.557143	0.414439	0.75	0.0260828	0.298528	0.685714	2.29699	52.9518	65.7003	62.259	61.6876	59.7898	59.3948	57.9627	protein_coding	1138	not_diff_edited
Nipped-B	FBgn0026401	0.00694444	0.173834	0.110476	0.104293	0.236585	0.193723	0.250051	0.00789682	0.129534	0.245562	1.89573	55.3885	71.392	61.5885	56.6309	62.1827	56.8191	53.9528	protein_coding	6273	ars
NiPp1	FBgn0026402	0	0	0	0.0535714	0.283333	0.161905	0.173333	0.0032301	0.0178571	0.21	11.76	38.6502	33.1981	29.6589	29.7365	31.0146	32.6263	29.3962	protein_coding	1349	ars
Dronc	FBgn0026404	0	0	0	0	0	0	0.0384615	0.771825	0	0.025641		34.7835	38.2353	38.6778	38.6674	37.9618	40.5649	41.5036	protein_coding	2015	not_diff_edited
Mpcp2	FBgn0026409	0	0.044141	0.0306814	0.0302367	0.0504503	0.0439335	0.0521078	0.24894	0.0350197	0.0515553	1.47218	310.815	286.521	292.75	292.936	324.298	316.641	299.958	protein_coding	1771	not_diff_edited
Hus1-like	FBgn0026417	0	0.2	0	0	0.333333	0	0.166667	0.36659	0.0666667	0.222222	3.33333	19.7416	25.9728	21.0345	18.8074	22.4141	19.1612	18.1368	protein_coding	1169	not_diff_edited
Hsc70Cb	FBgn0026418	0.00517018	0.048415	0.0475797	0.0639214	0.195341	0.175278	0.177802	7.83654e-08	0.0533054	0.183648	3.44521	189.286	190.113	207.745	184.453	199.762	196.728	194.627	protein_coding	3258	ars
Su(var)2-HP2	FBgn0026427	0.0586207	0.182183	0.16022	0.260035	0.276428	0.307764	0.350701	0.0180958	0.200812	0.325943	1.62312	60.8275	72.7246	66.2429	64.7253	58.4341	52.4495	56.0276	protein_coding	5417	not_diff_edited
HDAC6	FBgn0026428	0	1	0	0.5	0	0	0	0.0166443	0.5	0	0	11.5324	8.45162	9.93606	9.59998	6.20025	6.79491	6.58324	protein_coding	3817	not_diff_edited
Grip84	FBgn0026430	0	0.75	0.666667	0.333333	0	0.571429	0.5	0.28359	0.583333	0.333333	0.571429	19.9209	15.5169	20.3322	17.7508	16.6942	20.3355	17.2933	protein_coding	5063	not_diff_edited
Grip75	FBgn0026431	0	0.343333	0.245238	0.324444	0.290476	0.478333	0.253333	0.703282	0.304339	0.265714	0.873088	31.7384	28.3626	32.703	27.5641	31.1877	29.3674	23.1066	protein_coding	2141	not_diff_edited
Grip163	FBgn0026432	0.666667	0.666667	0.666667	0.5	1	0.555556	0.75	0.288834	0.611111	0.833333	1.36364	12.0178	13.2995	11.1787	11.4305	10.5128	10.8805	11.3805	protein_coding	4623	not_diff_edited
Grip128	FBgn0026433	0	0	0.333333	0.5	0	0.333333	0.333333	0.598766	0.277778	0.222222	0.8	13.4933	13.7257	15.5511	14.5031	13.5857	10.2642	11.6076	protein_coding	3484	not_diff_edited
ear	FBgn0026441	0	0.127979	0.240129	0.146769	0.296308	0.313759	0.299406	0.000281991	0.171625	0.298373	1.73851	48.7596	46.1562	46.9231	45.4581	38.0437	35.2769	37.5104	protein_coding	3988	ars
Drp1	FBgn0026479	0	0.0906593	0.154809	0.0775641	0.220833	0.12381	0.157522	0.0629904	0.107677	0.178626	1.65889	52.4527	58.226	51.8781	52.3166	55.8475	57.6853	62.5632	protein_coding	2868	not_diff_edited
Dek	FBgn0026533	0	0.140659	0.101326	0.129735	0.322917	0.223077	0.240966	0.00391513	0.123907	0.268283	2.1652	129.824	129.041	134.312	134.468	105.252	99.0645	99.1767	protein_coding	3947	ars
SPARC	FBgn0026562	0	0.0138889	0.0255784	0.0313556	0.0746139	0.0907018	0.0657929	0.00106093	0.0236076	0.0687333	2.91148	465.157	407.38	442.932	433.122	467.08	435.362	464.836	protein_coding	1131	ars
CG1307	FBgn0026566	0	0.0172414	0.0192308	0	0.103623	0.110566	0.119048	6.11699e-05	0.0121574	0.113906	9.3693	116.153	101.84	85.9428	107.495	104.651	104.092	106.033	protein_coding	1159	ars
CG5704	FBgn0026570	0	0	0	0	0	0	0	0	0	0		29.8397	34.449	27.1595	32.6169	49.1792	57.3148	59.0922	protein_coding	1289	not_edited
ADD1	FBgn0026573	0	0.0708333	0.0793831	0.0636905	0.253571	0.383427	0.263851	5.33754e-05	0.0713023	0.260424	3.6524	60.1822	59.3082	59.4323	58.442	53.6114	52.5364	51.9072	protein_coding	3366	ars
hang	FBgn0026575	0	0.110867	0.170314	0.167069	0.184217	0.210924	0.294212	0.0117388	0.149417	0.257547	1.72368	43.9648	44.5663	48.2596	46.5996	44.7479	39.4895	40.1445	protein_coding	7971	not_diff_edited
Pisd	FBgn0026576	0	0.010101	0.0042735	0.0425926	0.0789337	0.112179	0.094338	0.000327042	0.018989	0.0892032	4.69762	76.89	82.3724	74.1892	80.962	122.701	115.404	113.247	protein_coding	2101	ars
CG8677	FBgn0026577	0	0.202588	0.298209	0.287955	0.28125	0.248958	0.420503	0.303814	0.262917	0.374085	1.42282	33.6479	36.2872	34.5378	34.5268	17.7182	18.2728	17.2307	protein_coding	9183	not_diff_edited
Hmg-2	FBgn0026582	0	0	0	0	0	0	0	0	0	0		20.9402	20.8501	25.3712	23.4809	15.0597	21.8804	21.5698	protein_coding	1347	not_edited
CG5707	FBgn0026593	0	0	0	0	0	0	0	0	0	0		8.72693	7.9714	5.34942	7.87637	18.2459	20.176	20.1583	protein_coding	1714	not_edited
Axn	FBgn0026597	0.025	0.341964	0.334545	0.276667	0.447917	0.172727	0.418333	0.640706	0.317725	0.428194	1.34769	30.062	30.0442	33.4518	33.6811	23.3905	25.736	28.3974	protein_coding	4535	not_diff_edited
Apc2	FBgn0026598	0	0.0763889	0.208333	0.369792	0.555556	0.286111	0.329861	0.0929684	0.218171	0.405093	1.85676	23.49	23.3035	18.9862	24.2565	19.4618	20.4318	17.6921	protein_coding	4039	not_diff_edited
Adk3	FBgn0026602	0	0	0	0.5	0	0	0.5	1	0.166667	0.333333	2	12.6097	13.2654	13.0536	12.081	13.6203	13.2002	14.0797	protein_coding	2203	not_diff_edited
alpha-Man-IIb	FBgn0026616	0.333333	0.5	0.25	0.333333	0.583333	0.333333	0.333333	0.520115	0.361111	0.416667	1.15385	3.28052	4.29709	4.71874	5.40344	9.24543	8.97404	10.0964	protein_coding	5211	not_diff_edited
Taz	FBgn0026619	0	0.666667	0	0.5	0.1	0.5	0.25	0.72374	0.388889	0.2	0.514286	39.7328	38.4404	34.0219	30.6125	34.4991	36.5349	42.1415	protein_coding	1323	not_diff_edited
tacc	FBgn0026620	0.0018797	0.103558	0.0769212	0.0847554	0.149221	0.1853	0.217429	0.00104362	0.0884116	0.194693	2.20212	75.1598	72.5979	68.8251	67.5759	78.9508	73.589	70.9802	protein_coding	4475	ars
nes	FBgn0026630	0	0.135417	0.15218	0.15487	0.270833	0.199838	0.231692	0.136853	0.147489	0.244739	1.65937	51.7559	47.5547	49.7224	49.4865	42.5654	43.5851	47.3131	protein_coding	1668	not_diff_edited
Cog2	FBgn0026634	0	0.181818	0.375	0.208333	0.708333	0.416667	0.35	0.0549255	0.255051	0.469444	1.84059	19.5612	16.9938	14.6526	18.8061	15.6991	14.0766	15.8874	protein_coding	3015	not_diff_edited
MagR	FBgn0026666	0	0	0	0	0	0	0	0	0	0		44.7565	47.5015	51.6304	47.7836	45.3379	53.1993	52.6513	protein_coding	783	not_edited
IntS4	FBgn0026679	0	0.383333	0.4	0.154762	0.25	0	0.166667	0.111681	0.312698	0.194444	0.621827	28.9763	21.9	24.7704	26.9312	21.338	21.4287	22.4294	protein_coding	3466	not_diff_edited
Pop1	FBgn0026702	0	0.15	0	0	0.125	0.125	0.258929	0.12158	0.05	0.214286	4.28571	34.6018	32.0939	36.5929	33.1725	28.2858	30.1199	29.1045	protein_coding	2779	not_diff_edited
l(1)G0007	FBgn0026713	0.0185185	0.190344	0.273208	0.158698	0.261111	0.350649	0.308642	0.0416826	0.207417	0.292798	1.41164	42.737	36.4855	40.0657	37.2794	27.7749	27.346	27.3221	protein_coding	3880	not_diff_edited
Agpat2	FBgn0026718	0	0	1	0	0.333333	0	0.75	0.89668	0.333333	0.611111	1.83333	22.8192	18.8171	20.3457	19.124	24.4993	33.2723	34.7406	protein_coding	1311	not_diff_edited
fat-spondin	FBgn0026721	0	0.183885	0.124687	0.0478175	0.261111	0.167824	0.234491	0.295684	0.118797	0.243364	2.04858	81.6752	80.9658	80.8279	85.0915	75.1313	75.1014	68.2142	protein_coding	2475	not_diff_edited
drosha	FBgn0026722	0.0147059	0.193857	0.271942	0.209653	0.340018	0.310014	0.280928	0.0481704	0.225151	0.300624	1.33521	32.8746	37.245	37.9852	35.6047	26.4995	26.3814	23.155	protein_coding	4290	not_diff_edited
CG6171	FBgn0026737	0	0	0	0	0	0	0	0	0	0		19.4054	24.0461	36.0877	26.0675	28.1147	25.7279	32.7536	protein_coding	947	not_edited
CG7857	FBgn0026738	0	0.363636	0.625	0.75	0.8	0.571429	0.5	0.735957	0.579545	0.6	1.03529	31.8623	33.2163	39.5154	41.5724	32.1926	31.8454	28.954	protein_coding	1234	not_diff_edited
mRpL18	FBgn0026741	0	0	0.0589744	0	0.0666667	0.0166667	0.211585	0.130462	0.0196581	0.163279	8.30593	72.1909	67.1866	57.4465	80.2708	61.1076	71.6909	67.3835	protein_coding	740	not_diff_edited
Yippee	FBgn0026749	0	0	0	0	0	0	0	0	0	0		24.7895	19.6662	17.728	20.8818	26.8015	24.6178	24.2925	protein_coding	1293	not_edited
XRCC1	FBgn0026751	0	0.134383	0.108616	0.0113636	0.267107	0.255666	0.321654	1.25549e-05	0.0847876	0.303472	3.5792	59.8945	63.5001	53.0172	54.7223	57.5877	59.1408	58.2424	protein_coding	2319	ars
Trap1	FBgn0026761	0.0185185	0.101646	0.0729167	0.0921053	0.154566	0.115152	0.152922	0.263617	0.0888892	0.15347	1.72653	82.3936	78.1138	84.6929	79.2202	78.3569	75.4207	75.6956	protein_coding	2303	not_diff_edited
Rad23	FBgn0026777	0	0.0282634	0.0407278	0.0703978	0.32173	0.161567	0.201998	5.86086e-05	0.046463	0.241909	5.20648	82.1129	105.225	102.066	103.293	101.183	100.15	100.649	protein_coding	2009	ars
Nhe1	FBgn0026787	0	0	0	0	0	0	0	0	0	0		17.9258	24.3993	25.9766	17.3883	16.0696	18.9477	18.1616	protein_coding	2551	not_edited
Thd1	FBgn0026869	0	0.170514	0.175842	0.15686	0.304589	0.172306	0.297884	0.0116399	0.167739	0.300119	1.7892	18.495	23.7403	19.8461	20.0426	22.9902	20.9286	20.641	protein_coding	13125	not_diff_edited
CG14777	FBgn0026872	0	0	0	0	0	0	0	0	0	0		15.6567	13.1315	15.8338	14.1307	22.0768	19.462	21.0432	protein_coding	1474	not_edited
MED18	FBgn0026873	0	0	0	0	0	0	0	0	0	0		54.8417	52.6512	55.8904	45.9293	54.7199	54.5164	50.3835	protein_coding	865	not_edited
CG11403	FBgn0026876	0	0.166667	0	0	0.25	0.333333	0.291667	0.0142295	0.0555556	0.277778	5	14.7879	12.6071	12.8347	15.749	16.0856	15.9093	17.2539	protein_coding	2890	not_diff_edited
CG13364	FBgn0026879	0	0.0147059	0	0.0123457	0	0	0.0461538	0.726048	0.00901719	0.0307692	3.41229	374.363	330.493	320.923	391.697	325.423	308.692	333.785	protein_coding	387	not_diff_edited
STUB1	FBgn0027052	0	0	0	0	0	0	0	0	0	0		38.1521	54.0908	50.5867	40.7767	38.7203	43.3901	44.2745	protein_coding	1277	not_edited
CSN5	FBgn0027053	0	0.130102	0.0608918	0.151858	0.315338	0.320295	0.23773	0.00860616	0.114284	0.263599	2.30653	109.536	79.0948	88.2569	95.6189	101.569	93.1246	101.951	protein_coding	1190	ars
CSN4	FBgn0027054	0.00925926	0.0733618	0.168651	0.138235	0.272775	0.247219	0.260379	0.00800495	0.126749	0.264511	2.08688	60.2283	64.406	66.8103	70.4392	57.0764	65.0724	63.8626	protein_coding	1703	ars
CSN3	FBgn0027055	0	0.0576923	0.0147059	0.0893939	0.252381	0.204861	0.046875	0.00954331	0.0539307	0.115377	2.13936	93.1611	90.4175	95.5664	80.865	102.948	98.5357	91.9017	protein_coding	1679	ars
CSN1b	FBgn0027057	0.05	0	0	0	0.4	0.125	0.125	0.00156546	0	0.216667		58.1053	56.8659	59.4393	56.9371	64.9633	63.0239	58.8289	protein_coding	1802	ars
Eb1	FBgn0027066	0.0102041	0.0309202	0.0159708	0.0286517	0.146766	0.0988157	0.106837	2.52853e-05	0.0251809	0.120147	4.77134	339.721	334.385	333.945	317.749	351.247	353.541	332.86	protein_coding	2043	ars
ValRS	FBgn0027079	0.0229167	0.113078	0.043515	0.186306	0.231991	0.312542	0.348277	0.00724804	0.1143	0.309515	2.70792	76.8787	75.995	70.4242	72.2295	64.0588	62.8107	66.8082	protein_coding	3391	ars
TyrRS	FBgn0027080	0	0.183036	0.312153	0.336364	0.291239	0.341667	0.292279	0.579199	0.277184	0.291933	1.05321	116.797	108.865	107.075	105.413	105.713	118.269	102.203	protein_coding	1771	not_diff_edited
ThrRS	FBgn0027081	0.00480769	0.138938	0.109584	0.120889	0.21854	0.182082	0.253343	0.00132604	0.123137	0.241742	1.96319	206.807	177.819	194.224	188.306	204.807	206.184	196.595	protein_coding	2796	ars
ProRS-m	FBgn0027082	0	0	0	0	0	0	0	0	0	0		23.1011	25.7688	23.3522	21.6124	20.8939	20.4646	24.0702	protein_coding	1517	not_edited
MetRS-m	FBgn0027083	0	0	0	0	0	0.4	0	0.0703696	0	0		8.32153	9.32543	7.24563	9.2987	6.85743	9.10924	10.0114	protein_coding	4314	not_diff_edited
LysRS	FBgn0027084	0	0	0.0421129	0.00625	0.0662178	0.0210256	0.0573333	0.0940312	0.016121	0.0602948	3.74015	303.908	254.775	256.236	268.038	274.503	260.526	267.205	protein_coding	2160	not_diff_edited
LeuRS-m	FBgn0027085	0.037037	0.176287	0.17672	0.132275	0.405691	0.248986	0.398653	0.0112613	0.16176	0.400999	2.47897	39.6237	40.5918	40.8489	44.7023	36.3839	38.1261	37.8327	protein_coding	3020	not_diff_edited
IleRS	FBgn0027086	0.00196078	0.122425	0.122378	0.117948	0.239641	0.235163	0.210111	4.84629e-05	0.120917	0.219954	1.81905	97.4782	90.6128	84.8712	90.7865	90.2382	88.8149	87.818	protein_coding	3845	ars
HisRS	FBgn0027087	0	0.0833333	0.0625	0.0689655	0.166667	0.0789474	0	0.779529	0.0715996	0.0555556	0.77592	103.593	98.6699	107.163	118.795	95.8112	97.496	98.3437	protein_coding	2104	not_diff_edited
GlyRS	FBgn0027088	0	0.109048	0.120121	0.109524	0.222222	0.225806	0.179004	0.00163875	0.112898	0.19341	1.71315	89.0642	89.6702	81.1319	80.851	76.2957	80.4673	78.9697	protein_coding	2476	ars
GlnRS	FBgn0027090	0	0.0381818	0.00869565	0.0414612	0.0631313	0.0431818	0.0408046	0.456762	0.0294462	0.0482468	1.63847	92.9595	92.7562	90.1443	89.3984	82.8013	86.2779	85.4027	protein_coding	2455	not_diff_edited
CysRS	FBgn0027091	0	0.0792517	0.103846	0.0498447	0.167532	0.192119	0.193651	3.85262e-05	0.0776475	0.184945	2.38185	67.5987	65.137	69.8296	64.6269	84.4193	71.9302	72.6675	protein_coding	2453	ars
ArgRS	FBgn0027093	0	0	0	0	0	0	0	0	0	0		57.8501	56.3514	50.5588	48.2372	56.0186	55.0346	48.9176	protein_coding	2135	not_edited
AlaRS	FBgn0027094	0.00323963	0.0598926	0.0785586	0.0543383	0.0925536	0.118751	0.131362	0.0374218	0.0642632	0.118426	1.84283	160.997	146.528	158.304	156.502	156.568	154.785	153.179	protein_coding	3204	not_diff_edited
Manf	FBgn0027095	0	0.025	0.0289855	0.0162602	0.0799187	0.115346	0.0903369	0.000304123	0.0234152	0.0868642	3.70973	260.358	478.554	489.101	473.608	291.888	305.284	312.434	protein_coding	847	ars
Dyrk3	FBgn0027101	0	0	0	0	0.2	0	0	0.493498	0	0.0666667		16.0052	21.179	17.262	16.6455	15.827	19.0054	14.7041	protein_coding	4032	not_diff_edited
Inx2	FBgn0027108	0	0.333333	0.166667	0.25	0	0.444444	0.0625	0.336997	0.25	0.0416667	0.166667	1.2985	1.80178	1.74115	1.61143	1.92608	1.94024	3.35516	protein_coding	5266	not_diff_edited
miple1	FBgn0027111	0	0	0	0	0	0.333333	0	0.0988698	0	0		3.61604	1.60562	4.40792	3.67155	5.81066	4.15624	6.2289	protein_coding	1891	not_diff_edited
Kmn1	FBgn0027259	0	0	0	0	0	0	0	0	0	0		32.6286	19.8854	32.4431	22.5194	24.0409	23.5313	31.7394	protein_coding	668	not_edited
l(1)G0196	FBgn0027279	0	0.108428	0.150108	0.125547	0.146672	0.151835	0.13007	0.52419	0.128027	0.135604	1.05918	67.0919	62.2454	59.3769	60.7375	60.2096	53.7297	56.3761	protein_coding	6268	not_diff_edited
l(1)G0193	FBgn0027280	0	0.0272517	0	0.0188492	0.169767	0.122389	0.120361	5.92144e-07	0.015367	0.136829	8.90413	90.1836	84.3889	76.8718	80.6403	108.007	104.578	103.872	protein_coding	2559	ars
Gmap	FBgn0027287	0	0.522222	0.0833333	0.222222	0.583333	0.7	0.933333	0.0125736	0.275926	0.816667	2.95973	22.6814	20.4522	19.7368	21.3369	18.202	17.4868	19.956	protein_coding	4899	not_diff_edited
Idh3a	FBgn0027291	0	0.0641065	0.229773	0.0984848	0.187344	0.107123	0.261946	0.409317	0.130788	0.237079	1.81269	169.723	162.421	147.886	151.522	159.351	171.837	170.843	protein_coding	1395	not_diff_edited
temp	FBgn0027296	0	0.75	1	0	1	0	0.666667	0.898486	0.583333	0.777778	1.33333	22.9076	26.7004	26.2953	23.4747	19.1132	22.5998	25.2106	protein_coding	1791	not_diff_edited
CCT6	FBgn0027329	0	0.0311937	0.0258268	0.0250941	0.128117	0.0528235	0.094034	0.00119997	0.0273715	0.105395	3.85054	274.548	253.084	266.654	260.219	261.827	252.859	273.248	protein_coding	1924	ars
l(1)G0020	FBgn0027330	0	0.0952381	0.177083	0.0178571	0.232792	0.139456	0.177827	0.257879	0.0967262	0.196149	2.02788	59.1743	49.0466	48.7299	47.5916	38.2303	38.9345	40.9542	protein_coding	3250	not_diff_edited
l(1)G0004	FBgn0027334	0	0	0	0	0.125	0.235294	0.136364	0.00014512	0	0.132576		50.5684	28.2162	42.7679	50.8904	33.6321	40.326	44.4019	protein_coding	955	ars
Rip11	FBgn0027335	0.00892857	0.0291193	0.0721724	0.0267857	0.0703604	0.0763119	0.066124	0.0728666	0.0426925	0.0675361	1.58192	127.496	123.188	128.301	127.756	110.348	117.914	119.737	protein_coding	3466	not_diff_edited
Kap-alpha3	FBgn0027338	0.00959755	0.0926406	0.104979	0.110976	0.17806	0.146073	0.162442	0.00949894	0.102865	0.167648	1.62978	316.038	272.098	284.052	277.901	299.25	298.597	273.85	protein_coding	2261	ars
jim	FBgn0027339	0.003125	0.100656	0.200027	0.0986111	0.198405	0.272956	0.327865	0.000745021	0.133098	0.284712	2.13911	65.6905	59.976	61.578	56.2432	66.2183	63.2713	65.7889	protein_coding	6714	ars
fz4	FBgn0027342	0	0	0	0	0	0	0	1	0	0		8.37525	5.68155	6.12562	7.24401	5.40632	7.48723	6.94634	protein_coding	3674	not_edited
Amph	FBgn0027356	0	0	0	0	1	0.5	0.4	0.00150571	0	0.6		15.2632	16.7129	13.584	12.8394	14.2141	14.0347	12.3888	protein_coding	2884	ars
Tim8	FBgn0027359	0	0	0	0	0	0	0	0	0	0		118.496	105.23	102.96	118.604	114.955	107.409	104.219	protein_coding	761	not_edited
Stam	FBgn0027363	0	0.128215	0.0925095	0.101934	0.333387	0.322802	0.336576	8.18814e-11	0.107553	0.335513	3.11951	65.7377	73.2725	71.2625	71.4942	72.41	74.3536	70.7116	protein_coding	2854	ars
RecQ5	FBgn0027375	0.0151515	0.237897	0.406061	0.354444	0.574242	0.44914	0.349008	0.0594858	0.332801	0.424086	1.27429	20.762	22.2703	20.7019	16.1066	19.4928	18.5547	20.1458	protein_coding	3664	not_diff_edited
MRG15	FBgn0027378	0	0.157895	0.5	0.272727	0.545455	0.411765	0.25	0.330036	0.310207	0.348485	1.12339	46.1028	51.4911	52.4064	52.0756	50.6241	48.3739	54.8276	protein_coding	1511	not_diff_edited
Dnz1	FBgn0027453	0	0	0	0	0	0	0	0	0	0		28.7252	33.104	30.1511	30.4774	26.6708	30.8491	28.0017	protein_coding	1949	not_edited
D12	FBgn0027490	0	0.133333	0.0555556	0.177778	0.361905	0.309524	0.406349	0.0509968	0.122222	0.391534	3.20346	20.376	23.6986	23.8447	25.5088	21.8391	21.6371	23.792	protein_coding	3251	not_diff_edited
wdb	FBgn0027492	0.020683	0.263505	0.158303	0.190003	0.280841	0.323751	0.353385	0.00059966	0.203937	0.329204	1.61424	66.4637	62.719	65.5208	63.5785	59.581	59.0069	58.7336	protein_coding	7086	ars
AdSS	FBgn0027493	0.00460829	0.0461777	0.0282575	0.0518289	0.0414606	0.0883731	0.0895063	0.0804706	0.042088	0.0734911	1.74613	171.956	171.77	165.768	171.408	164.626	175.639	175.888	protein_coding	1951	not_diff_edited
Smyd4-4	FBgn0027495	0	0.0606394	0.055525	0.0449129	0.273089	0.182281	0.181934	5.00844e-06	0.0536924	0.212319	3.95436	53.8963	46.3287	49.3586	50.982	53.2965	44.4755	54.5934	protein_coding	2474	ars
epsilonCOP	FBgn0027496	0	0.0720044	0.122069	0.0639531	0.219492	0.208967	0.207222	0.000164382	0.0860088	0.211312	2.45686	142.715	162.458	138.797	143.466	142.656	144.386	129.692	protein_coding	1105	ars
Madm	FBgn0027497	0	0.205055	0.172142	0.12867	0.324878	0.229615	0.177535	0.0340171	0.168622	0.226649	1.34412	34.2847	40.6959	42.2617	39.3172	31.889	29.8605	32.3292	protein_coding	3777	not_diff_edited
wde	FBgn0027499	0	0.1	0	0.05	0.683333	0.206667	0.5	0.000375203	0.05	0.561111	11.2222	21.0152	26.4047	25.8635	23.4395	30.3098	27.6777	24.9555	protein_coding	4657	ars
spd-2	FBgn0027500	0	0.071875	0.143849	0.104167	0.278231	0.253671	0.318834	0.000148702	0.10663	0.3053	2.86316	42.4356	36.8613	39.913	35.7882	39.8995	36.568	38.2403	protein_coding	3686	ars
CG11970	FBgn0027503	0	0.218821	0.17585	0.175092	0.246795	0.228009	0.147619	0.671197	0.189921	0.180678	0.951331	24.6955	25.6538	25.5695	22.2886	18.0894	20.1147	18.9067	protein_coding	5607	not_diff_edited
CG8878	FBgn0027504	0.0333333	0.244336	0.305556	0.262698	0.430976	0.297619	0.270556	0.200701	0.270863	0.324029	1.19628	49.6383	52.9652	50.5062	47.0861	44.3275	42.8486	43.9744	protein_coding	3375	not_diff_edited
Rab3-GAP	FBgn0027505	0	0.1	0.0416667	0.1	0.145833	0.165179	0.4375	0.0169617	0.0805556	0.340278	4.22414	26.0952	28.2459	29.8652	29.9508	26.6811	26.5302	25.7832	protein_coding	4340	not_diff_edited
EDTP	FBgn0027506	0	0.0833333	0	0.222222	0.277778	0.0833333	0.311111	0.098445	0.101852	0.3	2.94545	25.9053	33.2433	30.9501	31.7044	29.9089	33.4232	33.1448	protein_coding	3151	not_diff_edited
CG1344	FBgn0027507	0	0.0555556	0	0.0666667	0.158974	0.45	0.27037	0.00285361	0.0407407	0.233238	5.72494	28.5754	42.6673	33.6038	31.6058	36.1528	30.2683	32.0434	protein_coding	3051	ars
Tnks	FBgn0027508	0.0625	0.0679012	0.133333	0.102778	0.0666667	0.12963	0.339394	0.19852	0.101337	0.248485	2.45205	18.7744	20.3392	20.6637	21.8662	14.8677	17.4065	17.2482	protein_coding	5486	not_diff_edited
TBCD	FBgn0027509	0.0163628	0.143889	0.210844	0.137328	0.306793	0.287533	0.275073	0.000511881	0.16402	0.285646	1.74153	70.2811	70.5669	71.7354	72.4083	70.5797	69.5491	67.8815	protein_coding	3910	ars
CG10254	FBgn0027512	0	0.161565	0.164286	0.111111	0.22619	0.334467	0.319012	0.00086702	0.145654	0.288071	1.97778	33.8263	32.2675	35.0963	36.0731	30.6266	32.0583	32.984	protein_coding	4940	ars
ana2	FBgn0027513	0	0	0	0	0	0	0	0	0	0		22.7293	23.9031	27.4152	21.8636	22.772	23.3749	28.3	protein_coding	1429	not_edited
CG1024	FBgn0027514	0	0.194444	0	0.0714286	0.0714286	0	0.392857	0.542275	0.0886243	0.285714	3.22388	13.4726	15.2962	12.4731	13.3908	15.1777	13.6427	14.5708	protein_coding	2506	not_diff_edited
CG7115	FBgn0027515	0	0	0	0	0	0	0	0	0	0		12.639	14.4582	13.9967	14.3073	16.9469	13.0006	12.3988	protein_coding	1995	not_edited
Wdr24	FBgn0027518	0.0333333	0.164683	0.15283	0.162256	0.290482	0.259048	0.351602	0.000241224	0.159923	0.331229	2.07118	45.2361	51.8303	51.5177	54.8169	52.8658	51.1941	49.9867	protein_coding	2702	ars
CG3909	FBgn0027524	0	0	0	0	0	0	0	0	0	0		48.0888	59.2366	49.5433	47.6021	31.4467	50.9937	52.0179	protein_coding	1102	not_edited
LTV1	FBgn0027525	0	0.1875	0	0.0588235	0.142857	0.3125	0.181818	0.0245642	0.0821078	0.168831	2.05621	80.0174	78.473	70.8844	74.24	78.1201	81.6275	87.5417	protein_coding	2099	not_diff_edited
Ublcp1	FBgn0027526	0	0.0555556	0.125	0	0.288889	0.149351	0.425397	0.00243577	0.0601852	0.379894	6.31209	58.3101	77.0422	70.3861	68.03	59.419	62.4441	62.716	protein_coding	1202	ars
Osi6	FBgn0027527	0	0	0	0	0	0	0	0	0	0		2.54663	2.26154	1.80615	2.92526	1.60254	1.49015	2.97768	protein_coding	1846	not_edited
tapas	FBgn0027529	0.0357143	0.225663	0.341622	0.174306	0.383333	0.0458333	0.354167	0.847067	0.247197	0.363889	1.47206	35.7565	41.2596	43.1983	39.0548	30.2912	28.8997	27.6189	protein_coding	3753	not_diff_edited
CG7139	FBgn0027532	0.00740741	0.105193	0.0498643	0.151103	0.26076	0.2747	0.270781	5.42026e-05	0.102054	0.267441	2.6206	36.0348	52.8482	48.8768	49.7904	34.9373	36.3724	31.1644	protein_coding	3641	ars
botv	FBgn0027535	0	0.130648	0.258253	0.156944	0.345238	0.347917	0.279762	0.00163627	0.181949	0.301587	1.65754	29.4942	35.1336	28.3005	32.3925	26.1205	26.9025	26.9878	protein_coding	3608	ars
Nup93-1	FBgn0027537	0	0.0761568	0.0729954	0.0884426	0.199704	0.224038	0.191738	3.81831e-06	0.0791983	0.194394	2.45452	91.2725	81.0548	78.9856	77.808	80.3967	77.72	80.0477	protein_coding	2786	ars
beta4GalNAcTA	FBgn0027538	0	0	0	0	0.5	0	0	0.0694105	0	0.166667		24.2642	27.2398	26.5643	23.5521	23.5414	27.5733	26.2874	protein_coding	1867	not_diff_edited
lili	FBgn0027539	0	0	0	0	0	0	0	1	0	0		33.6016	40.657	41.1649	43.9736	56.4869	50.594	45.5333	protein_coding	2035	not_edited
CG4766	FBgn0027546	0	0.047619	0.166667	0.1	0.175	0.271368	0.15873	0.0692056	0.104762	0.164153	1.56692	56.2792	37.9101	31.1836	36.2196	44.5855	49.6913	45.5349	protein_coding	2673	not_diff_edited
CG1927	FBgn0027547	0	0	0	0	0	0	0	0	0	0		111.438	91.8211	77.3039	101.095	119.854	112.504	144.069	protein_coding	744	not_edited
nito	FBgn0027548	0	0.0502404	0.0854808	0.0837734	0.101326	0.130008	0.172033	0.0330239	0.0731648	0.148464	2.02917	80.2358	73.3458	77.9752	80.1701	62.3506	70.4649	71.2944	protein_coding	3084	not_diff_edited
Nulp1	FBgn0027549	0	0.140809	0.159425	0.132212	0.277257	0.166706	0.159896	0.0964501	0.144148	0.199016	1.38063	73.9347	72.2544	65.0254	67.0406	68.158	74.8141	71.5745	protein_coding	2474	not_diff_edited
CG10863	FBgn0027552	0	0	0	0.05	0.0833333	0.117647	0.105263	2.38871e-05	0.0166667	0.0979532	5.87719	94.1863	80.5058	71.9491	85.7149	116.034	118.722	125.107	protein_coding	1089	ars
NELF-B	FBgn0027553	0	0.04	0.0622222	0.0866667	0.373333	0.145238	0.494444	0.0086228	0.062963	0.454074	7.21176	44.3497	45.8638	41.939	40.8936	33.9837	37.426	32.4545	protein_coding	2226	ars
CG8042	FBgn0027554	0	0.235294	0.117647	0.0769231	0.555556	0.454545	0.333333	0.00171749	0.143288	0.407407	2.84327	38.3512	69.6877	72.8818	68.1617	47.0651	49.1894	43.7257	protein_coding	2173	ars
Pgant3	FBgn0027558	0	0.118182	0.241667	0.148571	0.234286	0.27381	0.19	0.244265	0.169473	0.204762	1.20823	23.4135	26.3195	20.087	20.7303	25.9371	17.9863	21.7824	protein_coding	2884	not_diff_edited
CG18659	FBgn0027561	0	0.0761905	0.0380952	0.0323232	0.140873	0.101852	0.130952	0.00405967	0.0488696	0.134259	2.74729	55.5958	58.1229	62.5212	59.1806	57.6237	53.2465	58.2293	protein_coding	3513	ars
CG3149	FBgn0027564	0	0.166667	0	0	0	0.111111	0.555556	0.281522	0.0555556	0.37037	6.66667	35.5437	35.3224	36.9315	32.4613	37.031	31.5156	32.6542	protein_coding	2020	not_diff_edited
CG5498	FBgn0027565	0	0.333333	0.166667	0.111111	0.571429	0.571429	0.666667	0.00588047	0.203704	0.634921	3.11688	25.8162	38.1272	32.5643	32.924	39.4032	33.5433	33.2561	protein_coding	1523	ars
CG8108	FBgn0027567	0	0.0441176	0.0265863	0.0463925	0.145608	0.166722	0.134044	0.0008648	0.0390322	0.137899	3.53296	138.507	124.453	129.095	130.047	113.532	118.969	113.735	protein_coding	3138	ars
Cand1	FBgn0027568	0.0177778	0.0888889	0.183333	0.075	0.401669	0.302469	0.313333	0.00142165	0.115741	0.342778	2.96161	75.2047	51.6784	52.1973	53.0829	54.4679	53.8907	51.9375	protein_coding	4120	ars
cert	FBgn0027569	0	0	0	0	0.5	0	0	0.462256	0	0.166667		16.7806	20.1337	21.2388	17.723	16.9469	17.8922	16.5645	protein_coding	2394	not_diff_edited
CG5009	FBgn0027572	0	0	0	0.1	0.733333	0.166667	0.555556	0.000134712	0.0333333	0.614815	18.4444	17.9066	22.5657	18.1276	19.7014	37.9442	29.4808	30.7084	protein_coding	2506	ars
CG5815	FBgn0027574	0	0	0	0	0	0	0.25	0.190141	0	0.166667		28.6651	43.8043	43.9277	42.3348	34.6042	32.5195	31.978	protein_coding	2296	not_diff_edited
mino	FBgn0027579	0	0.104307	0.0238095	0.0541667	0.229167	0.134722	0.233333	0.0127414	0.060761	0.231944	3.81732	38.6194	41.705	37.6614	38.3774	39.121	41.9451	39.9304	protein_coding	3176	not_diff_edited
PCB	FBgn0027580	0	0	0.166667	0.109722	0.0833333	0.236111	0.414683	0.0390728	0.0921296	0.304233	3.30223	32.5532	26.0612	28.9976	27.1879	34.3049	31.9882	35.5312	protein_coding	4398	not_diff_edited
CG6230	FBgn0027582	0	0.134013	0.139635	0.114913	0.221319	0.277091	0.267216	0.00548817	0.12952	0.251917	1.945	66.8661	73.0636	69.4454	66.7673	63.4848	62.5741	63.7896	protein_coding	4327	ars
CG7601	FBgn0027583	0	0	0	0	0	0	0	0	0	0		78.6361	77.4236	71.3508	67.2691	74.38	73.5645	87.0064	protein_coding	1250	not_edited
Prp4k	FBgn0027587	0	0.184296	0.155204	0.0780259	0.300683	0.230719	0.228031	0.00165698	0.139175	0.252248	1.81245	72.8613	78.5525	82.6271	78.7127	73.0056	73.0876	82.1515	protein_coding	3097	ars
GCS2alpha	FBgn0027588	0.00771293	0.0997526	0.114563	0.13705	0.220378	0.192637	0.199193	7.15353e-06	0.117122	0.206255	1.76103	101.679	141.559	137.374	139.805	99.8929	95.0779	91.4673	protein_coding	3228	ars
GstE12	FBgn0027590	0	0.0344828	0.0666667	0	0.238095	0.210526	0.15	0.000465928	0.0337165	0.179365	5.31981	58.4277	49.7947	64.7899	65.9164	69.426	71.9222	63.2015	protein_coding	907	ars
MED15	FBgn0027592	0	0.073087	0.0873619	0.0549187	0.189492	0.212268	0.159376	0.00023107	0.0717892	0.169415	2.35989	120.033	133.684	143.907	141.668	121.632	125.988	126.029	protein_coding	2592	ars
drpr	FBgn0027594	0	0	0.142857	0.285714	0	1	0.833333	0.0311135	0.142857	0.555556	3.88889	23.8436	24.9719	21.4829	22.9231	16.1459	17.5158	16.6671	protein_coding	3298	not_diff_edited
CG17712	FBgn0027597	0	0	0.5	0	0	0.4	0.5	0.566158	0.166667	0.333333	2	25.8922	22.4651	24.6695	25.5175	22.661	21.619	22.4203	protein_coding	1436	not_diff_edited
cindr	FBgn0027598	0	0.0876901	0.164085	0.118532	0.170929	0.206758	0.090576	0.24287	0.123436	0.11736	0.950779	147.323	140.724	138.049	124.47	113.203	123.455	116.818	protein_coding	2225	not_diff_edited
CG2790	FBgn0027599	0	0	0	0	0	0	0	0	0	0		25.54	25.705	27.753	25.4657	26.4584	25.721	24.3577	protein_coding	1757	not_edited
pdgy	FBgn0027601	0	0	0	0	0	0	0	1	0	0		5.53429	5.46083	4.4975	4.9949	3.80048	2.9685	4.37823	protein_coding	2780	not_edited
CG8611	FBgn0027602	0	0	0.0833333	0	0.1875	0.267857	0	0.0469371	0.0277778	0.0625	2.25	37.86	36.2377	37.24	37.4196	37.007	35.0134	35.1832	protein_coding	3917	not_diff_edited
Ulp1	FBgn0027603	0.00272331	0.126842	0.122589	0.133477	0.335209	0.357134	0.282282	1.07455e-07	0.127636	0.299924	2.34984	51.1476	49.0114	47.3773	48.8987	49.041	47.0309	47.9895	protein_coding	5498	ars
CG8230	FBgn0027607	0.00625	0.15222	0.153785	0.144521	0.207624	0.1142	0.215031	0.396642	0.150175	0.212562	1.41543	74.8397	84.4759	85.1221	92.7885	74.7666	67.1204	67.7676	protein_coding	2781	not_diff_edited
morgue	FBgn0027609	0	0	0	0	0	0	0	0	0	0		15.8828	16.9257	18.8249	21.833	15.4644	19.5475	18.8569	protein_coding	1749	not_edited
Dic1	FBgn0027610	0	0	0	0.047619	0.275641	0.200187	0.0944444	6.03319e-05	0.015873	0.154843	9.75513	28.0066	28.4586	34.6651	30.8671	60.982	60.6668	55.6656	protein_coding	1587	ars
LManII	FBgn0027611	0	0.150794	0.0833333	0.277778	0.304167	0.291005	0.502778	0.00514086	0.170635	0.436574	2.55853	24.4281	26.3576	20.6062	24.3622	26.8134	26.9544	26.5941	protein_coding	3499	ars
OXA1L	FBgn0027615	0	0	0	0	0	0	0	0	0	0		39.6749	36.4157	33.757	31.0016	34.2304	36.7264	30.8232	protein_coding	1605	not_edited
Ythdc1	FBgn0027616	0.2	0.228571	0.226087	0.225524	0.251765	0.294852	0.316667	0.0792287	0.226727	0.295033	1.30127	98.3001	89.0548	90.0665	91.6246	83.2495	80.8258	81.6649	protein_coding	3452	not_diff_edited
CG5808	FBgn0027617	0	0.0327381	0.0208333	0.0277778	0.16369	0.129509	0.198927	0.00157833	0.0271164	0.187181	6.90289	21.7555	20.992	21.0118	18.6911	14.2733	20.1968	21.3322	protein_coding	2043	ars
eIF3j	FBgn0027619	0	0	0	0	0	0	0	0	0	0		217.513	233.959	215.851	220.185	214.404	245.768	220.614	protein_coding	1228	not_edited
Acf	FBgn0027620	0	0.0661376	0.0803066	0.0681368	0.249889	0.204593	0.15947	0.000184741	0.071527	0.18961	2.65088	63.1084	62.2458	57.4401	60.3751	56.4982	57.0232	56.7413	protein_coding	5079	ars
Pfrx	FBgn0027621	0	0	0	0	0	0.5	0	0.123975	0	0		16.92	16.9041	15.8127	13.9983	13.5247	11.5389	10.4925	protein_coding	3031	not_diff_edited
htt	FBgn0027655	0	0.236485	0.264006	0.236111	0.390196	0.187302	0.142157	0.911822	0.245534	0.224837	0.915705	25.2292	24.5792	25.4338	26.1329	17.6147	17.717	15.9738	protein_coding	12044	not_diff_edited
glob1	FBgn0027657	0	0	0	0	0.2	0	0	0.0783881	0	0.0666667		14.751	13.8275	16.383	17.3813	40.9242	29.7649	28.986	protein_coding	1043	not_diff_edited
blot	FBgn0027660	0	0	0	0	0	0	0	0	0	0		4.56562	5.52889	3.10317	7.24234	9.57687	8.26909	9.78711	protein_coding	3089	not_edited
VhaSFD	FBgn0027779	0.0047619	0.146504	0.146286	0.152629	0.21882	0.269559	0.21186	0.000548447	0.148473	0.21418	1.44255	110.642	97.0426	93.0778	84.9101	108.566	106.289	106.667	protein_coding	2503	ars
Aasdh	FBgn0027780	0	0.1	0	0	0.125	0	0.375	0.483696	0.0333333	0.291667	8.75	14.5652	15.5879	16.3891	14.7186	15.511	14.5376	16.9266	protein_coding	3433	not_diff_edited
SMC2	FBgn0027783	0	0.173397	0.185349	0.160525	0.229838	0.327121	0.283136	0.0194378	0.17309	0.26537	1.53313	73.4289	61.9175	59.8611	55.7147	61.5023	61.2356	60.7563	protein_coding	3690	not_diff_edited
Prp18	FBgn0027784	0	0	0	0	0	0	0	0	0	0		8.84892	9.02251	8.30981	10.6486	8.10225	10.8489	11.7427	protein_coding	1304	not_edited
NP15.6	FBgn0027785	0	0	0.0714286	0	0.1	0.208333	0.0625	0.0332971	0.0238095	0.075	3.15	166.2	138.809	124.773	142.858	176.741	158.887	162.989	protein_coding	648	not_diff_edited
Mtch	FBgn0027786	0	0.047619	0.0114943	0.0244108	0.13925	0.0894022	0.150505	0.00112799	0.0278414	0.146753	5.27105	204.883	174.399	179.968	182.175	193.298	193.137	172.89	protein_coding	1408	ars
O-fut2	FBgn0027791	0.0416667	0.157895	0.153846	0.157895	0	0.185185	0.2	0.64271	0.156545	0.133333	0.851724	59.3715	42.7375	40.2996	41.31	43.1924	37.9986	44.2127	protein_coding	1634	not_diff_edited
CG14787	FBgn0027793	0	0	0	0	0	0	0	0	0	0		2.94738	2.61743	3.83236	4.43353	3.40034	1.80677	1.80519	protein_coding	870	not_edited
Lrpprc2	FBgn0027794	0	0.217262	0.222222	0.14881	0.18373	0.190476	0.182143	0.71248	0.196098	0.182672	0.931535	32.8552	31.3093	35.2442	35.6976	26.2415	27.3059	25.7728	protein_coding	3382	not_diff_edited
CG14785	FBgn0027795	0	0	0	0	0	0	0	0	0	0		0.498973	1.77246	3.40617	3.15239	1.48026	1.14703	1.14603	protein_coding	1713	not_edited
Dp1	FBgn0027835	0.0286169	0.202803	0.184244	0.178749	0.204007	0.20844	0.232059	0.101335	0.188599	0.222708	1.18086	109.803	98.5556	102.345	98.7027	110.253	101.979	102.701	protein_coding	5811	not_diff_edited
Dgp-1	FBgn0027836	0.00396825	0.136677	0.113844	0.130453	0.148302	0.105614	0.142122	0.872823	0.126991	0.144182	1.13537	64.4142	85.9531	94.55	101.061	115.183	129.354	126.328	protein_coding	2561	not_diff_edited
CstF64	FBgn0027841	0	0	0	0	0	0	0	0	0	0		32.5109	24.147	20.752	28.2752	24.5502	24.4589	28.7819	protein_coding	1446	not_edited
Ogg1	FBgn0027864	0	0	0	0	0.166667	0.375	0.5	0.0726533	0	0.388889		10.4635	18.294	19.4513	11.2144	15.844	16.5367	15.3206	protein_coding	1307	not_diff_edited
Tsp96F	FBgn0027865	0	0	0	0	0	0	0	0	0	0		16.4914	14.1911	16.0823	15.461	16.1814	15.5167	15.738	protein_coding	3343	not_edited
CG9776	FBgn0027866	0.00462963	0.158865	0.172808	0.197192	0.300225	0.30269	0.331436	9.54592e-07	0.176289	0.321032	1.82106	71.7279	97.2912	91.8202	88.7103	63.5709	63.7689	58.9655	protein_coding	4135	ars
Nup107	FBgn0027868	0.00657895	0.0926505	0.117156	0.0875569	0.179684	0.171607	0.196728	4.02861e-05	0.0991211	0.191047	1.92741	89.0945	88.3467	81.8187	94.76	87.6359	81.4893	81.7072	protein_coding	2715	ars
rdgBbeta	FBgn0027872	0	0	0	0	0.333333	0	0.6	0.0031064	0	0.511111		17.6267	21.1459	26.2365	21.2116	28.1335	30.7099	26.1373	protein_coding	1382	ars
Cpsf100	FBgn0027873	0	0.133333	0.125	0.0833333	0.266667	0.579167	0.297917	0.00281543	0.113889	0.2875	2.52439	29.1828	26.3843	25.5444	27.2906	26.9457	22.1461	25.5184	protein_coding	2431	ars
ball	FBgn0027889	0	0.180788	0.137521	0.198488	0.208719	0.206192	0.25021	0.0537663	0.172266	0.23638	1.37218	89.6065	67.9667	68.8789	69.8363	70.6788	71.1499	71.6687	protein_coding	2027	not_diff_edited
Pol31	FBgn0027903	0	0.0763889	0.0277778	0.0416667	0.3125	0.152747	0.119048	0.093229	0.0486111	0.183532	3.77551	44.6782	35.2985	38.1612	36.9866	33.8213	37.6823	46.1416	protein_coding	1387	not_diff_edited
Akap200	FBgn0027932	0.0795756	0.123187	0.124365	0.110912	0.203869	0.228082	0.170605	3.56275e-05	0.119488	0.181693	1.5206	240.912	219.661	216.507	213.136	225.495	216.759	227.372	protein_coding	3053	ars
ppl	FBgn0027945	0	0	0	0	0	0	0	0	0	0		47.0107	51.447	46.7707	47.5718	41.7918	44.5369	46.2429	protein_coding	900	not_edited
msps	FBgn0027948	0.00480769	0.149155	0.131609	0.139437	0.229147	0.227146	0.185594	0.0210614	0.140067	0.200111	1.42868	70.5186	67.7673	66.4992	64.5168	60.4696	57.5336	55.3967	protein_coding	7527	not_diff_edited
msb1l	FBgn0027949	0	0.1	0.0555556	0.166667	0.2	0.2	0.238095	0.179276	0.107407	0.225397	2.09852	88.5401	64.1807	64.9866	58.4505	73.6325	66.4544	73.2945	protein_coding	1366	not_diff_edited
MBD-like	FBgn0027950	0	0	0	0	0.266667	0.1	0.166667	0.000925718	0	0.2		46.4002	58.2458	47.6307	51.324	51.0586	40.0992	47.4359	protein_coding	1225	ars
MTA1-like	FBgn0027951	0	0.0602597	0.0873016	0.102315	0.187755	0.111111	0.190943	0.0700161	0.0832921	0.18988	2.27969	63.3825	67.8541	70.3116	73.1261	59.2288	61.0159	59.4549	protein_coding	4167	not_diff_edited
ric8a	FBgn0028292	0	0.25	0.25	0.309524	0.619048	0.416667	0.4375	0.0268931	0.269841	0.498016	1.84559	20.721	18.5291	20.0666	18.8313	13.2334	17.3331	20.2263	protein_coding	2970	not_diff_edited
Pdha	FBgn0028325	0.00357143	0.00625	0.0442308	0.00735294	0.116815	0.181948	0.119429	2.89984e-05	0.0192779	0.118558	6.14993	123.058	104.729	106.505	96.0243	116.618	108.439	107.166	protein_coding	1667	ars
l(1)G0320	FBgn0028327	0.00185529	0.0266276	0.0366269	0.0284762	0.0738155	0.109686	0.111755	4.67159e-05	0.0305769	0.0991084	3.24128	251.028	232.957	250.646	254.648	242.991	251.596	235.704	protein_coding	1854	ars
l(1)G0289	FBgn0028331	0	0.193492	0.288727	0.0138889	0.178829	0.126432	0.282075	0.611635	0.165369	0.24766	1.49762	177.704	148.029	146.8	142.821	151.219	156.818	163.426	protein_coding	2328	not_diff_edited
Ptpmeg2	FBgn0028341	0	0.0714286	0.122222	0.0666667	0.166667	0.107143	0.116667	0.131955	0.0867725	0.133333	1.53659	16.9651	17.8782	16.1766	18.442	21.3991	20.7995	23.4136	protein_coding	5668	not_diff_edited
ATPsyndelta	FBgn0028342	0	0	0.0131579	0	0.0340909	0.0729167	0.038961	0.00478116	0.00438596	0.0373377	8.51299	121.034	116.433	109.733	112.774	119.355	129.206	128.579	protein_coding	3817	ars
Ankle2	FBgn0028343	0	0.0611472	0.172048	0.151332	0.2829	0.222568	0.271957	0.000479193	0.128176	0.275605	2.15021	52.3265	51.8835	45.8392	43.2243	49.4419	50.9692	48.9894	protein_coding	3855	ars
Cdc7	FBgn0028360	0	0.180822	0.0805861	0.240816	0.207143	0.253968	0.270997	0.0676442	0.167408	0.249712	1.49164	23.0855	34.8519	33.4878	35.5506	32.5307	31.7085	32.2109	protein_coding	2962	not_diff_edited
isopeptidase-T-3	FBgn0028372	0	0	0.25	0	0.666667	0.428571	0.25	0.00165441	0.0833333	0.388889	4.66667	8.57828	10.0557	11.7117	9.60034	12.3849	11.2007	12.4519	protein_coding	2491	ars
heix	FBgn0028375	0	0.201818	0.124848	0.160256	0.190909	0.299394	0.233333	0.0809036	0.162308	0.219192	1.35047	20.8906	27.5248	24.5001	26.002	21.8733	25.3612	21.3249	protein_coding	3130	not_diff_edited
fal	FBgn0028380	0	0.166667	0.0357143	0	0.125	0.333333	0.302885	0.0108279	0.0674603	0.24359	3.61086	24.7023	29.0709	29.5733	24.6511	27.0091	33.0555	34.3181	protein_coding	2128	not_diff_edited
cyp33	FBgn0028382	0	0	0	0	0	0	0	0	0	0		51.5792	42.7257	49.4543	43.0313	39.4325	41.848	45.7934	protein_coding	986	not_edited
chm	FBgn0028387	0	0	0	0	0.666667	0.75	1	0.000277839	0	0.888889		12.6839	13.5628	16.4082	12.3822	13.1827	11.068	12.9608	protein_coding	3302	ars
CG17834	FBgn0028394	0	0	0	0	0	0.2	0.272727	0.00228022	0	0.181818		12.7063	15.6238	19.0632	14.5554	38.4194	44.2628	43.9995	protein_coding	1749	ars
Tob	FBgn0028397	0	0	0	0	0	0	0	0	0	0		7.76096	6.66241	6.55931	7.47152	9.08159	11.2992	9.74441	protein_coding	3304	not_edited
Taf10	FBgn0028398	0	0	0	0	0	0	0	0	0	0		54.7085	77.1629	83.4793	76.6787	80.8312	69.2437	79.2352	protein_coding	664	not_edited
Serinc	FBgn0028399	0.025	0.0714286	0.0606618	0.025	0.170238	0.184096	0.192949	0.000172392	0.0523634	0.185379	3.54023	108.884	108.562	112.94	104.079	106.693	116.276	104.807	protein_coding	1727	ars
Sin	FBgn0028402	0	0	0	0	0.166667	0.166667	0.333333	0.000797547	0	0.277778		37.8068	37.6578	32.634	31.5859	25.0082	32.6498	25.8154	protein_coding	1673	ars
Drep4	FBgn0028406	0	0.05	0.0454545	0.0333333	0.0555556	0.15	0.214286	0.0742622	0.0429293	0.161376	3.7591	5.97442	7.6047	4.27256	5.03265	7.08951	6.40915	8.05016	protein_coding	2146	not_diff_edited
Drep2	FBgn0028408	0	0	0	0	0	0	0	0	0	0		9.35676	6.02424	4.1061	6.96697	4.85763	4.08674	8.16633	protein_coding	1827	not_edited
Nxt1	FBgn0028411	0	0	0	0	0	0	0	0	0	0		282.539	222.797	231.538	311.431	286.438	298.368	279.929	protein_coding	540	not_edited
Kap3	FBgn0028421	0	0	0	0	0	0	0	0	0	0		14.9359	15.575	17.655	16.3396	19.2453	20.2885	16.1126	protein_coding	3777	not_edited
JhI-26	FBgn0028424	0	0	0	0	0	0	0	0	0	0		2.5728	2.28478	3.06653	2.83805	7.63249	3.15429	4.46467	protein_coding	1495	not_edited
JhI-21	FBgn0028425	0	0.063976	0.0807669	0.0663484	0.140611	0.142076	0.135873	0.0123187	0.0703638	0.137452	1.95345	100.439	129.673	117.222	122.687	123.055	128.147	126.182	protein_coding	2119	not_diff_edited
RNaseZ	FBgn0028426	0	0.149351	0.182692	0.179167	0.294643	0.25625	0.34375	0.110465	0.170403	0.327381	1.92121	39.7847	45.8461	42.031	41.0368	43.2449	40.5022	39.0163	protein_coding	2707	not_diff_edited
Ilk	FBgn0028427	0	0.025	0	0.0454545	0.171429	0.110256	0.134921	0.10589	0.0234848	0.14709	6.26318	228.653	212.105	199.378	223.612	177.611	207.321	227.034	protein_coding	671	not_diff_edited
I-2	FBgn0028429	0	0	0	0	0	0	0	0	0	0		60.0056	69.6845	67.7845	64.9397	57.1898	63.4149	62.611	protein_coding	1574	not_edited
Ercc1	FBgn0028434	0	0	0	0	0	0	0	0	0	0		13.4959	14.3821	14.9159	10.1504	19.1288	12.8233	17.7716	protein_coding	950	not_edited
ECSIT	FBgn0028436	0	0	0	0	0	0	0	0	0	0		29.5624	25.1116	21.9352	19.1408	22.2428	23.342	18.303	protein_coding	1330	not_edited
CG11070	FBgn0028467	0	0.05	0	0.0625	0.05	0.05	0.1625	0.339074	0.0375	0.125	3.33333	43.4806	44.5449	42.2791	42.2002	37.2638	40.6763	39.1355	protein_coding	3391	not_diff_edited
rtet	FBgn0028468	0	0.203283	0.175	0.128125	0.464973	0.156568	0.329167	0.0601994	0.168803	0.374435	2.21818	70.2356	69.2053	66.5572	60.9263	66.018	58.1928	72.5063	protein_coding	1722	not_diff_edited
Nab2	FBgn0028471	0	0.0909091	0.0192308	0.0357143	0.1	0.0714286	0.135714	0.0840079	0.048618	0.12381	2.54658	33.5528	37.409	44.0652	41.9978	40.6871	39.6351	43.5379	protein_coding	3490	not_diff_edited
Non1	FBgn0028473	0.00174216	0.113899	0.108731	0.114586	0.134146	0.118511	0.110846	0.512744	0.112405	0.118613	1.05522	289.357	250.962	269.911	249.97	272.768	254.154	272.908	protein_coding	2276	not_diff_edited
CG4119	FBgn0028474	0	0.0950483	0.0866667	0.125541	0.269841	0.246032	0.232804	8.70349e-06	0.102419	0.24515	2.3936	95.6237	93.3813	93.2516	97.2043	76.6994	79.9802	84.6945	protein_coding	3857	ars
Hrd3	FBgn0028475	0	0.12619	0.0609477	0.0801091	0.158333	0.201804	0.292262	0.0017595	0.0890824	0.247619	2.77966	50.4625	67.682	68.3623	70.077	41.7984	44.8462	42.2978	protein_coding	3286	ars
Usp1	FBgn0028476	0	0.0924851	0.0370536	0.0792726	0.228301	0.175942	0.200556	4.23747e-05	0.0696038	0.209804	3.01426	27.0856	33.7688	35.4477	31.8511	26.5224	27.5016	26.5048	protein_coding	4844	ars
Mtpalpha	FBgn0028479	0.00284091	0.0869096	0.0745765	0.0783784	0.149043	0.127272	0.129918	0.00236739	0.0799548	0.136293	1.70463	182.397	158.635	161.813	166.177	171.372	166.13	167.425	protein_coding	2725	ars
CG17841	FBgn0028480	0	0.104023	0.159136	0.153827	0.19984	0.251705	0.254464	0.000233114	0.138995	0.236256	1.69974	66.1074	70.0761	68.7805	64.9164	59.1567	62.927	59.6641	protein_coding	1836	ars
Ack	FBgn0028484	0	0.0982684	0.025	0.128571	0.166667	0.326667	0.209524	0.0291766	0.0839466	0.195238	2.32574	34.8278	35.767	34.7228	30.4675	24.7238	22.9897	28.2428	protein_coding	4393	not_diff_edited
f-cup	FBgn0028487	0	0.5	0	0	0	0	0	0.162224	0.166667	0	0	12.7396	18.0226	14.735	16.9796	17.1389	12.804	12.9288	protein_coding	2885	not_diff_edited
CG31705	FBgn0028490	0.00631552	0.0616806	0.0561708	0.0438864	0.202477	0.185499	0.152924	3.56454e-07	0.0539126	0.169442	3.14289	141.815	152.723	147.214	151.449	152.769	164.476	165.658	protein_coding	2664	ars
CG2930	FBgn0028491	0	0	0	0	0	0	0	0	0	0		3.66363	5.65825	6.52415	5.17548	6.61564	6.59104	7.31696	protein_coding	2683	not_edited
CG30116	FBgn0028496	0	0.0666667	0	0.333333	0.5	0.111111	0	0.639948	0.133333	0.166667	1.25	5.73651	8.66036	7.95621	6.78816	8.509	7.73637	8.5494	protein_coding	6705	not_diff_edited
CG3530	FBgn0028497	0	0.177945	0.0780697	0.169133	0.217381	0.205667	0.213199	0.0398958	0.141716	0.214593	1.51425	55.8138	52.5371	54.9513	50.1323	47.6483	49.5985	45.2512	protein_coding	3193	not_diff_edited
CG7985	FBgn0028499	0	0	0.125	0	1	0	0.75	0.00583005	0.0416667	0.833333	20	8.73529	7.90377	9.6437	8.92519	8.47509	8.63842	8.9337	protein_coding	2593	ars
Rich	FBgn0028500	0.0138889	0.203522	0.208663	0.267599	0.298115	0.127083	0.376046	0.409467	0.226595	0.350069	1.54491	30.6771	33.9561	34.8022	33.0025	23.382	26.5107	23.8226	protein_coding	4862	not_diff_edited
CG12182	FBgn0028504	0	0.206667	0.48	0.453333	0.392857	0.446667	0.32803	0.913691	0.38	0.349639	0.920103	9.78804	12.9298	9.18729	11.4843	10.768	12.3753	12.7017	protein_coding	3493	not_diff_edited
CG4455	FBgn0028506	0	0	0	0	0	0	0	0	0	0		23.4942	35.2702	38.1856	27.7676	31.2535	32.662	33.4042	protein_coding	1528	not_edited
CG3793	FBgn0028507	0	0	0	0	0.5	0.428571	0.363636	3.64964e-07	0	0.409091		41.3108	54.8109	58.7505	59.0338	48.389	44.5429	46.763	protein_coding	1738	ars
CenG1A	FBgn0028509	0	0.0833333	0.0416667	0	0.0703704	0.194444	0.284656	0.00972913	0.0416667	0.213228	5.11746	33.9113	28.1531	27.2532	27.3162	31.24	34.6352	33.5901	protein_coding	3869	ars
CG4793	FBgn0028514	0	0	0.444444	0.133333	0.712121	0.222222	0.444444	0.019386	0.192593	0.53367	2.77098	11.9217	12.9993	8.53552	11.9856	15.2213	13.5986	16.3595	protein_coding	2832	not_diff_edited
EndoGI	FBgn0028515	0	0	0	0	0	0	0	0	0	0		66.2751	77.5946	67.8191	71.0814	77.5869	86.6289	76.9967	protein_coding	1438	not_edited
CG5888	FBgn0028523	0	0	0	0	0.5	0.2	0.6	3.7016e-06	0	0.566667		25.4888	23.5144	23.8912	30.3749	32.057	32.7667	34.1021	protein_coding	1727	ars
mTTF	FBgn0028530	0	0	0	0	0	0	0	0	0	0		22.9641	23.5715	26.4661	22.6101	21.8237	23.5838	17.5354	protein_coding	1433	not_edited
Sec71	FBgn0028538	0.00255102	0.121234	0.109837	0.119064	0.248852	0.270502	0.276502	3.86812e-06	0.116712	0.267286	2.29013	44.4412	47.4246	50.359	47.734	38.7892	38.4327	38.1291	protein_coding	5818	ars
Eato	FBgn0028539	0.00595238	0.153378	0.118532	0.172583	0.240574	0.318269	0.28609	0.000294761	0.148164	0.270918	1.8285	49.8779	55.8107	54.1532	49.8183	54.255	50.4497	44.9831	protein_coding	5141	ars
CG9008	FBgn0028540	0	0	0	0	0	0	0	0	0	0		1.9479	4.49759	4.559	4.57094	13.4836	18.6277	10.0215	protein_coding	2194	not_edited
TM9SF4	FBgn0028541	0	0.0824557	0.0968968	0.147234	0.330261	0.206014	0.240202	0.000269565	0.108862	0.270221	2.48223	61.1673	83.6126	75.2651	76.7388	62.7032	66.5506	66.7865	protein_coding	2669	ars
ics	FBgn0028546	0.0185185	0.0166667	0	0.0147059	0.134888	0.104437	0.134848	0.044201	0.0104575	0.134862	12.8962	98.6239	101.738	95.6917	95.5302	93.832	108.777	119.207	protein_coding	1716	not_diff_edited
Atf3	FBgn0028550	0	0	0	0.333333	0.25	0	0	0.832336	0.111111	0.0833333	0.75	7.84278	8.97807	7.11046	8.23969	6.60428	6.81716	7.99329	protein_coding	6975	not_diff_edited
gammaSnap1	FBgn0028552	0	0	0	0	0.105263	0.285714	0	0.0910341	0	0.0350877		58.156	63.1979	57.8327	52.4879	84.7497	56.6415	73.464	protein_coding	1117	not_diff_edited
x16	FBgn0028554	0	0.0555556	0	0.0285714	0.262857	0.263333	0.137912	0.00465973	0.0280423	0.17956	6.40319	73.7836	49.9938	55.3667	60.3223	39.7977	49.7824	57.8819	protein_coding	1784	ars
sut1	FBgn0028563	0	0	0.0909091	0.1	0.25	0.133333	0.357143	0.00234706	0.0636364	0.321429	5.05102	29.4127	40.4389	32.3117	40.9385	36.7947	42.1973	41.672	protein_coding	2412	ars
hfp	FBgn0028577	0	0.0294118	0.0147059	0.0608631	0.0811404	0.159722	0.160714	0.00860401	0.0349936	0.13419	3.83469	56.9827	54.0965	60.9016	61.3857	54.7358	56.8068	52.086	protein_coding	4455	ars
phtf	FBgn0028579	0.0151515	0.0515873	0.0833333	0.405714	0.4	0.388889	0.431085	0.00995261	0.180212	0.420723	2.33461	21.5222	21.502	20.7385	21.8527	23.4363	25.2087	26.0104	protein_coding	3336	ars
lqf	FBgn0028582	0.5	0.642857	0.583333	0.666667	0.75	0.642857	0.5	1	0.630952	0.583333	0.924528	50.4235	52.6424	50.1322	55.8318	49.7407	54.8465	49.4881	protein_coding	3475	not_diff_edited
aralar1	FBgn0028646	0	0	0	0	0	0	0	0	0	0		32.0913	28.0878	27.0824	27.8496	31.429	32.062	26.9312	protein_coding	2770	not_edited
CG11902	FBgn0028647	0	0	0.5	0	0.25	0	0	0.513042	0.166667	0.0833333	0.5	11.6108	16.1677	14.4932	15.5092	16.2579	15.203	13.3977	protein_coding	4601	not_diff_edited
mRpL50	FBgn0028648	0	0	0	0	0	0	0	0	0	0		69.9754	66.764	63.1639	75.16	46.3216	74.9785	44.6289	protein_coding	739	not_edited
Adat1	FBgn0028658	0	0	0	0	0	0	0	0	0	0		3.89403	4.61081	5.06325	4.39313	6.41782	5.07254	5.66434	protein_coding	1317	not_edited
VhaPPA1-1	FBgn0028662	0	0.0418758	0.071477	0.0744755	0.197358	0.123038	0.106537	0.000530692	0.0626094	0.136811	2.18514	216.538	210.88	202.819	212.602	230.431	211.354	226.606	protein_coding	1348	ars
VhaM9.7-b	FBgn0028663	0	0	0	0	0	0	0	0	0	0		166.941	155.119	131.954	142.741	180.723	177.096	170.16	protein_coding	1216	not_edited
VhaM9.7-c	FBgn0028664	0.0454545	0.0454545	0	0	0.252747	0.277778	0.3	0.0074331	0.0151515	0.284249	18.7604	29.7345	38.4898	35.386	44.5758	40.8659	40.7802	43.9855	protein_coding	848	ars
Vha100-2	FBgn0028670	0	0.0351978	0.0922439	0.0849168	0.145263	0.162172	0.178284	9.81875e-05	0.0707862	0.167277	2.36314	113.862	82.5385	87.6255	89.7134	117.038	113.348	114.022	protein_coding	3044	ars
Vha100-1	FBgn0028671	0	0.10464	0.039598	0.0142857	0.111078	0.101516	0.0837065	0.0310396	0.0528412	0.0928303	1.75678	156.84	138.89	142.896	140.224	139.512	149.633	148.825	protein_coding	2902	not_diff_edited
Sur	FBgn0028675	0	0	0	0	0	0	0	0	0	0		3.58406	4.00421	3.43878	2.9217	1.60059	2.33881	1.85878	protein_coding	7393	not_edited
spt4	FBgn0028683	0	0	0	0	0	0	0	0	0	0		137.469	149.486	145.003	158.676	118.369	150.482	91.9283	protein_coding	457	not_edited
Rpt5	FBgn0028684	0	0	0.0290404	0.0138889	0.039881	0.0166667	0.0388382	0.493786	0.0143098	0.0391858	2.7384	137.904	162.121	156.769	178.279	150.655	171.005	173.268	protein_coding	1627	not_diff_edited
Rpt4	FBgn0028685	0	0.0172414	0.0333333	0.0384615	0.0805627	0.0833333	0.145833	0.00796595	0.0296788	0.124076	4.18065	135.066	160.619	160.164	174.297	158.949	146.996	133.199	protein_coding	1465	ars
Rpt3	FBgn0028686	0	0.0189973	0.0123016	0.0148221	0.127229	0.0921359	0.182423	5.2916e-05	0.0153737	0.164025	10.6692	136.494	169.113	153.504	174.107	145.588	160.681	168.125	protein_coding	1553	ars
Rpt1	FBgn0028687	0	0.0648095	0.100444	0.108814	0.150526	0.152272	0.111541	0.0259266	0.091356	0.124536	1.36319	249.652	262.037	260.79	270.129	240.178	251.606	270.564	protein_coding	1515	not_diff_edited
Rpn7	FBgn0028688	0	0.0635945	0.0965942	0.0491925	0.139058	0.228506	0.142335	0.00129171	0.0697937	0.141243	2.02371	144.809	156.388	164.853	170.568	149.265	154.312	151.358	protein_coding	1393	ars
Rpn6	FBgn0028689	0	0.0411913	0.0300043	0.0402037	0.0926752	0.109776	0.169902	0.000333875	0.0371331	0.14416	3.88224	168.428	199.355	209.137	204.695	190.456	197.905	199.858	protein_coding	1662	ars
Rpn5	FBgn0028690	0	0.0594551	0.0342593	0.0694042	0.123188	0.153048	0.0818182	0.00409643	0.0543728	0.0956082	1.75838	106.11	151.451	145.221	138.061	99.5826	90.9409	88.1706	protein_coding	1897	ars
Rpn9	FBgn0028691	0	0.0465116	0	0	0	0	0.03125	0.86076	0.0155039	0.0208333	1.34375	154.682	169.938	168.263	179.042	159.269	154.843	162.032	protein_coding	1340	not_diff_edited
Rpn2	FBgn0028692	0.00120773	0.0445786	0.0515755	0.059631	0.137436	0.133807	0.156355	1.20908e-05	0.0519284	0.150048	2.88953	162.957	165.626	178.214	170.249	178.112	164.122	157.304	protein_coding	3412	ars
Rpn12	FBgn0028693	0	0	0	0.0102041	0	0.0264935	0.0514069	0.216523	0.00340136	0.0342713	10.0758	226.356	249.458	247.129	253.914	221.288	239.733	245.047	protein_coding	995	not_diff_edited
Rpn11	FBgn0028694	0	0.0914525	0.059375	0.03125	0.173958	0.1846	0.187517	0.00148234	0.0606925	0.182997	3.01515	150.358	174.055	152.838	190.943	150.434	180.871	173.888	protein_coding	1208	ars
Rpn1	FBgn0028695	0	0.0686989	0.0675076	0.0744675	0.159042	0.136734	0.122162	7.34634e-05	0.0702247	0.134455	1.91465	174.827	174.974	190.636	184.297	181.219	172.774	173.784	protein_coding	3041	ars
RpL15	FBgn0028697	0	0.13417	0.0683398	0.047037	0.057815	0.0636029	0.0762987	0.401072	0.0831822	0.0701375	0.843178	732.15	642.443	751.318	676.973	758.021	708.42	706.464	protein_coding	882	not_diff_edited
RfC38	FBgn0028700	0	0	0	0	0.0909091	0.1875	0.1875	0.0568528	0	0.155303		34.6372	32.8892	27.8019	33.6661	30.0361	33.3194	35.9828	protein_coding	1604	not_diff_edited
Nhe3	FBgn0028703	0	0.142857	0	0.166667	0.05	0.416667	0.166667	0.142089	0.103175	0.127778	1.23846	31.4724	34.5255	36.9412	40.7439	37.4592	29.725	36.1098	protein_coding	3001	not_diff_edited
Mt2	FBgn0028707	0	0	0	0	0	0	0	0	0	0		19.6221	24.0472	30.2339	29.0439	20.568	20.5688	24.1562	protein_coding	1089	not_edited
Mst85C	FBgn0028708	0	0	0	0	0	0	0	0	0	0		15.7452	28.8213	26.6356	30.4513	27.9624	28.3649	22.1407	protein_coding	1330	not_edited
Lnk	FBgn0028717	0	0.0555556	0.0238095	0.0277778	0.266667	0.114286	0.316667	0.000319081	0.0357143	0.3	8.4	35.1918	39.3546	41.9452	35.8138	36.3754	38.8844	36.5885	protein_coding	2951	ars
Fmr1	FBgn0028734	0	0.0847143	0.0718386	0.0998327	0.134629	0.138743	0.168442	0.00390233	0.0854619	0.157171	1.83907	190.107	213.636	224.38	217.737	746.782	720.799	731.26	protein_coding	3752	ars
eEF1beta	FBgn0028737	0	0	0	0	0	0	0	0	0	0		658.862	632.941	672.908	635.228	732.09	667.235	665.014	protein_coding	960	not_edited
CG5033	FBgn0028744	0	0.0407635	0.0591744	0.0244792	0.117288	0.158597	0.132738	0.0114556	0.0414724	0.127588	3.07646	109.987	91.3342	94.3283	92.3634	95.4831	104.105	101.983	protein_coding	2514	not_diff_edited
CG18508	FBgn0028746	0	0	0	0	0	0	0	0	0	0		19.902	33.4877	26.5588	29.7796	35.7357	26.4871	35.606	protein_coding	816	not_edited
Cmpk	FBgn0028833	0	0.025617	0.0385845	0.023657	0.163957	0.159578	0.133252	4.64999e-07	0.0292862	0.143487	4.89948	142.931	154.716	157.415	159.164	159.974	174.582	178.675	protein_coding	1202	ars
CSN7	FBgn0028836	0	0	0.063172	0.0573871	0.0862745	0.0368774	0.121693	0.101776	0.0401864	0.109887	2.73443	104.14	119.682	111.747	125.212	121.867	116.964	121.165	protein_coding	1186	not_diff_edited
CSN6	FBgn0028837	0	0.0772333	0.200359	0.0775877	0.181818	0.129261	0.135989	0.575366	0.118393	0.151265	1.27765	100.182	100.324	75.5242	95.5475	80.0963	92.7716	98.2387	protein_coding	1203	not_diff_edited
CG15279	FBgn0028886	0	0	0	0	0	0	0	0	0	0		1.36051	2.11436	1.32676	1.99535	3.36342	3.12752	2.34358	protein_coding	2513	not_edited
GMF	FBgn0028894	0	0	0	0	0	0	0	0	0	0		33.9715	49.536	40.4908	41.2592	56.4038	56.6899	51.2459	protein_coding	1019	not_edited
CG17328	FBgn0028895	0	0	0	0	0	0	0	0	0	0		5.08018	7.89507	6.50234	6.30444	7.22148	4.37934	8.1676	protein_coding	1346	not_edited
CG4935	FBgn0028897	0	0	0	0	0	0	0	0	0	0		8.28696	6.30793	10.7752	4.98619	5.85337	6.89426	6.52568	protein_coding	1083	not_edited
CG33090	FBgn0028916	0	0.0666667	0.166667	0.25	0.142857	0.166667	0.178571	0.981985	0.161111	0.166667	1.03448	13.9853	21.147	18.1845	16.0336	18.5641	22.823	21.7612	protein_coding	3392	not_diff_edited
CG16865	FBgn0028919	0	0	0	0	0	0	0	0	0	0		21.7962	22.5413	22.3317	24.652	15.5513	24.6084	23.3194	protein_coding	1549	not_edited
NC2beta	FBgn0028926	0	0	0	0	0	0	0	0	0	0		47.0931	41.2984	43.0546	39.8468	37.8373	35.1835	38.9383	protein_coding	726	not_edited
CG16863	FBgn0028931	0	0	0	0	0	0	0	0	0	0		6.06615	5.38706	4.96153	5.82814	7.15966	9.35649	6.11235	protein_coding	2184	not_edited
CG16890	FBgn0028932	0	0	0	0	0.333333	0	0.2	0.00288962	0	0.244444		5.41432	6.41094	10.56	7.16704	9.28036	6.63805	8.62191	protein_coding	1184	ars
Kebab	FBgn0028952	0	0.125	0	0	0	0	0.6	0.400242	0.0416667	0.4	9.6	16.6026	11.6217	7.04774	10.5773	7.72602	9.15978	7.53674	protein_coding	2188	not_diff_edited
CG14478	FBgn0028953	0	0.197511	0.12517	0.157143	0.234694	0.174603	0.297619	0.0568733	0.159941	0.276644	1.72966	46.7636	49.4748	51.1092	50.2817	42.0296	41.9223	48.2467	protein_coding	4012	not_diff_edited
mthl3	FBgn0028956	0	0	0	0	0	0	0	0	0	0		23.2671	30.7457	23.5975	31.4151	37.7334	39.3657	30.0969	protein_coding	2296	not_edited
AlaRS-m	FBgn0028962	0	0.1875	0.0833333	0.1875	0.25	0.15	0.7	0.0918107	0.152778	0.55	3.6	30.9325	35.4523	32.3566	31.3775	26.9281	34.5203	27.8107	protein_coding	3233	not_diff_edited
A16	FBgn0028965	0	0.037037	0.0740741	0.0833333	0.375	0.127778	0.208333	0.0157145	0.0648148	0.263889	4.07143	79.1542	78.3505	82.3774	82.7343	78.2732	83.4276	81.055	protein_coding	1366	not_diff_edited
gammaCOP	FBgn0028968	0.00241546	0.0485741	0.0367195	0.0416694	0.152926	0.151147	0.171359	2.39091e-06	0.042321	0.165215	3.90385	153.792	180.443	173.995	165.957	137.273	138.711	126.248	protein_coding	3054	ars
deltaCOP	FBgn0028969	0.00192308	0.118502	0.0783127	0.0698178	0.170259	0.191754	0.11841	0.00240645	0.0888775	0.135693	1.52674	120.105	149.569	139.628	159.128	110.188	117.33	112.154	protein_coding	2167	ars
betaggt-II	FBgn0028970	0	0	0.5	0.1	0.4	0.0714286	0.257576	0.731646	0.2	0.305051	1.52525	24.157	25.4254	21.5219	25.0326	21.2339	22.7611	25.4811	protein_coding	1433	not_diff_edited
trbl	FBgn0028978	0	0	0	0	0.2	0.222222	0.285714	0.027582	0	0.257143		27.9268	32.6406	26.0041	24.2293	45.6109	49.8671	49.9889	protein_coding	2372	not_diff_edited
tant	FBgn0028980	0	0	0	0	0.125	0	0.25	0.0048595	0	0.208333		23.2126	32.0663	27.6672	24.4419	21.1689	25.6132	23.9321	protein_coding	1657	ars
Spt6	FBgn0028982	0.00187617	0.112391	0.126822	0.107706	0.160621	0.197659	0.172245	0.00156611	0.11564	0.16837	1.45599	58.8602	57.5231	56.8508	55.983	44.6982	42.0811	42.4323	protein_coding	6070	ars
Spn55B	FBgn0028983	0	0.0625	0.09375	0.282292	0.306358	0.282435	0.144264	0.153998	0.146181	0.198295	1.35651	51.403	52.0863	60.4106	58.5862	97.7518	100.894	102.925	protein_coding	1297	not_diff_edited
Spn88Ea	FBgn0028984	0	0.0849139	0.0324614	0.0807123	0.158279	0.178512	0.210572	0.000606019	0.0660292	0.193141	2.92508	151.448	143.227	146.047	146.324	193.107	193.515	204.962	protein_coding	1521	ars
Spn27A	FBgn0028990	0	0	0	0	0	0	0	0	0	0		37.065	36.0742	32.1293	30.4113	38.8738	39.762	42.3069	protein_coding	2283	not_edited
sds22	FBgn0028992	0	0.017284	0	0.0429012	0.173985	0.148813	0.137526	2.49615e-05	0.0200617	0.149679	7.4609	55.2362	50.1739	44.324	41.0216	49.9396	51.9513	62.345	protein_coding	1354	ars
nmdyn-D7	FBgn0028997	0	0.333333	0.333333	0	0.333333	0.75	0.5	0.0157521	0.222222	0.444444	2	26.7106	35.1717	29.0421	36.2995	42.2006	37.5469	37.232	protein_coding	1392	not_diff_edited
miple2	FBgn0029002	0	0	0	0.0833333	0.0555556	0.0454545	0.0502828	0.313331	0.0277778	0.0520404	1.87345	131.499	117.441	116.943	120.705	165.868	168.662	178.811	protein_coding	1144	not_diff_edited
mab-21	FBgn0029003	0	0.0277778	0.0176299	0.00490196	0.0775991	0.11989	0.102557	3.40392e-05	0.0167699	0.0942379	5.61947	304.209	256.299	274.042	252.884	255.557	261.982	243.837	protein_coding	2082	ars
Smurf	FBgn0029006	0	0.152551	0.103648	0.145138	0.319348	0.367761	0.290671	5.74535e-05	0.133779	0.30023	2.24422	43.0158	50.7923	58.9613	53.3461	46.5544	45.1937	46.4714	protein_coding	5365	ars
Dd	FBgn0029067	0	0.230769	0.2	0.142857	0.416667	0.4	0.2	0.109849	0.191209	0.272222	1.42369	40.645	40.3414	35.8479	36.4138	39.306	40.3965	39.812	protein_coding	2860	not_diff_edited
icln	FBgn0029079	0	0	0	0	0	0	0	0	0	0		119.684	113.585	106.697	129.809	116.32	131.306	126	protein_coding	832	not_edited
gom	FBgn0029084	0	0	0	0	0	0	0	0	0	0		1.95295	1.44527	1.58709	2.35014	6.75924	6.58446	10.4661	protein_coding	1313	not_edited
disp	FBgn0029088	0	0.295455	0.25	0.0545455	0.259259	0.28355	0.198148	0.332582	0.2	0.218519	1.09259	23.2761	22.0692	21.5894	21.2444	18.6905	19.7935	19.133	protein_coding	4884	not_diff_edited
ced-6	FBgn0029092	0.00328947	0.0524054	0.0257184	0.0560526	0.107274	0.0949993	0.121132	0.000441102	0.0447255	0.116513	2.60507	200.929	177.547	180.985	187.365	191.108	202.236	189.344	protein_coding	2563	ars
cathD	FBgn0029093	0.00657895	0.0871845	0.0498532	0.0554897	0.15141	0.169869	0.116977	0.00141548	0.0641758	0.128455	2.00161	265.909	256.564	262.817	278.261	259.869	272.482	265.64	protein_coding	1784	ars
asf1	FBgn0029094	0	0	0.0151515	0.0172414	0.128233	0.0577957	0.0539972	0.00126698	0.0107976	0.0787424	7.29256	125.675	114.295	120.712	119.234	130.64	136.096	135.281	protein_coding	1129	ars
aru	FBgn0029095	0	0.133333	0.173611	0.0909091	0.208333	0.306667	0.1625	0.00605845	0.132618	0.177778	1.34053	35.541	40.0049	37.3694	38.1493	31.819	33.6219	27.8145	protein_coding	2922	ars
Uba2	FBgn0029113	0	0.0675728	0.0885244	0.0558431	0.146638	0.158506	0.146158	0.00155557	0.0706468	0.146318	2.07113	171.755	160.187	165.348	168.265	164.4	166.03	165.379	protein_coding	2329	ars
Tollo	FBgn0029114	0	0	0	0	0	0	0	1	0	0		7.10901	6.89189	6.70158	6.46961	12.068	11.7663	12.3002	protein_coding	7214	not_edited
Surf1	FBgn0029117	0	0.0769231	0	0	0	0	0.5	0.295107	0.025641	0.333333	13	38.4836	33.0962	28.838	31.8079	24.8361	29.0539	27.5398	protein_coding	1055	not_diff_edited
ScsbetaG	FBgn0029118	0	0	0	0	0	0	0	0	0	0		84.4605	88.2564	78.2471	80.0401	85.7477	79.9924	76.5599	protein_coding	1518	not_edited
Sras	FBgn0029121	0	0	0	0	0	0	0	0	0	0		28.581	29.8605	28.1999	30.651	30.9229	28.4449	30.8913	protein_coding	1271	not_edited
SoxN	FBgn0029123	0	0	0	0	0	0	0	1	0	0		2.33536	2.63953	2.58798	2.01194	2.20439	3.4163	3.41331	protein_coding	4026	not_edited
Debcl	FBgn0029131	0	0	0	0	0.5	0.25	0.142857	0.00173355	0	0.261905		38.9194	40.7265	44.4811	45.418	44.1244	43.537	43.4988	protein_coding	1724	ars
REG	FBgn0029133	0.00571429	0.0969697	0.138462	0.094878	0.0485714	0.091711	0.117975	0.393694	0.110103	0.0948403	0.861378	153.9	127.546	133.457	136.793	149.185	155.042	148.04	protein_coding	1830	not_diff_edited
Prosbeta5	FBgn0029134	0	0.0232558	0.0232558	0.0789474	0.0810811	0.108108	0.0714286	0.266801	0.0418197	0.0746461	1.78495	203.755	244.788	240.533	247.346	198.738	219.86	221.492	protein_coding	1076	not_diff_edited
Patsas	FBgn0029137	0	0	0	0	0	0	0	0	0	0		3.63941	3.38589	4.39416	2.81545	2.74202	2.86841	2.38825	protein_coding	2466	not_edited
NtR	FBgn0029147	0	0.030303	0	0.0833333	0.24359	0.166667	0.0969697	0.000212636	0.0378788	0.145843	3.85026	70.2684	79.179	85.6005	68.2023	73.3593	84.1025	91.2252	protein_coding	1855	ars
NHP2	FBgn0029148	0	0	0	0.0142857	0	0.0447761	0	0.646299	0.0047619	0	0	265.944	254.152	271.62	251.383	230.516	255.608	249.854	protein_coding	781	not_diff_edited
Mkrn1	FBgn0029152	0	0.0708333	0.0833333	0.0416667	0.159226	0.326055	0.181381	0.00480272	0.0652778	0.173996	2.66547	80.5274	80.8773	74.4163	74.4093	87.0254	82.5084	87.7205	protein_coding	2229	ars
Men-b	FBgn0029155	0	0	0	0	0.285714	0.285714	0.333333	7.7699e-06	0	0.31746		42.8547	48.8028	40.9722	42.6215	44.3719	43.8868	36.5918	protein_coding	2543	ars
ssh	FBgn0029157	0	0.101587	0.122782	0.0943139	0.236111	0.226852	0.0757576	0.0704153	0.106228	0.129209	1.21634	45.6365	48.9596	53.3655	54.826	34.5279	36.143	38.081	protein_coding	4186	not_diff_edited
Las	FBgn0029158	0	0	0	0	0	0	0	0	0	0		22.1	26.2601	23.373	33.9925	22.1618	24.3282	24.8789	protein_coding	1373	not_edited
Fkbp59	FBgn0029174	0	0.0241998	0.049367	0.0233784	0.0699292	0.0852285	0.12213	0.00278036	0.0323151	0.10473	3.24089	331.501	385.267	406.264	380.856	342.458	364.496	373.578	protein_coding	1587	ars
sotv	FBgn0029175	0	0.5	0	0	0.666667	1	0	0.20996	0.166667	0.222222	1.33333	8.72508	7.74833	9.59156	9.73599	8.4711	12.3989	10.4934	protein_coding	2694	not_diff_edited
eEF1gamma	FBgn0029176	0	0.102948	0.106602	0.132292	0.118974	0.149268	0.118041	0.367745	0.113947	0.118352	1.03866	422.563	371.887	374.574	395.08	394.089	420.892	397.742	protein_coding	1689	not_diff_edited
Coq7	FBgn0029502	0	0	0	0	0	0	0	0	0	0		34.703	45.5939	33.8422	48.4828	32.9065	41.0895	30.5717	protein_coding	899	not_edited
mora	FBgn0029503	0	0.0238889	0.0572985	0.0858396	0.159375	0.205711	0.206944	0.00449866	0.0556757	0.191088	3.43216	84.0277	142.208	127.617	143.595	82.0708	92.4641	99.0271	protein_coding	1241	ars
CHES-1-like	FBgn0029504	0	0	0.0815851	0.0958333	0.199362	0.120833	0.379365	0.00401915	0.0591395	0.319364	5.40018	31.996	30.253	30.2903	27.4909	36.5279	34.7644	30.3155	protein_coding	6398	ars
Tsp42Ee	FBgn0029506	0	0.159724	0.183137	0.206702	0.222572	0.271207	0.277793	0.0131143	0.183188	0.259386	1.41596	441.915	377.878	383.874	368.959	442.199	439.071	408.55	protein_coding	1381	not_diff_edited
Tsp42Ed	FBgn0029507	0	0.025	0.0260695	0.0178571	0.128527	0.129709	0.187157	0.0477141	0.0229756	0.167613	7.29529	115.061	114.345	105.194	105.701	118.183	117.136	133.078	protein_coding	1248	not_diff_edited
Tsp42Ea	FBgn0029508	0	0	0	0	0	0	0	0	0	0		2.68786	6.13791	3.3701	3.11901	5.31589	4.2369	3.88042	protein_coding	1113	not_edited
Aos1	FBgn0029512	0	0.0208333	0	0.0196078	0.127778	0.161508	0.193452	1.00474e-06	0.0134804	0.171561	12.7267	112.427	119.354	101.067	99.1561	120.954	110.113	111.699	protein_coding	1167	ars
312	FBgn0029514	0	0	0	0	0	0	0	0	0	0		46.996	39.5613	32.4631	38.881	34.8547	41.4129	38.2284	protein_coding	873	not_edited
CG3176	FBgn0029524	0	0	0	0	0	0	0	0	0	0		36.5621	26.6968	30.9011	35.1985	23.3	39.5961	23.8861	protein_coding	526	not_edited
CG18273	FBgn0029525	0	0.047619	0.0928571	0.0119048	0.340816	0.0972222	0.194558	0.00904571	0.0507937	0.243311	4.79018	30.0202	25.6981	30.9073	27.7162	25.5009	21.0877	24.9575	protein_coding	4342	ars
CR18166	FBgn0029526	0	0	0	0	0	0	0	0	0	0		5.00727	5.5584	7.08043	7.68271	6.437	8.74807	8.97042	pseudogene	1707	not_edited
CG13365	FBgn0029529	0	0	0	0	0	0	0	0	0	0		24.8371	16.7327	16.7042	20.8705	15.2446	24.4131	25.1786	protein_coding	499	not_edited
CG14770	FBgn0029573	0	0	0	0	0	0	0	0	0	0		1.23875	2.20016	4.8321	4.47208	3.06242	2.2781	4.55221	protein_coding	690	not_edited
Coa8	FBgn0029594	0	0	0	0	0	0	0	0	0	0		132.651	83.2989	91.4726	108.702	94.402	112.278	94.3328	protein_coding	770	not_edited
CG3091	FBgn0029608	0	0	0	0	0	0	0	0	0	0		3.9879	7.9683	4.86122	5.69877	4.9294	4.27808	4.27434	protein_coding	1286	not_edited
eIF3g1	FBgn0029629	0	0	0	0	0	0	0	0	0	0		250.929	212.861	221.573	242.622	223.035	228.819	248.881	protein_coding	1027	not_edited
CG3603	FBgn0029648	0	0	0	0	0	0	0	0	0	0		3.35851	4.4738	4.094	4.92566	7.88768	4.63229	6.55666	protein_coding	1018	not_edited
CG10801	FBgn0029660	0	0	0	0	0	0	0	0	0	0		3.5935	2.96328	1.75218	2.54828	1.01529	1.1801	1.65069	protein_coding	1665	not_edited
CG12206	FBgn0029662	0	0.26455	0.252101	0.144444	0.309524	0.31746	0.37037	0.0143423	0.220365	0.350088	1.58867	48.4159	59.3214	53.4273	61.9316	42.8373	47.1969	52.5065	protein_coding	2348	not_diff_edited
CG10802	FBgn0029664	0	0	0	0	0	0	0	0	0	0		61.9687	71.8391	67.5761	61.4392	56.4491	65.4019	68.1491	protein_coding	1400	not_edited
CG14270	FBgn0029665	0	0	0	0	0	0	0	0	0	0		39.2032	39.2276	32.3077	37.3757	36.5828	31.9861	39.0599	protein_coding	774	not_edited
CG10803	FBgn0029666	0	0.233654	0.272222	0.168254	0.25641	0.312963	0.111111	0.978199	0.22471	0.159544	0.71	47.5184	49.0136	49.5057	44.0858	58.518	49.1216	54.366	protein_coding	2896	not_diff_edited
Gas8	FBgn0029667	0	0	0	0	0	0	0	0	0	0		1.54764	1.57073	2.37168	2.99315	3.06083	1.21978	3.85925	protein_coding	1933	not_edited
CG2875	FBgn0029672	0	0.06875	0.081261	0.0615079	0.111111	0.205556	0.176579	0.0351841	0.0705063	0.154756	2.19493	64.2678	62.2617	64.5728	63.6677	59.9148	63.4725	65.0073	protein_coding	1975	not_diff_edited
HIP-R	FBgn0029676	0	0	0	0	0	0	0	0	0	0		60.079	59.0292	52.9791	56.5308	50.9833	49.3664	53.4335	protein_coding	2006	not_edited
CG2938	FBgn0029685	0.125	0.330503	0.366186	0.259821	0.295409	0.298214	0.198864	0.0954346	0.318837	0.231046	0.724652	41.4351	40.3154	37.868	35.7618	36.9437	37.2673	37.1307	protein_coding	3775	not_diff_edited
Glos	FBgn0029686	0	0	0	0	0	0	0	1	0	0		8.53876	9.88653	11.5945	11.1208	11.7571	10.4355	9.7313	protein_coding	3954	not_edited
Vap33	FBgn0029687	0.00238095	0.180344	0.161115	0.118105	0.238655	0.261464	0.291688	0.000274855	0.153188	0.274011	1.78872	131.709	117.647	108.016	109.569	128.075	133.915	128.156	protein_coding	3897	ars
lva	FBgn0029688	0.0217391	0.260841	0.212494	0.200763	0.253968	0.283045	0.340217	0.0957022	0.2247	0.311468	1.38615	54.8279	58.3005	61.0794	57.393	37.4078	34.7401	37.3052	protein_coding	8925	not_diff_edited
CG6428	FBgn0029689	0	0.0833333	0.166667	0.333333	0.5	0.45	0.3	0.0235962	0.194444	0.366667	1.88571	16.7845	19.8271	19.7652	19.4359	24.8965	22.7135	19.6387	protein_coding	2699	not_diff_edited
CG6379	FBgn0029693	0	0.0722222	0.0571429	0	0.12	0.143896	0.118571	0.104862	0.0431217	0.119048	2.76074	21.7589	23.9833	23.2162	21.602	23.9215	23.7737	22.2242	protein_coding	3339	not_diff_edited
CG3626	FBgn0029706	0	0.0333333	0.0844444	0.0821429	0.257143	0.0333333	0.106667	0.116932	0.0666402	0.156825	2.35331	22.2436	20.0543	20.8109	22.6233	20.9911	17.5462	18.9831	protein_coding	3785	not_diff_edited
CHOp24	FBgn0029709	0	0.0136986	0	0	0.027027	0	0.0285714	0.635525	0.00456621	0.0280566	6.1444	134.191	152.523	142.242	140.201	125.486	136.803	141.708	protein_coding	1172	not_diff_edited
CG3568	FBgn0029710	0	0	0	0	0	0	0	1	0	0		2.77677	1.7934	1.23086	2.50614	2.24662	3.01751	3.47869	protein_coding	1693	not_edited
Usf	FBgn0029711	0	0	0	0	0	0	0	1	0	0		3.66284	4.61687	5.41557	5.54528	4.43995	3.58532	4.23348	protein_coding	3617	not_edited
CG15912	FBgn0029712	0	0	0	0	0	0	0	0	0	0		2.40636	4.27396	2.81601	3.47493	2.8555	1.32761	3.53719	protein_coding	888	not_edited
CG11436	FBgn0029713	0	0	0	0	0	0	0	0	0	0		15.4162	15.4017	15.4513	11.4015	15.668	17.3254	16.13	protein_coding	1996	not_edited
CG3527	FBgn0029714	0	0	0	0	0	0	0	0	0	0		31.7223	26.606	22.3422	24.2564	30.0622	34.0306	37.239	protein_coding	970	not_edited
CG11444	FBgn0029715	0	0.0610884	0.027027	0.0439221	0.140165	0.0568087	0.157585	0.00421656	0.0440125	0.151779	3.44853	144.012	126.114	130.037	131.481	152.958	145.602	133.837	protein_coding	1282	ars
mRpL30	FBgn0029718	0	0.0263158	0.0562678	0	0.1	0.124074	0.303571	0.01279	0.0275279	0.235714	8.56275	119.737	95.4271	100.001	104.742	91.0805	108.971	104.362	protein_coding	696	not_diff_edited
CG4041	FBgn0029736	0	0.204545	0.214286	0.132937	0.238095	0.0857143	0.121429	0.507795	0.183923	0.160317	0.871657	29.9771	30.6632	35.2027	30.3134	24.3666	26.8428	26.5309	protein_coding	2723	not_diff_edited
CG6903	FBgn0029737	0	0	0	0.0416667	0.2	0.0625	0.1	0.0285667	0.0138889	0.133333	9.6	31.8276	24.7093	21.8633	26.9189	28.3062	23.3759	25.7461	protein_coding	2135	not_diff_edited
Sas10	FBgn0029755	0	0.125	0.0555556	0.166667	0.375	0.458333	0.25	0.0202341	0.115741	0.291667	2.52	47.0287	34.6892	34.0833	38.0382	25.4127	26.2297	31.6369	protein_coding	1663	not_diff_edited
CG3309	FBgn0029756	0	0	0.2	0.25	0	0	0	0.190582	0.15	0	0	9.82084	8.72143	10.3753	10.6364	9.54967	9.3314	9.02248	protein_coding	2611	not_diff_edited
Usp16-45	FBgn0029763	0	0.107778	0.236111	0.133356	0.157143	0.156305	0.287045	0.311382	0.159082	0.243745	1.5322	45.6293	45.8066	40.3226	47.1191	34.8994	34.4679	36.8359	protein_coding	4093	not_diff_edited
CG15784	FBgn0029766	0.00666667	0.113602	0.0632354	0.11143	0.0936558	0.0878677	0.102607	0.931337	0.0960892	0.0996231	1.03678	170.456	177.181	193.439	177.722	184	183.458	180.508	protein_coding	2956	not_diff_edited
CG12730	FBgn0029771	0	0	0	0	0	0	0	0	0	0		27.5577	28.4846	25.7727	24.8718	35.0689	36.971	34.0333	protein_coding	1892	not_edited
RhoGAP5A	FBgn0029778	0	0.116667	0.253333	0.276863	0.543333	0.32381	0.197222	0.074239	0.215621	0.312593	1.44973	52.9445	48.6114	53.1626	52.8463	32.3893	34.8621	36.2743	protein_coding	1905	not_diff_edited
Sirt4	FBgn0029783	0	0	0	0	0	0	0	0	0	0		4.99431	1.9008	2.7831	3.86361	1.76383	2.95221	1.31095	protein_coding	1198	not_edited
RpL35	FBgn0029785	0	0	0	0	0	0	0	0	0	0		1463.2	1416.47	1392.29	1418.65	1593.04	1685.79	1696.29	protein_coding	590	not_edited
PGAP1	FBgn0029789	0	0.166667	0	0.047619	0.0666667	0.386508	0.04	0.164437	0.0714286	0.0488889	0.684444	19.0769	17.871	18.4903	18.0575	16.5641	17.9693	17.633	protein_coding	3674	not_diff_edited
AdamTS-B	FBgn0029791	0	0.5	0.5	0.5	0.5	1	1	0.0710437	0.5	0.833333	1.66667	9.81207	11.8118	7.65494	11.1189	11.32	10.2253	10.7172	protein_coding	3920	not_diff_edited
CG4078	FBgn0029798	0	0.25	0	0.416667	0.533333	0.333333	0.433333	0.162442	0.222222	0.466667	2.1	37.3638	30.0209	34.9332	32.7587	30.7313	27.0489	32.6918	protein_coding	3603	not_diff_edited
lin-52	FBgn0029800	0	0	0	0	0	0	0	0	0	0		24.1967	28.4646	23.9029	26.9435	28.5886	22.5381	26.2715	protein_coding	1360	not_edited
CG15771	FBgn0029801	0	0.109259	0.0924534	0.127471	0.216667	0.14065	0.0992771	0.319984	0.109728	0.138407	1.26137	44.9224	54.2182	46.1761	52.1282	43.7364	47.5267	43.8201	protein_coding	2464	not_diff_edited
AgmNAT	FBgn0029813	0	0	0	0	0	0	0	0	0	0		13.3972	15.4666	12.1939	17.7341	16.7809	18.889	18.4621	protein_coding	957	not_edited
CG15765	FBgn0029814	0	0	0	0	0	0	0	0	0	0		2.27799	2.19888	1.06245	2.32414	1.27323	1.82143	2.36578	protein_coding	4315	not_edited
GAA1	FBgn0029818	0.0119048	0.0322581	0.0395333	0.0528083	0.195098	0.172105	0.236917	2.61817e-05	0.0415332	0.222977	5.36865	130.645	128.257	127.404	128.088	101.76	121.94	109.831	protein_coding	2388	ars
Usp30	FBgn0029819	0	0.114087	0.0555556	0.015873	0.047619	0.20202	0.132576	0.266412	0.0618386	0.104257	1.68595	68.809	88.2271	74.272	84.3916	66.3654	68.8179	70.4895	protein_coding	2267	not_diff_edited
CG16721	FBgn0029820	0	0.0816327	0.0849686	0.055059	0.189757	0.193416	0.216987	0.000267181	0.0738868	0.207911	2.81391	40.6019	92.0066	93.8668	93.5072	96.0485	95.2661	99.5237	protein_coding	2442	ars
CG4020	FBgn0029821	0	0	0	0	0	0	0	0	0	0		2.49261	3.62221	3.09372	1.63613	9.63541	10.0014	9.78448	protein_coding	1886	not_edited
CG12236	FBgn0029822	0	0.166667	0.0555556	0	0.2	0.1	0.0714286	0.191199	0.0740741	0.114286	1.54286	35.4501	36.3537	35.3938	34.9151	33.8035	32.8555	29.208	protein_coding	3038	not_diff_edited
Shmt	FBgn0029823	0	0.0221317	0.0141986	0.010582	0.0732949	0.0862308	0.0655288	0.00694216	0.0156374	0.0681175	4.35606	209.39	185.949	174.09	186.075	204.405	199.695	210.865	protein_coding	1592	ars
CG3726	FBgn0029824	0	0	0	0.0416667	0.7	0.266667	0	0.0294938	0.0138889	0.233333	16.8	22.946	23.8948	22.9096	18.1209	24.8517	25.3693	27.1038	protein_coding	3129	not_diff_edited
CG12728	FBgn0029825	0	0	0	0	0	0	0	0	0	0		12.9615	17.1059	11.06	13.1605	16.0216	14.5668	17.3656	protein_coding	2374	not_edited
CG6041	FBgn0029826	0	0	0	0	0	0	0	0	0	0		5.00975	6.16005	7.89192	5.91271	5.71614	12.7565	9.55903	protein_coding	1109	not_edited
Grip	FBgn0029830	0	0	0	0	0	0	0	0	0	0		7.66108	8.79214	8.8503	7.55265	9.20752	11.1628	9.52876	protein_coding	3626	not_edited
CG5966	FBgn0029831	0	0	0	0	0	0.5	0	0.341878	0	0		20.2804	10.7251	10.1109	10.283	12.9567	14.5623	10.7813	protein_coding	3751	not_diff_edited
MCTS1	FBgn0029833	0	0	0	0	0	0	0	0	0	0		106.575	116.046	104.453	111.655	111.744	100.952	120.544	protein_coding	798	not_edited
raptor	FBgn0029840	0	0.0666667	0.0454545	0.0458333	0.229167	0.214286	0.583333	0.000751411	0.0526515	0.465278	8.83693	20.8958	18.1822	19.5553	19.4027	12.8624	11.9049	12.2817	protein_coding	7097	ars
Efr	FBgn0029849	0	0	0	0	0	0	0	0	0	0		19.4583	15.1727	16.4301	17.3476	15.7219	17.6739	16.1324	protein_coding	1801	not_edited
CG3781	FBgn0029853	0	0	0	0	0	0	0	0	0	0		33.2549	39.1101	37.2506	38.9367	31.996	44.2146	41.6987	protein_coding	951	not_edited
CG3566	FBgn0029854	0	0	0	0	0	0	0	0	0	0		81.0338	63.5832	75.2349	80.149	79.5831	83.698	89.2337	protein_coding	770	not_edited
CG11700	FBgn0029856	0	0	0	0	0	0	0	0	0	0		14.1202	9.47425	13.7699	14.4431	27.3054	36.6428	23.0619	protein_coding	1362	not_edited
wuho	FBgn0029857	0	0.0625	0	0.05	0.309315	0.194118	0.202083	0.000116566	0.0375	0.237827	6.34206	59.5923	54.2182	46.1494	53.7842	51.9962	55.3331	64.6777	protein_coding	1463	ars
mldr	FBgn0029858	0	0	0	0	0	0	0	0	0	0		12.1715	13.376	10.3858	12.4956	7.82339	9.65294	10.0638	protein_coding	2809	not_edited
CG15891	FBgn0029860	0	0	0	0	0	0	0	0	0	0		41.7575	39.372	36.6998	45.1322	38.7438	37.9226	48.7825	protein_coding	829	not_edited
CG3815	FBgn0029861	0	0.25	0	0	0	0.35	0	0.677516	0.0833333	0	0	16.5289	23.0159	21.4058	23.6299	16.4757	18.603	17.4933	protein_coding	3232	not_diff_edited
CG3847	FBgn0029867	0	0	0.0348485	0.054386	0.164286	0.0581818	0.187317	0.0494138	0.0297448	0.17964	6.03937	55.2737	54.5993	48.4342	50.2481	44.7566	44.5639	47.8366	protein_coding	2134	not_diff_edited
ND-B16.6	FBgn0029868	0	0	0	0	0	0	0	0	0	0		185.813	178.319	177.697	164.998	171.891	171.96	193.285	protein_coding	713	not_edited
Marf	FBgn0029870	0	0.163137	0.177094	0.17476	0.385566	0.356303	0.220282	0.00370914	0.171664	0.275377	1.60416	56.4786	55.8221	52.4274	56.0927	49.3069	51.7155	42.1177	protein_coding	3617	ars
CG3918	FBgn0029873	0	0.0555556	0	0	0	0	0	0.56643	0.0185185	0	0	43.9662	40.3038	39.6484	46.9346	44.8793	40.8622	40.6092	protein_coding	1808	not_diff_edited
CG3342	FBgn0029874	0	0.125	0.416667	0.333333	0	0	0	0.00216459	0.291667	0	0	14.7541	18.2102	16.0952	16.9273	14.0954	16.096	14.244	protein_coding	1709	ars
Pat1	FBgn0029878	0	0.0686926	0.0583333	0.0722222	0.119048	0.282063	0.0905093	0.127997	0.066416	0.100022	1.50599	64.707	56.1149	52.0534	56.9246	51.6284	56.4918	60.198	protein_coding	3659	not_diff_edited
CG14443	FBgn0029880	0	0	0	0	0	0	0	0	0	0		15.2701	14.419	14.3258	19.5388	10.5128	10.6641	10.2996	protein_coding	2211	not_edited
pigs	FBgn0029881	0	0	0.0708333	0.0643939	0.146795	0.0584416	0.0794118	0.362753	0.0450758	0.101873	2.26004	42.3447	44.092	42.3497	46.0321	42.9436	42.7306	47.2919	protein_coding	6318	not_diff_edited
CG3226	FBgn0029882	0	0	0.0441176	0.0229885	0.0545455	0.0869565	0.0465116	0.0617826	0.0223687	0.0491896	2.19903	293.04	376.98	374.812	373.636	306.797	326.158	340.805	protein_coding	894	not_diff_edited
CG3224	FBgn0029885	0	0.03125	0	0	0.212121	0.375	0.310345	0.000124745	0.0104167	0.277604	26.6499	78.3428	88.7496	83.2558	90.1971	87.8996	82.1964	92.2746	protein_coding	851	ars
CG3198	FBgn0029887	0	0.118457	0.163758	0.0872691	0.208699	0.264683	0.187479	0.000460978	0.123161	0.194552	1.57966	27.0314	34.7166	32.7008	30.6505	22.0781	22.2601	23.498	protein_coding	4996	ars
ND-ASHI	FBgn0029888	0	0.00980392	0	0	0.0509615	0.0354509	0.0719149	0.0496106	0.00326797	0.0649304	19.8687	153.756	111.278	131.052	119.102	134.087	131.919	152.936	protein_coding	706	not_diff_edited
Pink1	FBgn0029891	0	0.135417	0.0606061	0.141779	0.209722	0.210843	0.239255	0.00546787	0.1126	0.229411	2.03739	66.8264	61.077	58.2543	53.2741	53.4621	56.3951	61.2311	protein_coding	2411	ars
CG3184	FBgn0029892	0	0	0.25	0	0.333333	0	0.555556	0.129427	0.0833333	0.481481	5.77778	12.3245	13.5201	13.7862	12.7591	17.5641	13.6657	14.9858	protein_coding	1179	not_diff_edited
CG14442	FBgn0029893	0.0166667	0.149312	0.107222	0.175861	0.365618	0.303016	0.405956	7.10025e-07	0.144132	0.39251	2.72327	78.3679	67.9409	74.0488	76.5486	50.861	51.7728	48.5685	protein_coding	2983	ars
CG14440	FBgn0029894	0	0.638889	0.368687	0.121212	0.416667	0.666667	0.522222	0.112032	0.376263	0.487037	1.29441	21.8191	22.1145	22.4343	22.9033	18.762	19.8449	21.5706	protein_coding	1802	not_diff_edited
CG14441	FBgn0029895	0	0.4	0.0416667	0.25	0.27381	0.166667	0.311111	0.853662	0.230556	0.298677	1.29547	22.8338	23.0718	23.3194	25.801	24.6243	26.121	25.1897	protein_coding	4754	not_diff_edited
CG3168	FBgn0029896	0	0	0	1	0	0	0	0.0992477	0.333333	0	0	4.11043	8.8215	7.12616	9.99587	7.45191	11.3388	8.70643	protein_coding	3743	not_diff_edited
RpL17	FBgn0029897	0	0	0	0	0	0	0	0	0	0		946.908	802.037	967.104	847.648	940.442	900.996	870.878	protein_coding	830	not_edited
pod1	FBgn0029903	0.00892857	0.194063	0.171354	0.182346	0.256067	0.185799	0.352834	0.029751	0.182588	0.320579	1.75575	50.1526	52.3979	50.7393	54.5837	42.699	41.9236	39.115	protein_coding	6374	not_diff_edited
Nf-YC	FBgn0029905	0	0.19246	0.195043	0.232773	0.388889	0.307143	0.38544	0.00112649	0.206759	0.386589	1.86976	29.1466	28.743	34.5379	34.1058	24.6329	23.061	25.5317	protein_coding	2522	ars
xit	FBgn0029906	0	0	0	0	0	0	0	0	0	0		35.701	32.8615	24.9045	29.6344	31.4383	31.1503	29.6865	protein_coding	1640	not_edited
Atx-1	FBgn0029907	0	0	0	0	0	0	0	0	0	0		4.80191	3.41148	5.61935	3.03373	1.89939	6.18159	2.64693	protein_coding	890	not_edited
CG14435	FBgn0029911	0	0.4	0.166667	0.142857	0	0	0	0.00228863	0.236508	0	0	23.9845	22.2902	21.9753	24.3653	19.0843	23.0798	21.7273	protein_coding	3831	ars
CG4557	FBgn0029912	0	0.666667	0.75	0	0	0.666667	0	0.212753	0.472222	0	0	29.1509	29.9873	30.2286	34.286	29.4786	24.864	27.0235	protein_coding	3240	not_diff_edited
Cht11	FBgn0029913	0	0	0	0	0	0	0	0	0	0		4.88113	6.74287	6.61118	6.36335	6.16758	4.23892	5.48085	protein_coding	1576	not_edited
CG4558	FBgn0029914	0	0	0	0	0	0.333333	0.5	0.0268353	0	0.333333		14.871	20.7237	14.0559	14.0411	11.9906	13.2534	12.401	protein_coding	1868	not_diff_edited
CG14434	FBgn0029915	0	0.0714286	0	0	0.0714286	0.0833333	0	0.477925	0.0238095	0.0238095	1	54.4493	42.5615	42.0364	41.7199	43.7477	54.7606	48.4598	protein_coding	1507	not_diff_edited
CG4586	FBgn0029924	0	0	0	0	0	0	0	0	0	0		1.9079	2.88034	1.86057	2.23854	1.88667	1.92978	2.62921	protein_coding	2240	not_edited
CG3040	FBgn0029925	0	0	0	0	0	0	0	0	0	0		18.3729	19.8631	17.5277	16.9427	15.0087	19.0977	17.9802	protein_coding	1070	not_edited
CG3032	FBgn0029928	0	0	0	0	0	0	0	0	0	0		4.42197	4.38894	3.29762	2.5824	3.34387	2.3918	1.19485	protein_coding	1643	not_edited
CG4593	FBgn0029929	0	0	0	0	0.225	0.0912698	0.0666667	0.00316313	0	0.119444		73.0712	47.3876	55.7879	49.0282	53.718	57.4651	52.1149	protein_coding	889	ars
CG4615	FBgn0029935	0	0.15	0	0.244444	0.111111	0.666667	0.55	0.0317282	0.131481	0.403704	3.07042	13.6464	18.0819	17.5326	16.8128	17.7785	19.32	17.1141	protein_coding	1973	not_diff_edited
CG4617	FBgn0029936	0	0.166667	0	0	0	0	0.285714	0.524461	0.0555556	0.190476	3.42857	23.7297	23.9943	24.974	23.7495	26.0213	23.9802	28.492	protein_coding	1819	not_diff_edited
CG8300	FBgn0029937	0	0.142857	0	0	0.0833333	0.125	0	0.607484	0.047619	0.0277778	0.583333	68.9437	49.0521	46.0018	52.7632	54.2221	64.8775	56.6718	protein_coding	1060	not_diff_edited
CG1677	FBgn0029941	0	0.0653793	0.0509499	0.0451371	0.105665	0.0873148	0.117126	0.0139566	0.0538221	0.113306	2.10519	114.468	113.387	113.555	109.998	99.1512	95.8303	96.0867	protein_coding	3461	not_diff_edited
CG2059	FBgn0029942	0	0	0	0	0	0	0	0	0	0		73.4133	59.8729	57.3468	60.5113	47.4098	53.3837	52.6487	protein_coding	1141	not_edited
Atg5	FBgn0029943	0	0	0	0	0.307692	0.461538	0.384615	3.70869e-06	0	0.358974		28.632	38.8092	34.6817	23.9373	27.1212	33.8101	37.38	protein_coding	1418	ars
Dok	FBgn0029944	0	0.242857	0.142857	0.271429	0.416667	0.5	0.344697	0.0125488	0.219048	0.368687	1.68314	25.9829	35.4821	30.1192	34.2909	34.5411	34.5978	32.8785	protein_coding	3487	not_diff_edited
CG15478	FBgn0029955	0	0	0	0.0416667	0.0995671	0.0478261	0.1429	0.00463411	0.0138889	0.128456	9.24881	81.5574	64.448	62.6838	65.0833	98.8756	87.2802	91.6486	protein_coding	1855	ars
CG12155	FBgn0029957	0	0.0925926	0.319444	0	0.344444	0.0666667	0.283333	0.48397	0.137346	0.303704	2.21124	26.0747	26.2619	23.4122	24.2508	20.2817	24.707	22.9325	protein_coding	2688	not_diff_edited
Pdp	FBgn0029958	0	0	0.125	0.0833333	0.25	0.1625	0.321429	0.00664461	0.0694444	0.297619	4.28571	40.1767	43.0248	47.0545	49.9477	41.6771	42.9191	47.9477	protein_coding	2170	ars
Rab39	FBgn0029959	0	0	0	0	0	0	0	0	0	0		30.7001	30.7725	31.1243	31.2744	27.6532	34.9371	29.88	protein_coding	1406	not_edited
CG10932	FBgn0029969	0	0	0	0.166667	0.555556	0.5	0.444444	1.63451e-05	0.0555556	0.481481	8.66667	44.1306	37.3569	32.4657	36.1027	33.4314	33.6969	28.9255	protein_coding	1656	ars
Nek2	FBgn0029970	0	0	0	0	0	0	0	0	0	0		4.96749	2.79389	1.77623	4.3339	2.61984	3.04512	2.89033	protein_coding	2581	not_edited
spidey	FBgn0029975	0.0238095	0.0416667	0	0.025641	0.294872	0.315873	0.278388	0.0008402	0.0224359	0.283883	12.6531	138.363	120.87	117.82	129.628	142.524	154.193	160.045	protein_coding	1705	ars
snz	FBgn0029976	0	0	0	0	0	0	0	1	0	0		18.2345	17.9282	15.5594	14.1062	15.5361	16.8417	13.1624	protein_coding	5250	not_edited
[truncated: 5,358 more rows]
