# Supplementary material for: Identification of the stress granule transcriptome via RNA-editing in single cells and in vivo
Source: Cell Rep Methods. 2022 Jun 20;2(6):100235. doi: 10.1016/j.crmeth.2022.100235 (PMC9243631; doi:10.1016/j.crmeth.2022.100235)
Supplement: Table S3. RNA editing neurons, related to Figure 7 [file mmc4.xlsx]

## Sheet: Explanation
Supplemental Table S3: RNA editing level in neurons
Column	What does it represent?
A	Gene name
B	Flybase number
C-I	Editing frequency per sample
J	Empirical Bayes statistical test to determine whether the triplicate arsenite are signicant different than the triplicate schneider's
K-L	Average editing of the 3 replicates
M	Fold change editing arsenite/schneider's
N-T	RNA expression level per sample in TPM (Transcript Per Million)
U	Type of RNAs
V	Transcript length
W	Ars = significantly more edited upon arsenite (p<0.01); Not diff edited = edited in Schneider's but not significantly more upon arsenite; Not edited = Not edited

## Sheet: RNA_editing_neurons
gene	fb_number	not_induced	schn1	schn2	schn3	ars1	ars2	ars3	pvalue	ave_schn	ave_ars	ars/schn	not_induced_tpm	schn1_tpm	schn2_tpm	schn3_tpm	ars1_tpm	ars2_tpm	ars3_tpm	genetype	transcript_length	pclass
7SLRNA:CR32864	FBgn0000003	0	0	0	0	0	0	0	0	0	0		60.6412	90.8629	53.9434	90.4256	72.3702	73.3689	44.5158	ncRNA	299	not_edited
a	FBgn0000008	0	0	1	0	0.2	0	0	0.144121	0.333333	0.0666667	0.2	7.26281	5.39731	5.74098	4.62531	15.8647	12.0627	13.5307	protein_coding	3897	not_diff_edited
abd-A	FBgn0000014	0	0	0	0	0	0	0	0	0	0		3.86087	1.91278	3.55486	5.01735	1.07559	6.11774	5.05228	protein_coding	5269	not_edited
Abd-B	FBgn0000015	0	0	0	0	0	0	0	0	0	0		4.3588	1.25969	7.0512	2.46746	4.65485	6.34318	7.46349	protein_coding	4870	not_edited
Abl	FBgn0000017	0.0026455	0.0584941	0.0617907	0.0371332	0.132373	0.0804226	0.0677249	0.248517	0.0524727	0.0892741	1.70134	46.9457	45.0453	46.3314	49.4206	43.8605	41.907	38.3438	protein_coding	12510	not_diff_edited
abo	FBgn0000018	0	0	0	0	0	0	0	1	0	0		8.13479	7.81617	6.67042	7.70292	9.47705	7.23706	7.99002	protein_coding	1794	not_edited
Ace	FBgn0000024	0	0.0769231	0	0	0.5	0	0	0.141717	0.025641	0.166667	6.5	44.061	39.7625	31.4217	33.5226	35.379	41.8603	40.8039	protein_coding	3262	not_diff_edited
acj6	FBgn0000028	0	0	0	0	0	0	0	0	0	0		21.263	19.1997	28.2439	15.376	29.566	30.8998	28.7825	protein_coding	2579	not_edited
Acph-1	FBgn0000032	0	0	0	0	0	0	0	0	0	0		13.3444	9.51082	12.1191	13.6769	10.9096	11.3762	12.7373	protein_coding	1889	not_edited
nAChRalpha1	FBgn0000036	0	0	0	0	0	0	0	0	0	0		21.0551	20.5844	19.8171	20.8685	19.9504	22.8986	20.4271	protein_coding	11027	not_edited
mAChR-A	FBgn0000037	0	0	0	0	0	0	0	0	0	0		23.2327	21.0818	23.6889	20.4891	25.6416	20.2187	18.1182	protein_coding	5425	not_edited
nAChRbeta1	FBgn0000038	0	0	0	0	0	0	0	0	0	0		74.6072	90.5315	88.4116	71.9818	108.962	90.3062	111.398	protein_coding	818	not_edited
nAChRalpha2	FBgn0000039	0	0	0.166667	0	0.6	0.0454545	0	0.158829	0.0555556	0.2	3.6	40.0473	41.7597	33.2054	27.7225	45.7665	43.6309	45.0341	protein_coding	2319	not_diff_edited
Act5C	FBgn0000042	0.14	0.112764	0.134294	0.152818	0.160586	0.173062	0.158783	0.103402	0.133292	0.159384	1.19575	434.359	489.926	456.506	336.405	297.103	288.667	294.321	protein_coding	2863	not_diff_edited
Act42A	FBgn0000043	0.00387597	0.00691996	0.0100242	0.00505051	0.0519792	0.0354259	0.0363223	0.0141388	0.00733154	0.0415413	5.6661	332.086	313.15	316.784	327.019	323.509	360.693	388.199	protein_coding	1626	not_diff_edited
Act87E	FBgn0000046	0	0	0	0	0	0	0	0	0	0		7.39846	3.78365	9.26588	4.2152	5.00471	7.73146	5.24917	protein_coding	1853	not_edited
Pfas	FBgn0000052	0	0.0714286	0.15	0.1	0	0.25	0.222222	0.5551	0.107143	0.148148	1.38272	24.0694	23.5423	23.6994	23.1573	19.4963	22.5889	22.1227	protein_coding	4281	not_diff_edited
Gart	FBgn0000053	0	0.0285714	0	0	0.0285714	0	0.0561224	0.56653	0.00952381	0.0469388	4.92857	23.4335	24.891	21.9454	24.9602	31.1221	29.9858	33.8539	protein_coding	4718	not_diff_edited
adp	FBgn0000057	0	0	0	0	0	0	0	0	0	0		12.235	11.9276	11.6085	13.4053	10.1156	10.5882	8.45225	protein_coding	2241	not_edited
Mps1	FBgn0000063	0	0	0	0	0	0	0	1	0	0		21.895	22.5135	19.6841	18.2409	24.0638	27.184	23.1936	protein_coding	2141	not_edited
Ald1	FBgn0000064	0	0	0	0	0.00757576	0.0146145	0.00621118	0.661216	0	0.00666604		201.552	196.583	158.91	230.956	189.465	169.325	202.873	protein_coding	2102	not_diff_edited
Ama	FBgn0000071	0	0	0	0	0	0	0	0	0	0		53.9031	68.9165	46.3695	40.1602	50.9805	77.1593	59.0433	protein_coding	1526	not_edited
amx	FBgn0000077	0	0	0	0	0	0	0	0	0	0		13.1466	15.5593	15.0374	12.4035	13.6141	8.87266	11.4138	protein_coding	1211	not_edited
AnxB9	FBgn0000083	0	0	0	0	0	0	0	1	0	0		100.84	98.714	98.2696	91.6097	81.0318	85.1736	81.22	protein_coding	1456	not_edited
AnxB10	FBgn0000084	0	0	0	0	0	0	0	1	0	0		62.0621	66.4143	68.0094	60.2273	26.0289	29.4398	27.095	protein_coding	1247	not_edited
dyw	FBgn0000092	0	0	0	0	0	0	0	0	0	0		5.6753	7.78627	7.19062	4.74494	7.12033	2.65173	3.03217	protein_coding	1013	not_edited
aop	FBgn0000097	0	0.0208185	0.0296296	0.0384259	0.122238	0.0802587	0.0618423	0.00756197	0.0296247	0.0819742	2.76709	50.7999	44.5651	56.4986	50.0284	63.5658	69.9304	72.9109	protein_coding	4936	ars
RpLP0	FBgn0000100	0	0.0829511	0.0718954	0.016129	0.0861658	0.0588435	0.0104167	0.866922	0.0569918	0.0356664	0.625815	512.502	565.23	569.658	629.331	612.196	512.765	593.271	protein_coding	1328	not_diff_edited
Appl	FBgn0000108	0.0138889	0.0720073	0.11884	0.09767	0.156653	0.154121	0.182791	0.154366	0.0961724	0.174078	1.81006	115.384	126.178	138.465	150.967	119.84	110.155	116.893	protein_coding	6324	not_diff_edited
Aprt	FBgn0000109	0	0	0	0	0	0	0	0	0	0		6.92541	12.7439	9.89371	8.0648	8.64441	7.51174	8.01683	protein_coding	894	not_edited
bru1	FBgn0000114	0	0	0.0666667	0	0.1	0.1	0.230769	0.00100581	0.0222222	0.187179	8.42308	41.1999	36.5786	39.7261	35.2622	46.6769	49.7444	42.5881	protein_coding	3510	ars
Arl1	FBgn0000115	0	0	0	0	0	0	0	0	0	0		86.0902	80.7333	75.3611	67.5322	59.6995	82.4847	74.1501	protein_coding	863	not_edited
Argk	FBgn0000116	0.0047619	0.0328195	0.0333462	0.0150117	0.0963708	0.0696986	0.0639365	0.00807531	0.0270591	0.0747479	2.76239	420.63	432.633	491.241	514.287	486.766	405.373	469.379	protein_coding	1576	ars
arm	FBgn0000117	0.0018315	0.0192305	0.0583315	0.0257189	0.161344	0.142376	0.0968058	8.5138e-05	0.034427	0.118319	3.4368	222.427	237.452	239.001	253.354	248.859	232.146	246.639	protein_coding	3211	ars
arr	FBgn0000119	0	0	0.0625	0	0.0982143	0	0.0416667	0.651715	0.0208333	0.0605159	2.90476	33.4027	34.8431	26.9474	27.8272	49.8615	52.9897	50.9893	protein_coding	6024	not_diff_edited
ase	FBgn0000137	0.111111	0.125	0.4	0	1	0	0.5	0.0660061	0.175	0.666667	3.80952	36.5801	30.8359	32.331	32.8848	25.6543	33.5314	33.7075	protein_coding	2430	not_diff_edited
ash2	FBgn0000139	0	0	0	0.166667	0	0	0.142857	0.967346	0.0555556	0.0952381	1.71429	102.296	101.016	88.0118	77.0534	102.96	91.9352	99.0836	protein_coding	1271	not_diff_edited
asp	FBgn0000140	0.00645161	0.0635789	0.0757168	0.0488215	0.190909	0.151421	0.192569	9.363e-05	0.0627058	0.192015	3.06217	30.6314	27.3785	29.1423	30.5248	29.9955	35.3187	33.1972	protein_coding	6338	ars
aub	FBgn0000146	0	0	0	0	0	0	0	1	0	0		4.40977	5.92997	4.63224	3.20955	2.75217	4.46424	3.82855	protein_coding	2808	not_edited
aurA	FBgn0000147	0	0	0	0	0	0.0416667	0.108333	0.382881	0	0.0722222		58.6097	59.7411	53.448	42.2903	42.4711	32.0799	39.2795	protein_coding	1577	not_diff_edited
awd	FBgn0000150	0.0136986	0.046875	0.0294118	0.0740741	0.0609756	0.0285714	0.0224719	0.518685	0.0501203	0.0353065	0.704435	881.414	1031.8	886.658	808.726	1209.58	1278.04	1340.06	protein_coding	578	not_diff_edited
Axs	FBgn0000152	0	0	0	0	0	0	0	0	0	0		21.8113	15.6559	16.5686	14.6999	7.40297	9.73638	12.5249	protein_coding	2575	not_edited
b	FBgn0000153	0	0	0	0	0	0	0	0	0	0		2.61937	2.81171	2.05446	2.96559	1.78008	2.8727	3.53754	protein_coding	2026	not_edited
Dll	FBgn0000157	0	0	0	0	0	0	0	0	0	0		19.3134	15.6219	16.2302	13.6552	28.0104	25.1382	27.6042	protein_coding	2244	not_edited
baz	FBgn0000163	0	0.0444444	0.103333	0.05	0.222222	0.257143	0.104167	0.169504	0.0659259	0.143519	2.17697	47.5993	39.6638	47.0951	45.12	39.008	46.6685	47.8382	protein_coding	6485	not_diff_edited
ben	FBgn0000173	0	0.0979592	0.00952381	0.0288462	0.0899015	0.178571	0.213203	0.0465956	0.045443	0.172103	3.78722	88.0941	88.1638	83.1222	77.9906	84.6246	93.8761	73.3522	protein_coding	2003	not_diff_edited
bi	FBgn0000179	0.0714286	0.0251701	0.0862842	0.0222282	0.188718	0.118188	0.0554959	0.0373285	0.0445608	0.0999032	2.24195	59.0122	66.9821	65.9983	60.1577	88.3002	75.5339	77.3416	protein_coding	5613	not_diff_edited
bib	FBgn0000180	0	0	0	0	0	0	0	0	0	0		13.0943	10.5669	13.6585	11.1876	23.7473	31.1586	30.941	protein_coding	3276	not_edited
bic	FBgn0000181	0	0	0.0181818	0	0.0175439	0.016129	0.0172414	0.50535	0.00606061	0.0173422	2.86146	641.957	728.851	736.382	832.195	824.746	676.063	791.121	protein_coding	992	not_diff_edited
BicD	FBgn0000183	0	0.0459402	0.0630952	0.0714286	0.108059	0.0879121	0.0483516	0.649212	0.0601547	0.068254	1.13464	37.3604	34.4168	32.8606	31.9468	30.0364	30.4508	28.3255	protein_coding	3705	not_diff_edited
brm	FBgn0000212	0.00357143	0.0407148	0.0528283	0.0708102	0.177742	0.120804	0.103739	0.0164814	0.0547844	0.128407	2.34386	81.1748	89.1325	80.8847	88.5655	60.8907	63.7295	57.9148	protein_coding	5339	not_diff_edited
Brd	FBgn0000216	0	0	0	0	0	0	0	0	0	0		79.8022	80.7199	85.0855	70.0213	84.2538	80.7879	83.7182	protein_coding	532	not_edited
brn	FBgn0000221	0	0	0	0	0	0	0	0	0	0		15.8595	19.0388	13.2764	11.1878	6.75099	13.2766	11.2978	protein_coding	1450	not_edited
Bsg25D	FBgn0000228	0	0	0	0	0	0.333333	0	0.353527	0	0		51.5698	54.0099	58.4249	47.9065	47.4127	49.6783	43.0295	protein_coding	3010	not_diff_edited
bsk	FBgn0000229	0	0	0	0.1	0.125	0.25	0.25	0.00137035	0.0333333	0.208333	6.25	41.418	47.6585	48.0996	40.2972	51.9876	57.6194	51.6572	protein_coding	1655	ars
btd	FBgn0000233	0	0	0	0	0	0	0	0	0	0		8.44079	11.2013	8.15729	11.263	9.13114	10.9865	9.77103	protein_coding	2934	not_edited
bur	FBgn0000239	0	0.0658662	0.0224359	0.00694444	0.193026	0.147673	0.0774929	0.0112929	0.0317489	0.116004	3.6538	52.7959	56.6727	49.7584	50.9045	53.2402	62.4998	56.8448	protein_coding	3116	not_diff_edited
by	FBgn0000244	0	0.166667	0	0	0	0	0	0.127477	0.0555556	0	0	5.55807	5.32368	3.5965	4.15319	5.50389	3.84493	3.8604	protein_coding	4774	not_diff_edited
c(3)G	FBgn0000246	0	0	0	0	0	0	0	0	0	0		5.28502	4.561	9.0259	5.09568	4.17091	4.31476	6.70998	protein_coding	2594	not_edited
ca	FBgn0000247	0.003663	0.0402597	0.0269737	0.015873	0.139758	0.0972033	0.0387377	0.0296614	0.0277021	0.0724112	2.61392	44.3066	46.0932	41.9617	44.8883	44.2089	47.3031	45.5282	protein_coding	6398	not_diff_edited
cact	FBgn0000250	0	0	0	0	0.0952381	0	0.0196078	0.315714	0	0.0448179		83.4034	75.407	78.6035	70.332	137.371	133.705	116.267	protein_coding	1999	not_diff_edited
cad	FBgn0000251	0	0	0	0	0	0	0	0	0	0		9.46422	1.87554	12.1469	4.20813	16.639	11.1489	12.1509	protein_coding	2570	not_edited
Cam	FBgn0000253	0.00769231	0.0653321	0.075873	0.0753877	0.0952897	0.128511	0.0529385	0.437843	0.0721976	0.0670555	0.928778	339.305	325.821	366.562	364.683	369.082	414.317	437.729	protein_coding	1435	not_diff_edited
capu	FBgn0000256	0	0	0.0833333	0	0.0833333	0.0625	0.333333	0.184064	0.0277778	0.25	9	23.4202	16.9032	23.4719	22.9803	27.6214	25.9048	24.0988	protein_coding	3059	not_diff_edited
car	FBgn0000257	0	0.125	0.0833333	0	0	0.111111	0	0.746818	0.0694444	0	0	23.8331	20.4389	23.9404	19.8824	25.1677	18.4837	21.7809	protein_coding	3173	not_diff_edited
CkIIbeta	FBgn0000259	0	0	0	0	0	0	0.0625	0.715914	0	0.0416667		219.225	241.617	270.174	252.811	276.358	269.866	263.091	protein_coding	934	not_diff_edited
Cat	FBgn0000261	0.00328947	0.0206923	0.0506696	0.0215201	0.0313354	0.0467873	0.0730936	0.311689	0.0309607	0.0591742	1.91127	103.181	98.72	99.4639	88.6319	105.471	93.8979	94.7832	protein_coding	1993	not_diff_edited
Pka-C1	FBgn0000273	0	0.05105	0.0498462	0.0360947	0.105712	0.11579	0.087592	0.17301	0.0456636	0.0936319	2.05047	81.5374	78.738	74.4437	82.0773	70.1509	70.7525	68.7909	protein_coding	4480	not_diff_edited
Cp190	FBgn0000283	0	0.0465679	0.031979	0.0187908	0.0962963	0.0728438	0.00854701	0.339111	0.0324459	0.0377968	1.16492	86.749	91.7076	90.2988	80.0325	48.5902	51.2559	49.028	protein_coding	4114	not_diff_edited
Cf2	FBgn0000286	0	0	0	0	0	0.1	0	0.696183	0	0		27.3306	24.0173	26.4802	30.243	30.1114	25.6651	24.7663	protein_coding	3576	not_diff_edited
salr	FBgn0000287	0	0.194444	0	0.0833333	0.316667	0.291667	0.245833	0.00177249	0.0925926	0.269444	2.91	27.3575	32.1742	17.4467	22.6946	28.8929	25.7973	27.5254	protein_coding	5189	ars
cg	FBgn0000289	0.00810154	0.0332387	0.0373508	0.0298653	0.162327	0.100629	0.0718101	0.00592551	0.0334849	0.101982	3.04562	125.712	122.709	131.944	132.416	151.685	142.794	140.976	protein_coding	4728	ars
Col4a1	FBgn0000299	0	0	0	0	0	0	0	1	0	0		11.1628	18.3149	8.528	12.0146	14.5248	8.80576	7.55186	protein_coding	6101	not_edited
ChAT	FBgn0000303	0	0	0	0	0	0	0	0	0	0		20.8277	22.3442	18.6082	19.1482	22.2575	20.7679	21.7535	protein_coding	2824	not_edited
chif	FBgn0000307	0	0.0240642	0.0696098	0.0390152	0.0694741	0.0950591	0.059375	0.34333	0.0442297	0.0627414	1.41853	45.6025	42.3199	43.5226	41.5782	34.3994	32.4114	32.8571	protein_coding	6575	not_diff_edited
chic	FBgn0000308	0	0	0.00588235	0.003125	0.015036	0.00526316	0	0.768885	0.00300245	0.00501199	1.6693	866.122	850.664	942.636	1134.15	931.335	843.289	876.192	protein_coding	988	not_diff_edited
cin	FBgn0000316	0	0.0666667	0	0	0.14	0.114583	0.1	0.103109	0.0222222	0.113333	5.1	25.406	31.7872	25.8373	17.2584	25.3339	26.1558	27.9145	protein_coding	2054	not_diff_edited
ck	FBgn0000317	0	0	0.0277778	0.1	0.142857	0.0833333	0.0625	0.234442	0.0425926	0.0892857	2.09627	4.05608	3.46252	6.53395	4.15416	4.50724	6.12768	5.48989	protein_coding	7087	not_diff_edited
cl	FBgn0000318	0	0	0	0	0	0	0	0	0	0		89.8909	94.9203	70.2473	67.7491	100.137	105.615	90.3856	protein_coding	674	not_edited
Chc	FBgn0000319	0	0.0383281	0.0458231	0.034992	0.0997398	0.0592786	0.0685909	0.0240725	0.0397144	0.0789739	1.98855	109.642	110.003	116.41	120.726	103.255	102.798	107.906	protein_coding	5788	not_diff_edited
eya	FBgn0000320	0	0	0	0.0833333	0.0769231	0.0714286	0	0.351207	0.0277778	0.025641	0.923077	39.1954	30.4817	29.5788	31.3992	55.4866	61.9697	56.0378	protein_coding	2832	not_diff_edited
clt	FBgn0000326	0	0	0	0	0	0	0	1	0	0		12.4709	6.41607	6.77171	7.81988	4.47034	3.15623	5.55241	protein_coding	1844	not_edited
cm	FBgn0000330	0	0	0	0	0	0	0	0	0	0		31.161	23.9599	26.6892	21.6759	26.4283	24.732	33.1861	protein_coding	1774	not_edited
cni	FBgn0000339	0	0	0	0	0	0	0	0	0	0		26.1748	23.6129	34.0121	19.6384	30.0386	35.5945	30.7521	protein_coding	1132	not_edited
comt	FBgn0000346	0.2	0.2	0	0.333333	0.4	0	0.25	0.885328	0.177778	0.3	1.6875	36.1219	42.0226	27.7008	36.3596	29.1337	34.6434	30.98	protein_coding	3024	not_diff_edited
cort	FBgn0000351	0	0	0	0	0	0	0	0	0	0		9.75318	6.07452	8.19617	9.08624	3.24642	9.59155	4.5161	protein_coding	1587	not_edited
cos	FBgn0000352	0	0.0358974	0.0608974	0.0208333	0.176068	0.088345	0.0987179	0.200385	0.0392094	0.124501	3.1753	31.946	36.8138	31.6936	31.157	29.5171	29.8061	29.2135	protein_coding	4416	not_diff_edited
Cp18	FBgn0000357	0	0	0	0	0	0	0	0	0	0		6.13272	6.75183	4.8101	7.4062	11.9077	10.3475	8.67682	protein_coding	649	not_edited
crc	FBgn0000370	0.00869565	0.0131466	0.0235294	0	0	0.0333333	0.0133333	0.872137	0.0122253	0.00888889	0.727088	101.258	121.332	122.454	108.776	67.7615	60.3131	65.4226	protein_coding	1878	not_diff_edited
crm	FBgn0000376	0	0.0333333	0.181818	0.0555556	0.283333	0.233333	0.12037	0.428799	0.0902357	0.174691	1.93595	34.7472	38.6028	35.0991	38.1478	39.2539	34.8211	31.8265	protein_coding	3780	not_diff_edited
crn	FBgn0000377	0	0.0277778	0	0	0.133333	0.175	0.161111	0.0708273	0.00925926	0.151852	16.4	48.1682	51.6738	45.9607	49.7254	31.5929	33.2127	42.1488	protein_coding	2332	not_diff_edited
csw	FBgn0000382	0	0	0	0	0.0416667	0	0	0.826342	0	0.0138889		49.8208	54.228	47.5784	47.9379	40.021	41.8205	40.7734	protein_coding	7119	not_diff_edited
cta	FBgn0000384	0	0	0	0	0	0	0	1	0	0		14.3999	15.378	14.3062	12.1731	11.9295	12.958	12.4094	protein_coding	2764	not_edited
cv	FBgn0000394	0	0	0	0	0	0	0	0	0	0		6.34668	6.54021	5.37616	5.86341	5.02785	5.39707	6.46527	protein_coding	1742	not_edited
cv-2	FBgn0000395	0	0.0571429	0	0	0	0	0	0.615925	0.0190476	0	0	131.578	115.192	138.096	143.094	21.4223	22.0282	21.8774	protein_coding	4329	not_diff_edited
CycA	FBgn0000404	0	0.0238095	0.027927	0	0.198232	0.128184	0.147083	7.00279e-05	0.0172455	0.164133	9.51743	101.46	71.229	78.8647	92.9264	108.66	128.813	124.647	protein_coding	2916	ars
CycB	FBgn0000405	0.00833333	0.0307692	0.0463636	0.0971429	0.13972	0.0439153	0.098	0.178324	0.0580919	0.111907	1.92637	103.026	85.7372	97.6416	100.862	115.711	131.566	138.36	protein_coding	2627	not_diff_edited
D	FBgn0000411	0	0.0769231	0.202381	0	0.194056	0.227339	0.05	0.174827	0.0931013	0.0980186	1.05282	103.701	98.1315	96.1832	82.7442	122.09	146.919	134.97	protein_coding	1612	not_diff_edited
D1	FBgn0000412	0	0.047619	0.0229592	0.0335968	0.0639062	0.0684524	0.0433114	0.391645	0.034725	0.0501764	1.44496	312.363	344.628	316.672	335.214	346.16	382.381	387.876	protein_coding	1597	not_diff_edited
Dab	FBgn0000414	0.0289916	0.0961024	0.109213	0.0671217	0.225973	0.16637	0.154236	0.0937921	0.0908123	0.178148	1.96172	70.8829	77.2421	72.623	76.0438	63.9298	61.6024	60.6043	protein_coding	8067	not_diff_edited
Sap-r	FBgn0000416	0	0	0.0113445	0	0.0889277	0.0319728	0.0276897	0.027181	0.00378151	0.0481024	12.7204	136.408	140.002	145.726	130.607	120.148	139.296	137.881	protein_coding	3349	not_diff_edited
Ddc	FBgn0000422	0	0	0	0	0	0	0	0	0	0		10.7516	4.07331	7.44073	6.65915	4.78919	5.76231	8.41933	protein_coding	2797	not_edited
SmF	FBgn0000426	0	0	0.03125	0	0.102564	0.0576923	0.05	0.0193657	0.0104167	0.0675214	6.48205	114.584	136.994	108.069	95.2061	133.49	175.437	145.797	protein_coding	467	not_diff_edited
2001-12-01	FBgn0000427	0	0	0	0	0	0	0	0	0	0		1.67968	1.90209	2.68192	2.11903	1.25797	2.06481	1.11108	protein_coding	3686	not_edited
Dfd	FBgn0000439	0	0	0	0	0	0	0	0	0	0		3.06773	1.43985	3.60919	2.41296	1.5048	3.26907	4.67262	protein_coding	2739	not_edited
Dhod	FBgn0000447	0	0.0416667	0.03125	0	0.152778	0	0.0625	0.273049	0.0243056	0.0925926	3.80952	33.9489	27.9825	29.6906	25.7148	21.7003	24.0274	20.519	protein_coding	1472	not_diff_edited
dib	FBgn0000449	0	0	0	0	0	0	0	0	0	0		1.3435	1.99683	2.10752	1.8253	4.69556	6.34714	3.36968	protein_coding	1975	not_edited
ect	FBgn0000451	0	0	0	0	0	0	0	0	0	0		8.97292	2.96363	15.835	3.1928	10.2046	11.6791	10.6343	protein_coding	2070	not_edited
Dip-B	FBgn0000454	0	0.0166667	0.015625	0	0.0208333	0.040625	0.0527778	0.100616	0.0107639	0.0421296	3.91398	65.8599	65.9829	62.5614	47.0588	49.4462	57.7836	55.0616	protein_coding	1813	not_diff_edited
Dip-C	FBgn0000455	0	0	0	0.0416667	0	0.0416667	0	1	0.0138889	0	0	16.0937	22.6846	16.0008	18.1696	14.7881	17.2104	16.2685	protein_coding	1951	not_diff_edited
disco	FBgn0000459	0	0	0	0	0	0	0	0	0	0		18.4566	20.2881	21.0356	15.4762	21.6699	19.5604	20.0299	protein_coding	3067	not_edited
Dl	FBgn0000463	0	0	0	0	0	0	0	0	0	0		36.2015	39.1227	37.253	42.3635	42.5122	45.3466	41.3479	protein_coding	4581	not_edited
Lar	FBgn0000464	0	0	0	0	0	0	0	1	0	0		3.66777	3.63424	3.537	3.75773	4.97344	4.32178	3.96739	protein_coding	7355	not_edited
Cyp6a2	FBgn0000473	0	0	0	0	0	0	0	0	0	0		6.86867	7.06764	8.08101	7.53726	1.84662	1.33722	1.22325	protein_coding	1674	not_edited
DNaseII	FBgn0000477	0	0	0	0	0	0	0	0	0	0		2.16077	2.85468	3.38953	2.93564	6.29324	9.11441	7.92077	protein_coding	1228	not_edited
dnc	FBgn0000479	0.0243056	0.0416667	0.118056	0.119949	0.0151515	0.0628019	0.0294118	0.491861	0.0932239	0.0246583	0.264507	43.2254	39.3575	45.4819	43.2151	41.8203	41.5015	39.7104	protein_coding	8328	not_diff_edited
dor	FBgn0000482	0	0.0674603	0.0642857	0.139456	0.420779	0.0772727	0.2322	0.0604672	0.0904006	0.295059	3.26391	27.2813	32.4383	31.4381	22.9991	24.7743	30.3093	31.9047	protein_coding	3161	not_diff_edited
Pka-C3	FBgn0000489	0	0	0	0	0	0	0	0	0	0		16.559	9.62583	22.8586	11.3986	5.916	5.36435	9.96772	protein_coding	2003	not_edited
dpp	FBgn0000490	0	0	0	0	0	0	0	0	0	0		6.65197	4.47257	6.14904	5.64839	4.70509	6.49363	7.28778	protein_coding	3723	not_edited
Dr	FBgn0000492	0	0	0	0	0	0	0	0	0	0		10.2241	12.7062	7.74731	10.3591	9.08476	8.42068	10.4312	protein_coding	2552	not_edited
dsh	FBgn0000499	0	0.109697	0.0668182	0.079591	0.286803	0.128098	0.138889	0.141228	0.0853689	0.188194	2.20448	81.4811	78.5791	72.6288	82.392	89.8532	90.2011	87.1221	protein_coding	2844	not_diff_edited
dwg	FBgn0000520	0	0	0	0	0	0	0	0	0	0		31.5884	28.8919	28.0678	21.6082	23.1611	25.0461	28.1281	protein_coding	2002	not_edited
dx	FBgn0000524	0	0.102564	0	0	0.159028	0.0952381	0.17542	0.0635775	0.034188	0.169956	4.97121	23.5675	17.8574	22.2905	20.5612	25.1682	29.0046	28.7527	protein_coding	3828	not_diff_edited
bsh	FBgn0000529	0	0	0	0	0	0	0	0	0	0		28.2467	22.7406	29.0783	21.9864	27.7656	22.3403	29.2922	protein_coding	1503	not_edited
eag	FBgn0000535	1	1	0	1	0.75	1	0	0.80479	0.666667	0.25	0.375	17.2096	15.7313	20.5323	17.4535	19.908	19.6306	18.7994	protein_coding	3649	not_diff_edited
eas	FBgn0000536	0	0	0	0	0.2	0.0333333	0.2	0.0430937	0	0.2		18.0234	15.6028	17.6333	11.0835	24.3126	27.4651	28.1112	protein_coding	2331	not_diff_edited
E(bx)	FBgn0000541	0.00684223	0.0391884	0.0326935	0.0306061	0.163579	0.073619	0.0907787	0.00842546	0.0341627	0.115046	3.36758	53.5515	59.5801	58.892	55.8585	61.25	63.6821	59.5519	protein_coding	8605	ars
ec	FBgn0000542	0	0.025641	0.0222222	0.0238095	0.030303	0.0277778	0.103175	0.576575	0.0238909	0.0788841	3.30184	27.0068	20.0699	28.0355	26.3497	29.5351	30.892	30.1903	protein_coding	6681	not_diff_edited
ecd	FBgn0000543	0	0	0	0	0	0	0	0	0	0		60.5969	50.102	47.2135	48.2516	39.9729	40.6261	37.3961	protein_coding	2204	not_edited
EcR	FBgn0000546	0	0	0	0	0	0.0588235	0.153846	0.597086	0	0.102564		72.4843	75.2194	58.4286	67.6333	88.4392	90.4976	90.6147	protein_coding	3740	not_diff_edited
ed	FBgn0000547	0.1	0.138158	0.0788462	0.125	0.185148	0.0156863	0.168229	0.834605	0.114001	0.173869	1.52515	74.2252	80.9184	78.5732	76.0437	90.6046	91.0813	90.1289	protein_coding	5112	not_diff_edited
eEF1alpha2	FBgn0000557	0.00833333	0.0638393	0.0899231	0.0357421	0.0751802	0.0823132	0.0665615	0.90074	0.0631682	0.0694344	1.0992	257.261	284.809	283.413	318.712	302.093	279.769	289.713	protein_coding	2594	not_diff_edited
eEF2	FBgn0000559	0	0.0107202	0.0184874	0.0117859	0.0206072	0.0193943	0.010862	0.755467	0.0136645	0.0141104	1.03263	324.033	401.775	318.091	293.623	327.143	312.705	322.34	protein_coding	3008	not_diff_edited
eg	FBgn0000560	0	0	0	0	0	0	0	0	0	0		3.04152	1.80823	4.29403	3.71902	4.60639	2.46327	5.98545	protein_coding	1454	not_edited
egl	FBgn0000562	0	0.05	0	0.0333333	0.1	0	0.0833333	0.756448	0.0277778	0.0888889	3.2	22.7664	18.6105	21.8295	20.7235	20.8205	21.319	22.4011	protein_coding	3885	not_diff_edited
Eh	FBgn0000564	0	0	0	0	0	0	0	0	0	0		10.1083	1.87797	2.9731	3.4333	2.94404	4.477	16.0893	protein_coding	700	not_edited
MsrA	FBgn0000565	0	0	0	0	0	0	0	1	0	0		76.7146	50.0793	81.2294	30.6545	23.6575	27.4102	25.5966	protein_coding	980	not_edited
Eip55E	FBgn0000566	0	0	0	0	0	0	0	1	0	0		16.7559	11.8591	13.377	12.1954	17.7778	23.9298	27.7095	protein_coding	1478	not_edited
Eip74EF	FBgn0000567	0	0	0	0	0	0	0	1	0	0		10.4454	8.96504	11.2505	9.99381	14.1399	23.0105	20.6067	protein_coding	6012	not_edited
Eip75B	FBgn0000568	0.025	0.067212	0.0455288	0.0441667	0.0891054	0.0901525	0.101967	0.0385195	0.0523025	0.09768	1.8676	126.761	126.054	115.576	129.435	156.981	170.833	170.116	protein_coding	3876	not_diff_edited
emc	FBgn0000575	0.1	0.0596798	0.13767	0.142857	0.204793	0.193231	0.175	0.0134967	0.113402	0.184931	1.63075	268.277	255.132	279.318	294.403	226.299	225.052	215.366	protein_coding	2049	not_diff_edited
ems	FBgn0000576	0	0	0	0	0	0	0	0	0	0		4.28317	5.65868	2.72954	3.87944	3.74242	3.97474	3.09886	protein_coding	2478	not_edited
en	FBgn0000577	0	0	0	0	0	0	0	0	0	0		10.9438	6.39959	10.1315	5.11861	5.64324	8.53626	8.72258	protein_coding	2465	not_edited
ena	FBgn0000578	0	0.016188	0.0274501	0.0116868	0.0766975	0.0680928	0.106143	0.00582966	0.0184417	0.0963275	5.22337	100.923	102.976	106.367	98.2109	117.692	99.1284	101.297	protein_coding	4417	ars
Eno	FBgn0000579	0	0.0114469	0.0231746	0.00793651	0.041158	0.0311688	0.0106755	0.427798	0.014186	0.0208363	1.46879	182.87	197.281	180	204.812	206.002	212.924	221.684	protein_coding	2561	not_diff_edited
E(Pc)	FBgn0000581	0	0.0405369	0.0690493	0.0841608	0.268243	0.0970899	0.120076	0.00818003	0.0645824	0.169465	2.62401	62.3501	66.1373	65.2408	73.264	63.3089	61.1522	63.0136	protein_coding	9554	ars
esc	FBgn0000588	0	0	0	0	0	0	0	1	0	0		20.5028	12.8578	20.1522	16.2195	20.5599	20.756	22.8327	protein_coding	1704	not_edited
E(spl)m8-HLH	FBgn0000591	0	0	0	0	0	0.0714286	0	0.149395	0	0		63.2589	86.6131	83.2198	65.6301	117.915	133.902	144.459	protein_coding	769	not_diff_edited
eve	FBgn0000606	0	0	0	0	0	0	0	0	0	0		8.17792	6.2332	2.59036	4.70064	1.83217	2.54737	2.18463	protein_coding	1406	not_edited
exd	FBgn0000611	0	0.0168254	0.037037	0.005	0.0711324	0.0616216	0.0347222	0.514518	0.0196208	0.0468589	2.38823	99.7066	112.778	91.4979	97.7413	107.044	115.846	108.672	protein_coding	2883	not_diff_edited
e(y)1	FBgn0000617	0	0	0	0	0	0	0	0	0	0		51.9353	63.9358	48.141	44.9017	55.0043	49.7887	43.7237	protein_coding	1124	not_edited
e(y)2	FBgn0000618	0	0	0	0	0	0	0	0	0	0		44.8391	53.1408	46.5471	35.8346	32.7766	30.262	54.9589	protein_coding	503	not_edited
E(z)	FBgn0000629	0	0.124756	0.0196078	0.0787037	0.1875	0.152778	0.216667	0.19271	0.074356	0.206944	2.78316	38.3546	43.8371	40.7168	38.7787	35.5387	41.1761	48.7358	protein_coding	2479	not_diff_edited
CG17716	FBgn0000633	0	0.06	0.0555556	0.191919	0.129412	0.199346	0.03125	0.921272	0.102492	0.0639706	0.624155	44.833	55.1562	46.3741	43.128	61.2569	60.0081	55.2946	protein_coding	5879	not_diff_edited
Fas2	FBgn0000635	0	0.00694444	0.0141026	0.020683	0.1275	0.114832	0.0563973	0.130532	0.01391	0.0800981	5.75831	132.4	125.544	135.659	121.824	93.8751	118.929	105.684	protein_coding	3260	not_diff_edited
Fas3	FBgn0000636	0	0	0	0	0	0	0	0	0	0		64.82	61.5136	76.2609	54.8237	77.8554	85.9539	87.5061	protein_coding	2422	not_edited
Fcp3C	FBgn0000644	0	0	0	0	0	0.25	0	0.716266	0	0		6.88843	2.73018	3.2417	1.87174	1.07	3.71921	2.12641	protein_coding	963	not_diff_edited
fj	FBgn0000658	0	0	0	0	0	0	0	0	0	0		27.5231	21.595	34.2857	24.8723	34.3858	35.0494	35.3206	protein_coding	3551	not_edited
fkh	FBgn0000659	0	0	0	0	0	0	0	0	0	0		38.2979	37.5129	38.8606	31.0105	37.9693	34.7717	30.9954	protein_coding	4030	not_edited
fl(2)d	FBgn0000662	0	0.0217391	0.142857	0	0.202381	0.155263	0.375	0.00555714	0.0548654	0.31746	5.78616	85.0661	85.8754	80.3994	70.1167	97.4435	98.3678	91.2619	protein_coding	2485	ars
Actn	FBgn0000667	0.00584795	0.142106	0.0389477	0.180556	0.158985	0.0998261	0.123905	0.86082	0.120536	0.135598	1.12496	117.831	118.449	105.75	105.846	107.241	113.628	125.309	protein_coding	3877	not_diff_edited
fliI	FBgn0000709	0	0.0577839	0.0930952	0.0515422	0.152922	0.144481	0.144444	0.0231887	0.0674738	0.14727	2.18263	41.5943	43.3927	41.2828	35.848	30.8462	33.1114	32.3471	protein_coding	4827	not_diff_edited
flw	FBgn0000711	0	0.138889	0	0	0.35	0.0515873	0.0277778	0.371899	0.0462963	0.135185	2.92	30.0912	33.5174	39.3089	28.7585	45.4523	38.8665	42.7611	protein_coding	2131	not_diff_edited
FMRFa	FBgn0000715	0	0	0	0	0	0	0	0	0	0		23.8628	22.1093	16.7719	28.6309	13.7196	20.7065	22.9598	protein_coding	1427	not_edited
fog	FBgn0000719	0	0	0.0416667	0	0.025	0	0.037037	0.787644	0.0138889	0.0330247	2.37778	4.62767	2.75122	3.16769	3.31507	4.41102	3.57751	4.09078	protein_coding	5256	not_diff_edited
for	FBgn0000721	0	0	0	0	0	0	0	1	0	0		33.5783	31.5279	35.1922	30.4796	40.3146	41.5636	40.2281	protein_coding	3016	not_edited
FER	FBgn0000723	0	0	0	0	0	0	0	1	0	0		35.8803	39.6919	33.973	32.3869	51.3918	51.9974	47.2246	protein_coding	3599	not_edited
gd	FBgn0000808	0	0	0	0	0	0	0	0	0	0		11.8774	9.02279	10.0146	11.8337	10.1473	7.6153	9.39535	protein_coding	2234	not_edited
fs(1)K10	FBgn0000810	0	0.1125	0.05	0	0.0227273	0	0	0.255043	0.0541667	0.00757576	0.13986	21.1555	19.0956	21.9914	18.702	25.4902	18.9231	17.1091	protein_coding	3052	not_diff_edited
tj	FBgn0000964	0	0	0	0	0	0	0	0	0	0		6.71207	8.90944	9.08874	7.05439	4.86879	5.3847	4.25144	protein_coding	3492	not_edited
dup	FBgn0000996	0.0125	0.03125	0.129735	0.077551	0.157197	0.183957	0.123847	0.12123	0.079512	0.134964	1.6974	56.9596	54.2194	53.4599	56.3004	75.4916	78.2341	74.2709	protein_coding	2764	not_diff_edited
ft	FBgn0001075	0	0	0	0.5	0.5	0	0	1	0.166667	0.166667	1	18.5009	19.5019	17.197	18.3257	18.8938	19.3139	19.0471	protein_coding	16852	not_diff_edited
ftz-f1	FBgn0001078	0	0	0	0	0	0	0	1	0	0		19.7766	15.1126	19.4895	17.3506	13.8579	12.8547	11.5734	protein_coding	6060	not_edited
fu	FBgn0001079	0	0	0.133333	0	0.133333	0.166667	0.277778	0.183692	0.0444444	0.22963	5.16667	30.1989	26.8227	21.6055	25.1346	23.4545	25.8897	28.3444	protein_coding	3251	not_diff_edited
fw	FBgn0001083	0	0	0	0	0	0	0	0	0	0		3.48218	4.26219	3.61482	3.61777	8.71007	7.67248	6.63923	protein_coding	4318	not_edited
fy	FBgn0001084	0	0	0	0	0	0	0	0	0	0		14.5792	11.0469	11.435	8.9328	11.3232	17.3639	10.5894	protein_coding	1547	not_edited
fz	FBgn0001085	0	0	0.0166667	0	0	0.0407925	0	0.83698	0.00555556	0	0	38.6972	40.5246	41.3017	33.3706	51.0213	50.3178	47.4781	protein_coding	3817	not_diff_edited
fzy	FBgn0001086	0	0.0131579	0.208333	0	0.161932	0.103022	0.136364	0.170834	0.0738304	0.144886	1.96242	43.8692	39.9556	37.0148	32.8107	47.7521	56.0746	50.2699	protein_coding	1996	not_diff_edited
g	FBgn0001087	0	0.0208333	0.0416667	0.04	0.0496032	0.233333	0.0921053	0.0566751	0.0341667	0.0779379	2.28111	44.1491	42.6888	41.2772	40.2773	38.8859	41.3477	46.4158	protein_coding	4147	not_diff_edited
bnb	FBgn0001090	0	0	0	0	0	0	0	0	0	0		16.1749	14.9343	16.8674	13.7346	18.2014	33.8659	27.235	protein_coding	2406	not_edited
Gapdh1	FBgn0001091	0	0	0.05	0	0.0526316	0.0227273	0	0.763531	0.0166667	0.0175439	1.05263	120.368	122.892	92.3227	117.003	128.608	117.142	145.112	protein_coding	1330	not_diff_edited
Gapdh2	FBgn0001092	0	0.0150102	0.0207792	0.0124693	0.0595993	0.0493046	0.0213715	0.085878	0.0160862	0.0341141	2.1207	319.233	314.087	282.25	334.229	299.695	274.407	316.751	protein_coding	1377	not_diff_edited
Gdh	FBgn0001098	0	0.0106383	0	0.01	0.0448232	0.0373264	0	0.723377	0.00687943	0.0149411	2.17185	214.716	254.474	203.656	223.805	249.858	208.395	219.196	protein_coding	1796	not_diff_edited
gdl	FBgn0001099	0	0	0	0	0	0	0	0	0	0		2.5963	2.57257	1.01819	2.93947	1.00823	1.75225	1.00182	protein_coding	1022	not_edited
Galphai	FBgn0001104	0	0	0.0222222	0	0.0565079	0.1	0.0285714	0.0797257	0.00740741	0.0378836	5.11429	72.7434	72.0783	70.4799	61.6233	87.9865	103.965	101.049	protein_coding	2067	not_diff_edited
Gbeta13F	FBgn0001105	0.00140056	0.0146734	0.0148874	0.00908361	0.0501716	0.0357605	0.0381716	0.0531042	0.0128815	0.0421716	3.27381	221.211	217.539	229.791	236.21	261.59	233.493	253.076	protein_coding	2391	not_diff_edited
DCTN1-p150	FBgn0001108	0	0	0.0277778	0.0138889	0.196032	0.208333	0.138889	0.00272525	0.0138889	0.157937	11.3714	38.878	36.1149	32.018	33.8048	27.8551	29.4203	27.7906	protein_coding	4550	ars
Glt	FBgn0001114	0	0.0555556	0	0.0833333	0	0	0	0.0179896	0.0462963	0	0	4.34098	2.95714	6.06476	3.50176	17.5423	21.8357	19.6293	protein_coding	3260	not_diff_edited
Galphao	FBgn0001122	0	0.372396	0.0483871	0.517241	0.371212	0.0263158	0.330645	0.702349	0.312675	0.344167	1.10072	229.914	237.386	233.185	257.161	219.36	238.021	233.453	protein_coding	1785	not_diff_edited
Galphas	FBgn0001123	0	0.216667	0.166667	0	0.136364	0.125	0.0909091	0.831676	0.127778	0.106061	0.83004	44.805	48.7149	50.1487	47.3818	47.6834	47.0747	39.25	protein_coding	1826	not_diff_edited
Got1	FBgn0001124	0	0	0	0	0.125	0.1	0.0833333	0.0176578	0	0.0972222		48.6408	60.9616	47.3275	50.0094	68.9189	65.7443	64.5241	protein_coding	1682	not_diff_edited
Got2	FBgn0001125	0	0	0	0	0.0625	0.0357143	0.0192308	0.129404	0	0.0336538		58.398	60.3921	44.6918	56.6164	54.493	49.6488	57.4283	protein_coding	1560	not_diff_edited
Gpdh1	FBgn0001128	0	0	0	0	0.24359	0	0	0.635888	0	0.0811966		20.6263	20.9243	15.889	19.3493	56.6413	44.7451	50.312	protein_coding	1801	not_diff_edited
grau	FBgn0001133	0	0	0	0	0	0	0	0	0	0		22.1819	21.9791	21.1524	21.5714	23.6658	17.7283	12.974	protein_coding	1894	not_edited
grk	FBgn0001137	0	0	0	0	0	0	0	1	0	0		1.8019	2.04048	3.02848	2.09835	2.99888	1.04237	2.97981	protein_coding	1718	not_edited
grn	FBgn0001138	0	0	0	0	0	0	0	0	0	0		14.0564	18.9634	15.7742	11.3114	19.399	21.4546	19.526	protein_coding	4090	not_edited
gro	FBgn0001139	0	0.129369	0.0283613	0.133676	0.163146	0.170949	0.0568156	0.393307	0.0971355	0.0922591	0.949798	125.515	133.762	124.562	138.322	150.302	159.175	153.789	protein_coding	3918	not_diff_edited
Gs1	FBgn0001142	0.037037	0.047619	0	0	0.222222	0.0606061	0	0.11718	0.015873	0.0740741	4.66667	47.8938	46.4243	37.3607	36.7781	32.1436	49.803	33.4458	protein_coding	1699	not_diff_edited
Gs2	FBgn0001145	0	0	0	0	0	0	0	0	0	0		23.6956	20.3644	19.3439	24.309	30.4223	33.2899	34.1475	protein_coding	1829	not_edited
gsb-n	FBgn0001147	0	0	0	0	0	0	0	0	0	0		2.96538	1.56708	1.6281	3.22304	2.0728	1.40094	4.3481	protein_coding	2237	not_edited
gsb	FBgn0001148	0	0	0	0	0	0	0	1	0	0		3.21822	2.12586	4.7328	1.82179	9.68551	7.33044	7.76125	protein_coding	1649	not_edited
GstD1	FBgn0001149	0	0.0933333	0.0416667	0.037037	0.0526316	0.05	0	0.471196	0.0573457	0.0175439	0.305932	444.335	356.585	455.488	419.083	253.631	254.387	176.717	protein_coding	843	not_diff_edited
gt	FBgn0001150	0	0	0	0	0	0	0	0	0	0		4.96895	3.69264	4.38449	9.11368	3.76275	2.76668	5.75205	protein_coding	1780	not_edited
h	FBgn0001168	0	0	0	0	0.047619	0	0	0.555522	0	0.015873		11.5531	11.0721	16.7118	10.0352	16.769	18.5982	22.3628	protein_coding	2335	not_diff_edited
H	FBgn0001169	0	0.0546218	0.091453	0.0772059	0.0573209	0.112885	0.107493	0.689578	0.0744269	0.090769	1.21957	44.0469	41.8926	42.8089	40.1286	47.8823	46.4552	46.0432	protein_coding	6004	not_diff_edited
hay	FBgn0001179	0	0	0	0	0	0	0	1	0	0		35.5762	28.2706	32.5313	37.0881	29.1356	31.5583	30.5814	protein_coding	2511	not_edited
hb	FBgn0001180	0	0	0	0	0	0	0	0	0	0		7.22927	3.03058	6.21538	6.42192	3.23928	6.61487	4.82803	protein_coding	3181	not_edited
her	FBgn0001185	0	0	0	0	0	0	0	0	0	0		15.9934	16.4	18.3787	11.6224	13.866	12.2374	11.625	protein_coding	2378	not_edited
Hex-A	FBgn0001186	0	0.0135417	0	0.00641026	0.138578	0.0306424	0.0576923	0.0289957	0.00665064	0.0846541	12.7287	50.4315	39.9128	43.871	46.7423	30.6211	31.8008	38.9608	protein_coding	4139	not_diff_edited
hfw	FBgn0001189	0	0	0	0	0	0	0	1	0	0		13.5379	12.5487	13.7009	12.2618	12.8887	14.1472	12.9752	protein_coding	3038	not_edited
His2Av	FBgn0001197	0	0	0.0152848	0	0.0343816	0.0101845	0.00884638	0.388279	0.00509493	0.0173581	3.40694	520.168	624.117	582.158	578.727	591.452	649.528	650.754	protein_coding	1169	not_diff_edited
hook	FBgn0001202	0	0	0	0	0	0	0	0	0	0		32.2564	41.4175	28.743	27.7465	32.2421	32.0752	25.6297	protein_coding	2317	not_edited
Hmr	FBgn0001206	0	0.1	0.134722	0.0416667	0.247294	0.05	0.0333333	0.813875	0.0921296	0.104654	1.13594	32.7722	31.5395	35.7868	32.37	33.0233	37.2765	32.3773	protein_coding	4696	not_diff_edited
Hrb98DE	FBgn0001215	0.01	0.0850475	0.0899112	0.0794326	0.177056	0.155942	0.193704	0.000541754	0.0847971	0.188155	2.21888	295.441	322.289	307.607	320.986	241.848	238.009	238.705	protein_coding	1913	ars
Hsc70-3	FBgn0001218	0	0.0498857	0.0509515	0.0134715	0.0903718	0.0496708	0.0463793	0.162269	0.0381029	0.0610434	1.60207	207.502	215.577	234.027	219.58	262.259	225.198	262.134	protein_coding	2988	not_diff_edited
Hsc70-5	FBgn0001220	0	0.00660574	0.00874126	0.00545133	0.0665778	0.049836	0.0182841	0.0396665	0.00693278	0.034382	4.95934	106.479	124.503	101.411	108.498	142.693	137.149	128.396	protein_coding	2791	not_diff_edited
Hsf	FBgn0001222	0	0	0	0.257143	0	0.0133333	0.0416667	0.193648	0.0857143	0.0277778	0.324074	61.672	64.2846	54.0587	60.3524	90.5213	101.996	98.0747	protein_coding	2897	not_diff_edited
Hsp23	FBgn0001224	0.0286935	0.00803213	0.0242591	0.00574713	0.00903867	0.0411388	0.0170987	0.508765	0.0126795	0.014412	1.13664	639.843	711.321	710.989	717.731	1315.99	853.364	803.803	protein_coding	884	not_diff_edited
Hsp26	FBgn0001225	0	0.0222278	0.0322187	0.0348662	0.0683015	0.0520441	0.038744	0.146857	0.0297709	0.0485965	1.63235	367.363	528.87	486.809	535.986	906.458	754.441	765.871	protein_coding	1010	not_diff_edited
Hsp27	FBgn0001226	0	0	0	0	0	0	0	0	0	0		282.631	330.525	310.199	303.359	501.316	400.79	431.943	protein_coding	1632	not_edited
Hsp67Ba	FBgn0001227	0	0.0157539	0.0352847	0.00869565	0.0568845	0.0254553	0.0552889	0.678077	0.0199114	0.0558208	2.80345	4.33816	3.03423	5.40408	6.93396	4.75667	4.65008	4.43103	protein_coding	1733	not_diff_edited
Hsp67Bc	FBgn0001229	0	0.0142857	0.0357143	0	0.0965681	0.0286437	0.0349254	0.676841	0.0166667	0.0554729	3.32838	88.7162	115.431	108.592	98.6161	514.163	494.42	453.322	protein_coding	987	not_diff_edited
Hsp68	FBgn0001230	0.00490196	0.0226135	0.0135975	0.0408204	0.071098	0.0395074	0.0236106	0.253056	0.0256771	0.0394398	1.53599	200.206	240.604	209.423	222.718	321.225	272.312	299.22	protein_coding	2231	not_diff_edited
Hsp83	FBgn0001233	0.00547175	0.0610317	0.066172	0.0268065	0.122392	0.0762046	0.061644	0.0512981	0.0513367	0.0818933	1.59522	203.638	237.306	253.994	270.575	618.77	553.877	527.498	protein_coding	2960	not_diff_edited
lncRNA:Hsromega	FBgn0001234	0.317761	0.347222	0.347222	0.36476	0.20885	0.207143	0.291667	0.0445903	0.353068	0.264061	0.747904	211.719	223.675	249.276	275.956	247.21	218.044	255.597	ncRNA	2776	not_diff_edited
hth	FBgn0001235	0.285144	0.273636	0.301695	0.330814	0.388561	0.331373	0.350276	0.00763828	0.302048	0.363038	1.20192	62.2898	56.5367	66.5548	57.0502	67.692	72.098	70.8146	protein_coding	6340	ars
Ide	FBgn0001247	0	0.0636574	0.0787037	0.125661	0.281481	0.154762	0.15	0.0483588	0.0893408	0.193827	2.16952	61.7254	58.3579	61.4245	51.5394	46.1424	49.3394	42.2765	protein_coding	3439	not_diff_edited
Idh	FBgn0001248	0	0.016369	0.0138889	0.0145202	0.0459076	0.0572039	0.0179182	0.225529	0.014926	0.027248	1.82553	94.093	97.2284	80.1262	85.8325	117.448	141.976	134.337	protein_coding	1974	not_diff_edited
if	FBgn0001250	0	0	0	0	0	0	0	0	0	0		14.4829	15.9795	13.7234	13.4014	16.599	17.3564	18.1247	protein_coding	5649	not_edited
ImpE1	FBgn0001253	0.666667	0.285714	1	1	0	0	0.666667	0.0185439	0.761905	0.444444	0.583333	15.082	17.3869	15.0995	9.94976	11.9108	14.3141	12.1709	protein_coding	6099	not_diff_edited
ImpE3	FBgn0001255	0	0	0	0	0	0	0	0	0	0		5.2551	4.00543	3.8047	4.39362	1.88375	4.09232	1.40384	protein_coding	1094	not_edited
ImpL2	FBgn0001257	0	0.00643902	0.0305681	0	0.0487179	0	0	0.825018	0.0123357	0.0162393	1.31645	60.655	62.3333	64.7328	53.0667	40.254	35.5498	34.781	protein_coding	2355	not_diff_edited
Ldh	FBgn0001258	0	0	0	0	0.166667	0.285714	0.166667	2.0939e-07	0	0.166667		176.596	214.168	198.987	184.844	48.9707	29.7124	52.1146	protein_coding	1778	ars
in	FBgn0001259	0	0	0	0	0	0	0	0	0	0		2.45527	1.43107	2.03903	1.96221	5.55252	4.67877	3.84534	protein_coding	3062	not_edited
inv	FBgn0001269	0	0	0	0	0	0	0	0	0	0		4.62978	3.85346	3.70393	3.01923	4.31497	4.49949	3.7516	protein_coding	4776	not_edited
ix	FBgn0001276	0	0	0	0	0	0	0	0	0	0		34.065	38.5755	37.2149	47.1075	43.2292	48.6496	45.0669	protein_coding	727	not_edited
janA	FBgn0001280	0	0	0	0	0	0	0	1	0	0		121.259	125.29	131.218	99.5506	104.25	131.947	138.867	protein_coding	682	not_edited
janB	FBgn0001281	0	0	0	0	0	0	0	0	0	0		1.55444	1.54022	1.8288	2.11187	4.5273	1.57364	4.49852	protein_coding	569	not_edited
Jra	FBgn0001291	0	0	0.0666667	0	0.2	0.181818	0.0833333	0.0536098	0.0222222	0.122222	5.5	95.9872	83.0413	93.8233	85.8888	49.6626	56.9533	49.3469	protein_coding	1525	not_diff_edited
kar	FBgn0001296	0	0	0	0	0	0	0	0	0	0		23.8172	35.1159	30.2626	17.6029	29.7448	18.3246	17.8658	protein_coding	2321	not_edited
kay	FBgn0001297	0.00238095	0.0184229	0.02722	0.0229838	0.0966882	0.0540909	0.034183	0.0277478	0.0228756	0.0550181	2.4051	165.868	158.96	179.834	211.206	104.337	85.9948	86.8285	protein_coding	3738	not_diff_edited
kel	FBgn0001301	0	0.0520833	0.0277778	0.0833333	0.229167	0	0.135417	0.311458	0.0543981	0.166667	3.06383	43.4484	45.3718	42.756	37.1951	51.5583	48.5635	47.9586	protein_coding	5476	not_diff_edited
Khc	FBgn0001308	0.0037037	0.0526316	0.00555556	0.02	0.062788	0.0430556	0.0267857	0.442874	0.0260624	0.0387865	1.48822	124.416	110.315	124.406	132.35	85.2211	81.6408	79.998	protein_coding	3718	not_diff_edited
kkv	FBgn0001311	0	0	0	0	0	0	0	0	0	0		3.36241	3.49032	4.05007	3.263	5.59602	7.13207	6.48719	protein_coding	5524	not_edited
klar	FBgn0001316	0.00584795	0.109363	0.0313131	0.0387205	0.070194	0.0435423	0.0403259	0.743607	0.0597988	0.0502819	0.840851	125.387	127.784	135.263	149.23	141.729	127.015	148.927	protein_coding	5689	not_diff_edited
kn	FBgn0001319	0	0	1	0	0.375	0.428571	0.25	0.922734	0.333333	0.291667	0.875	28.7069	23.9532	21.153	26.0694	39.2522	44.357	45.2991	protein_coding	2927	not_diff_edited
kni	FBgn0001320	0	0	0	0	0	0	0	0	0	0		3.70266	1.83441	4.08393	1.88643	5.93121	7.02825	6.1614	protein_coding	1911	not_edited
knrl	FBgn0001323	0	0	0	0	0	0	0	0	0	0		5.7453	1.34829	9.24965	1.64329	7.57398	3.52037	6.47572	protein_coding	2925	not_edited
kto	FBgn0001324	0	0.0430403	0.073951	0.0687424	0.221226	0.0825326	0.0833333	0.0922657	0.0619112	0.129298	2.08843	222.017	220.75	213.19	225.964	215.591	193.059	197.286	protein_coding	1723	not_diff_edited
Kr	FBgn0001325	0	0	0	0	0	0.2	0	0.616804	0	0		6.11572	4.76838	4.95405	3.95012	8.99364	7.61221	8.82041	protein_coding	4411	not_diff_edited
kz	FBgn0001330	0	0	0	0	0	0	0	0	0	0		12.4124	10.7762	11.8217	7.22728	9.64033	6.82141	8.48431	protein_coding	3741	not_edited
Mybbp1A	FBgn0001341	0	0	0	0	0	0	0	1	0	0		11.0559	7.26354	9.61411	6.694	10.9201	12.1658	11.9636	protein_coding	3680	not_edited
egh	FBgn0001404	0	0	0.0555556	0.0714286	0.0454545	0.0833333	0.0416667	0.716924	0.042328	0.0429293	1.0142	52.0897	48.3411	57.2216	46.7038	66.8055	62.0032	59.6038	protein_coding	2946	not_diff_edited
l(1)10Bb	FBgn0001491	0	0	0	0	0	0	0	0	0	0		40.2464	34.7177	44.5647	35.3806	25.3742	50.3303	43.8486	protein_coding	934	not_edited
Hlc	FBgn0001565	0.00757576	0.0564893	0	0.174603	0.168376	0	0.0367063	0.867344	0.0770308	0.0805963	1.04629	123.006	117.194	106.285	117.533	87.9237	83.7014	86.3217	protein_coding	1963	not_diff_edited
Grip91	FBgn0001612	0	0	0	0	0	0	0.0625	0.860839	0	0.0416667		12.508	15.0932	11.5103	15.1427	11.542	16.2982	17.7764	protein_coding	3571	not_diff_edited
dlg1	FBgn0001624	0	0.0333333	0	0.02	0.0222756	0.0324675	0.02	0.796243	0.0177778	0.0207585	1.16767	154.187	139.236	143.678	146.636	164.932	159.107	153.945	protein_coding	2524	not_diff_edited
ifc	FBgn0001941	0	0	0.0222222	0.00909091	0.0747436	0.0333333	0.0481481	0.0427942	0.0104377	0.0570133	5.46224	54.2114	43.6606	39.2733	48.2549	54.7563	47.3113	48.2255	protein_coding	1656	not_diff_edited
eIF4A	FBgn0001942	0.00818452	0.0350017	0.035246	0.00830615	0.089045	0.0359611	0.0273383	0.204918	0.0261846	0.0479072	1.82959	418.823	518.201	478.33	526.207	488.44	427.541	466.337	protein_coding	2021	not_diff_edited
Arpc1	FBgn0001961	0	0.0353212	0.00945513	0.00625	0.14368	0.0407143	0.0274725	0.039815	0.0170088	0.0662083	3.89259	159.8	148.607	156.15	163.01	83.4969	92.1735	82.9662	protein_coding	1666	not_diff_edited
Sos	FBgn0001965	0	0.0954528	0.0544759	0.0624665	0.239843	0.142156	0.145112	0.0183088	0.0707984	0.176689	2.49566	55.5641	62.2881	53.1835	60.8824	51.8407	51.2451	52.8739	protein_coding	5635	not_diff_edited
CIAPIN1	FBgn0001977	0	0.0133333	0	0.0166667	0.025	0.0142857	0	0.881517	0.01	0.00833333	0.833333	31.6955	26.9458	25.5954	32.1053	20.3199	13.2905	13.4605	protein_coding	2358	not_diff_edited
stc	FBgn0001978	0.0205742	0.0257129	0.0411616	0.0218254	0.0477273	0.0467328	0.0363556	0.544602	0.0295667	0.0401462	1.35782	74.4232	62.1272	63.2652	66.7749	46.2333	47.1435	49.9233	protein_coding	4112	not_diff_edited
esg	FBgn0001981	0	0	0	0	0.0588235	0.08	0	0.00989517	0	0.0196078		50.7804	55.9068	46.2381	49.9588	97.4654	98.4821	93.4676	protein_coding	2273	ars
wor	FBgn0001983	0	0.010582	0.015873	0.033642	0.231704	0.100507	0.089488	0.000815833	0.0200323	0.136893	6.83362	85.9795	84.4046	80.3153	73.0079	115.006	141.04	143.535	protein_coding	2222	ars
Mtr4	FBgn0001986	0.00980392	0.0296452	0.0539216	0.0911688	0.174124	0.0833333	0.089986	0.0755073	0.0582452	0.118032	2.02647	30.8394	30.313	24.6722	28.1559	29.6046	26.35	29.2737	protein_coding	3585	not_diff_edited
Gli	FBgn0001987	0	0	0	0.333333	0	0	0	0.550162	0.111111	0	0	12.8672	9.51316	14.2067	13.1784	15.7975	12.7256	15.1242	protein_coding	4468	not_diff_edited
ND-B17	FBgn0001989	0	0	0	0	0	0	0	0	0	0		95.4019	87.9038	80.7713	86.0056	82.5785	101.093	70.7003	protein_coding	992	not_edited
wek	FBgn0001990	0	0	0	0	0	0	0	0	0	0		12.3992	15.5189	14.8436	9.4572	11.404	14.9747	8.30977	protein_coding	2033	not_edited
Ca-alpha1D	FBgn0001991	0	0	0	0	0	0	0	0	0	0		14.3923	12.8087	12.8072	14.0075	14.2673	12.1329	13.6313	protein_coding	8450	not_edited
crp	FBgn0001994	0.0784138	0.140968	0.128289	0.119598	0.16976	0.139856	0.125183	0.549691	0.129618	0.140042	1.08042	110.911	113.281	111.812	111.649	103.814	101.805	98.1533	protein_coding	4402	not_diff_edited
mRpL4	FBgn0001995	0	0	0	0	0	0.333333	0	0.117741	0	0		32.3375	28.5779	25.1921	20.1859	32.5823	19.0228	22.2579	protein_coding	1012	not_diff_edited
l(2)37Bb	FBgn0002021	0	0	0	0	0.5	0.166667	0	0.206161	0	0.166667		16.312	15.6498	14.6218	17.2369	10.5575	9.43629	11.0899	protein_coding	1708	not_diff_edited
Catsup	FBgn0002022	0	0.025	0.075	0	0.116364	0.0653846	0.0666667	0.329704	0.0333333	0.0832323	2.49697	51.3078	50.5807	56.074	44.2305	45.8164	61.9608	54.2684	protein_coding	1698	not_diff_edited
Lim3	FBgn0002023	0	0	0	0	0	0	0	0	0	0		29.5151	31.3457	32.9979	28.3576	46.1634	39.7845	33.034	protein_coding	2712	not_edited
l(2)37Cc	FBgn0002031	0	0	0	0	0	0	0	1	0	0		102.358	119.626	100.353	94.195	59.8781	62.8817	64.308	protein_coding	2022	not_edited
CG10561	FBgn0002036	0	0	0	0	0	0	0	0	0	0		4.74133	6.61989	6.33885	3.51361	6.02581	5.89079	4.98959	protein_coding	2052	not_edited
swm	FBgn0002044	0	0.00641026	0.0770202	0.0223214	0.0689728	0.0685922	0.0335017	0.409947	0.0352506	0.0453254	1.2858	65.5205	71.572	64.4256	71.9372	74.3457	82.0765	68.2001	protein_coding	4151	not_diff_edited
AspRS	FBgn0002069	0.00571429	0.0267104	0	0	0.0398601	0.05	0.0153846	0.154663	0.00890345	0.0235431	2.64427	60.0828	68.3019	70.1395	72.1373	45.3078	38.6639	47.4461	protein_coding	1899	not_diff_edited
l(2)gl	FBgn0002121	0.00154799	0.00870098	0.0104167	0.0380952	0.0509104	0.0441348	0.0360644	0.193212	0.019071	0.0410131	2.15055	39.5197	37.3353	40.4714	46.0837	26.6551	35.7965	37.7837	protein_coding	5528	not_diff_edited
CG5504	FBgn0002174	0	0	0	0	0.25	0.125	0	0.065693	0	0.0833333		38.4937	36.9772	28.6939	29.5424	21.9091	26.4753	23.8108	protein_coding	1505	not_diff_edited
dre4	FBgn0002183	0	0.0400155	0.0391982	0.0234375	0.0765651	0.0431865	0.0304663	0.395001	0.0342171	0.0458326	1.33947	140.605	149.008	132.658	141.925	146.502	145.975	155.743	protein_coding	3573	not_diff_edited
l(3)73Ah	FBgn0002283	0	0.05	0	0	0.3125	0.0769231	0	0.204292	0.0166667	0.104167	6.25	58.8757	60.3262	59.0348	48.6298	63.1343	70.7785	49.1796	protein_coding	1322	not_diff_edited
Prosbeta6	FBgn0002284	0	0	0	0	0	0.0588235	0.0555556	0.094651	0	0.037037		148.505	121.153	99.7596	107.563	144.083	179.744	149.133	protein_coding	944	not_diff_edited
sas	FBgn0002306	0	0	0	0	0	0	0	0	0	0		14.6089	12.8591	14.3506	13.007	11.7318	10.8407	12.2319	protein_coding	6236	not_edited
l(3)87Df	FBgn0002354	0	0	0	0	0	0	0	0	0	0		20.8678	27.0392	26.4396	13.0852	21.5059	26.0007	11.1492	protein_coding	551	not_edited
dco	FBgn0002413	0	0.0321637	0.0180077	0.0181818	0.0895238	0.0744828	0.0630303	0.161539	0.0227844	0.0718615	3.15398	59.5892	60.8368	59.716	57.9721	47.7273	47.183	46.069	protein_coding	4156	not_diff_edited
hyd	FBgn0002431	0.00304076	0.0326137	0.0480042	0.0301333	0.125128	0.0735907	0.0548485	0.0144076	0.0369171	0.078275	2.12029	50.782	52.2475	52.8141	54.7049	62.7914	62.6967	66.5066	protein_coding	9083	not_diff_edited
l(3)mbt	FBgn0002441	0	0.0285714	0.0238095	0.0625	0.0803571	0.103571	0.261905	0.0515309	0.0382937	0.201389	5.25907	25.5609	22.1613	25.446	24.7098	22.2385	17.7487	20.7694	protein_coding	5398	not_diff_edited
sti	FBgn0002466	0.00722222	0.0776079	0.0411884	0.0760737	0.15396	0.114431	0.10632	0.0142999	0.0649567	0.1222	1.88125	46.3753	47.4638	44.726	45.23	39.6313	50.6275	54.0204	protein_coding	6084	not_diff_edited
pho	FBgn0002521	0	0.0555556	0	0	0.0833333	0	0.203704	0.122015	0.0185185	0.16358	8.83333	16.7162	18.9559	25.1296	21.4491	20.7727	25.3841	18.4906	protein_coding	2381	not_diff_edited
lab	FBgn0002522	0	0	0	0	0	0	0	0	0	0		3.62489	2.21031	3.28054	1.51533	3.24847	3.10511	3.87338	protein_coding	1586	not_edited
lace	FBgn0002524	0	0	0	0	0.0638889	0.140625	0.040625	0.00242727	0	0.0483796		26.9068	27.0026	26.9887	25.7765	23.7108	29.3345	29.9492	protein_coding	2564	ars
Lam	FBgn0002525	0.020595	0.0645745	0.0589587	0.0798957	0.0747846	0.123595	0.0726208	0.221179	0.0678096	0.073342	1.08159	165.891	178.381	164.191	187.158	194.07	184.215	201.821	protein_coding	3191	not_diff_edited
LanA	FBgn0002526	0.00746269	0.0192308	0.0171958	0	0.0389706	0.0185185	0.0384615	0.161022	0.0121422	0.0386312	3.18157	9.00363	10.6081	6.14204	7.50392	12.3403	10.7233	9.85327	protein_coding	11690	not_diff_edited
lds	FBgn0002542	0	0.00826446	0.0181818	0	0.020979	0.0227273	0	0.810174	0.00881543	0.00699301	0.793269	21.8435	20.2833	19.9717	20.0106	26.611	29.3159	29.4762	protein_coding	3543	not_diff_edited
robo2	FBgn0002543	0	0	0.0222222	0.0416667	0.188384	0.025641	0.025641	0.100454	0.0212963	0.0798886	3.75129	44.466	59.3108	48.877	43.5663	55.7878	57.5676	51.8036	protein_coding	6206	not_diff_edited
lin	FBgn0002552	0	0.0267857	0	0	0.257262	0.0825	0.192619	0.0263758	0.00892857	0.214167	23.9867	33.6458	34.4175	28.3356	33.2149	32.8525	34.184	37.127	protein_coding	3654	not_diff_edited
l(1)sc	FBgn0002561	0	0	0	0	0	0	0	0	0	0		4.03133	5.59226	5.21716	3.8339	2.34825	3.2649	1.86666	protein_coding	1097	not_edited
lt	FBgn0002566	0	0	0	0	0.208333	0.0666667	0	0.147695	0	0.0694444		8.9845	9.14965	7.92771	7.68553	9.20704	8.84283	9.34112	protein_coding	5316	not_diff_edited
Rab32	FBgn0002567	0	0	0	0	0	0	0	0	0	0		17.8262	13.066	17.2378	11.9436	9.95706	15.5743	12.4379	protein_coding	1811	not_edited
RpL36	FBgn0002579	0	0	0	0	0	0	0	0	0	0		1664	1904.77	1903.87	2126.66	1918.7	1718.15	1977.12	protein_coding	493	not_edited
RpS5a	FBgn0002590	0	0	0	0	0	0	0	0	0	0		870.039	1041.96	1035.44	1311.6	1064.05	943.668	1067.92	protein_coding	1011	not_edited
E(spl)m2-BFM	FBgn0002592	0	0	0	0	0	0	0	0	0	0		11.5527	7.32613	10.8734	10.673	20.9959	38.3609	46.0043	protein_coding	957	not_edited
RpLP1	FBgn0002593	0	0	0	0	0	0	0	0	0	0		1064.13	1150.26	1212.66	1331.52	1242.4	1089.52	1208.51	protein_coding	768	not_edited
E(spl)m3-HLH	FBgn0002609	0	0	0	0	0	0	0	0	0	0		24.7382	21.8257	17.9411	25.7826	31.1888	45.2846	43.5437	protein_coding	1305	not_edited
RpS3	FBgn0002622	0	0	0	0	0	0	0	0	0	0		652.622	704.282	775.618	916.355	745.754	643.297	715.711	protein_coding	1133	not_edited
RpL32	FBgn0002626	0	0	0	0	0	0	0	1	0	0		1155.62	1194.91	1319.89	1404.34	1315.95	1172.89	1366.52	protein_coding	747	not_edited
E(spl)m4-BFM	FBgn0002629	0	0	0	0	0	0	0	0	0	0		120.61	95.8369	115.164	93.4093	137.796	228.864	246.861	protein_coding	759	not_edited
E(spl)m5-HLH	FBgn0002631	0	0	0	0	0	0	0	0	0	0		14.5407	15.4014	14.1576	14.9866	9.34616	39.0849	45.8533	protein_coding	882	not_edited
E(spl)m6-BFM	FBgn0002632	0	0.0769231	0.0909091	0.153846	0.368421	0.333333	0.206897	0.0017031	0.107226	0.260738	2.43167	33.8387	47.0182	45.7602	39.104	62.9848	69.6947	58.9825	protein_coding	1137	ars
E(spl)m7-HLH	FBgn0002633	0	0.0384615	0.166667	0	0.440476	0.245614	0.19375	0.000492261	0.0683761	0.275992	4.03638	67.5515	68.2726	76.2955	55.6775	131.687	141.787	156.395	protein_coding	982	ars
Rcc1	FBgn0002638	0	0.0078125	0	0	0.025	0.0227273	0.03125	0.209219	0.00260417	0.0291667	11.2	125.354	114.54	101.563	108.063	117.62	122.607	144.372	protein_coding	2085	not_diff_edited
mal	FBgn0002641	0	0	0	0	0	0	0	1	0	0		19.018	14.0648	14.7543	15.353	15.0918	14.2304	13.0815	protein_coding	3209	not_edited
mam	FBgn0002643	0	0	0.0852273	0.0625	0.161111	0.156819	0.09375	0.176245	0.0492424	0.116204	2.35983	58.1123	60.3045	59.9221	64.701	80.9013	80.4088	77.7898	protein_coding	7884	not_diff_edited
Map205	FBgn0002645	0	0.0239372	0.0276637	0.0144231	0.0639918	0.0400501	0.0311728	0.122275	0.022008	0.0421125	1.91351	39.5262	38.035	39.3484	36.9708	35.6872	37.475	40.7399	protein_coding	5818	not_diff_edited
twe	FBgn0002673	0	0	0	0	0	0	0	1	0	0		4.73825	7.0424	4.4132	3.48695	5.29007	6.19584	4.57082	protein_coding	2240	not_edited
2009-05-01	FBgn0002707	0	0.0811966	0.0740741	0.0333333	0.0952381	0.222222	0.103704	0.474072	0.062868	0.100882	1.60466	22.5489	26.987	22.9519	23.5787	16.5291	15.9023	16.5707	protein_coding	3491	not_diff_edited
mei-S332	FBgn0002715	0	0	0	0	0	0	0	0	0	0		23.3048	24.1914	20.5637	18.8465	23.2716	28.0866	28.5834	protein_coding	1594	not_edited
mei-W68	FBgn0002716	0	0	0	0	0.333333	0	0	0.352104	0	0.111111		7.4988	8.0018	5.42914	5.22459	4.25606	4.28235	3.56127	protein_coding	2300	not_diff_edited
Men	FBgn0002719	0.0121212	0.0347826	0.0285714	0.0383499	0.203838	0.0631579	0.0438735	0.0991773	0.0339013	0.0971951	2.867	171.545	157.372	147.46	161.898	132.725	123.667	132.964	protein_coding	2364	not_diff_edited
Met	FBgn0002723	0	0	0	0	0	0	0	0	0	0		17.4704	14.4687	19.0201	14.6428	14.6826	13.7266	14.388	protein_coding	5088	not_edited
E(spl)malpha-BFM	FBgn0002732	0	0	0	0	0	0	0	0	0	0		37.9434	41.4858	50.7978	44.4399	115.083	170.868	152.974	protein_coding	676	not_edited
E(spl)mbeta-HLH	FBgn0002733	0	0	0	0	0.0333333	0.0909091	0	0.233672	0	0.0111111		80.4889	113.805	72.8836	79.8646	240.219	224.308	248.638	protein_coding	978	not_diff_edited
E(spl)mdelta-HLH	FBgn0002734	0	0	0	0	0	0	0	0	0	0		18.7722	15.14	21.5719	17.2004	28.9899	38.892	37.3968	protein_coding	1013	not_edited
E(spl)mgamma-HLH	FBgn0002735	0	0	0	0	0.0294118	0.0919578	0.0575559	0.00146522	0	0.0481745		103.399	105.34	125.647	123.991	201.332	275.697	331.548	protein_coding	911	ars
mago	FBgn0002736	0	0	0	0	0	0	0	1	0	0		71.7683	82.6331	83.4922	53.9274	70.0644	86.8611	93.2895	protein_coding	1103	not_edited
Mlc2	FBgn0002773	0	0	0	0	0	0	0	0	0	0		3.09527	4.60046	5.23479	4.4681	4.5075	2.15429	1.11971	protein_coding	2286	not_edited
mle	FBgn0002774	0	0.0186869	0.031852	0.0242424	0.0458192	0.082684	0.059018	0.207455	0.0249271	0.0546184	2.19112	52.1055	53.2629	52.8958	51.5251	45.3351	48.2977	49.2463	protein_coding	4023	not_diff_edited
msl-3	FBgn0002775	0	0	0	0	0.240741	0.0333333	0	0.377687	0	0.0802469		29.6321	28.4715	25.6185	22.8741	36.0906	29.5436	32.7429	protein_coding	1970	not_diff_edited
mnd	FBgn0002778	0.0104167	0	0	0	0.0235043	0.0125	0.0267857	0.230153	0	0.0256919		36.745	41.9775	35.6017	34.6518	51.1178	47.7021	54.0456	protein_coding	2046	not_diff_edited
mod	FBgn0002780	0	0.0246391	0.00666667	0	0.0555556	0.0424603	0.0325815	0.0761478	0.0104353	0.0402395	3.85611	77.6291	93.7385	81.2126	66.417	88.856	112.956	114.49	protein_coding	1954	not_diff_edited
mod(mdg4)	FBgn0002781	0	0.0138889	0.00219298	0.00877801	0.0434206	0.0355285	0.0252288	0.116888	0.00828663	0.0312927	3.77629	386.927	404.12	410.236	458.38	448.81	396.332	446.514	protein_coding	1839	not_diff_edited
mor	FBgn0002783	0	0.0367347	0.0131976	0.0110709	0.0450382	0.0706215	0.0833796	0.00956685	0.0203344	0.0705991	3.47191	128.553	135.353	127.774	137.409	147.183	151.28	149.623	protein_coding	3791	ars
Rpn8	FBgn0002787	0	0.0172414	0.0322581	0.0357143	0.0865546	0.0692982	0.0375	0.0675826	0.0284046	0.0538515	1.89588	105.7	102.025	94.6962	94.911	108.278	122.379	111.809	protein_coding	1456	not_diff_edited
Mp20	FBgn0002789	0	0	0	0	0	0	0	0	0	0		2.55259	1.26463	5.25548	1.73399	3.71722	3.23016	2.95488	protein_coding	693	not_edited
mr	FBgn0002791	0	0	0	0	0	0.02	0	0.741333	0	0		33.0596	28.6412	29.1201	32.2166	20.1647	24.5315	31.6576	protein_coding	2555	not_diff_edited
MtnA	FBgn0002868	0	0	0	0	0	0	0	0	0	0		57.4908	66.9811	23.0415	28.3247	108.193	58.201	51.1932	protein_coding	700	not_edited
mu2	FBgn0002872	0	0	0.08	0.125	0.04	0.1	0	0.692424	0.0683333	0.0133333	0.195122	25.7855	27.6878	29.3212	26.0911	27.2749	28.2884	29.3496	protein_coding	4099	not_diff_edited
mud	FBgn0002873	0	0.25	0	0	0	0.25	0	1	0.0833333	0	0	26.3515	24.3993	28.1186	27.4755	7.98317	9.53153	12.3178	protein_coding	7938	not_diff_edited
mus101	FBgn0002878	0	0	0	0.333333	0.25	0.1	0.0833333	0.794862	0.111111	0.138889	1.25	17.079	17.0129	17.1008	15.5514	17.357	18.7615	18.1932	protein_coding	4868	not_diff_edited
mus201	FBgn0002887	0	0	0	0	0	0	0	1	0	0		20.6004	17.6387	18.5725	20.2304	10.6954	7.70724	8.5538	protein_coding	3950	not_edited
DNApol-zeta	FBgn0002891	0	0	0	0.0625	0.214286	0	0	0.687936	0.0208333	0.0714286	3.42857	18.9343	18.7612	20.7346	21.4518	7.55637	5.83668	7.35665	protein_coding	6750	not_diff_edited
mus301	FBgn0002899	0	0	0	0	0	0	0	1	0	0		6.31016	5.73143	4.02129	6.07257	6.58558	9.1829	10.5004	protein_coding	3364	not_edited
mus304	FBgn0002901	0	0	0	0	0	0	0	0	0	0		9.73675	7.93604	9.05339	6.1875	8.05011	6.20039	7.45356	protein_coding	2816	not_edited
DNApol-theta	FBgn0002905	0	0.015625	0.015873	0	0.158333	0.13125	0.116667	0.0075684	0.0104993	0.130556	12.4346	14.8101	13.1731	13.1289	13.7573	10.8338	11.4366	12.4395	protein_coding	6420	ars
Blm	FBgn0002906	0	0.0416667	0	0	0.1875	0.116667	0	0.281498	0.0138889	0.0625	4.5	10.49	10.6676	12.6663	9.75126	10.6129	11.7374	12.0367	protein_coding	4806	not_diff_edited
Myb	FBgn0002914	0	0.0142384	0.00246914	0.00606061	0.0516515	0.0342899	0.0193915	0.0478774	0.0075894	0.0301448	3.97197	99.2281	91.424	102.268	93.6869	105.606	109.795	118.052	protein_coding	2732	not_diff_edited
na	FBgn0002917	0.166667	0.227941	0.208081	0.166667	0.5	0.277778	0.733333	0.00218852	0.200896	0.655556	3.26316	37.6814	37.8377	32.572	36.5456	29.7675	26.8904	26.3929	protein_coding	7875	ars
Atpalpha	FBgn0002921	0.00770324	0.0387774	0.0494766	0.0355919	0.0915086	0.0846335	0.0633164	0.0147237	0.041282	0.0727138	1.76139	206.084	203.964	219.247	252.054	236.904	208.75	220.677	protein_coding	3721	not_diff_edited
ncd	FBgn0002924	0	0.00722222	0.00444444	0.0136508	0.0346914	0.0495238	0.0345677	0.0523843	0.00843915	0.0346089	4.101	96.2516	75.7173	81.2958	91.0077	86.5623	98.0989	108.786	protein_coding	2720	not_diff_edited
net	FBgn0002931	0	0	0	0	0	0	0	0	0	0		3.45913	1.58193	3.75663	3.61509	1.23997	1.88562	2.46417	protein_coding	1662	not_edited
neur	FBgn0002932	0	0.0769231	0.133333	0.0833333	0.352941	0.08	0.125	0.258876	0.0978632	0.20098	2.05369	23.1517	18.9223	19.082	26.4784	24.686	25.1591	25.589	protein_coding	3381	not_diff_edited
ninaC	FBgn0002938	0	0	0	0	0	0	0	0	0	0		4.48664	4.08516	5.27854	3.62441	7.34597	5.40137	4.91298	protein_coding	3647	not_edited
ninaE	FBgn0002940	0	0	0	0	0	0	0	0	0	0		8.91158	1.93158	21.9519	4.91861	11.3553	15.224	15.474	protein_coding	1588	not_edited
slou	FBgn0002941	0	0	0	0	0	0	0	0	0	0		24.8448	35.1212	21.4353	25.4283	27.5935	22.8042	23.3917	protein_coding	2670	not_edited
nkd	FBgn0002945	0	0	0	0	0	0	0	0	0	0		27.4388	32.063	30.5007	31.8796	56.6573	59.7699	48.3017	protein_coding	4674	not_edited
nod	FBgn0002948	0	0	0.0333333	0	0.183333	0.111111	0	0.225033	0.0111111	0.0611111	5.5	22.7037	20.1888	25.3412	21.6182	20.7982	19.0552	25.1586	protein_coding	2279	not_diff_edited
numb	FBgn0002973	0	0	0.00892857	0	0.0583333	0.0357143	0.0430672	0.01759	0.00297619	0.0481559	16.1804	69.1278	66.7012	64.7555	74.3686	91.436	95.55	99.5909	protein_coding	4395	not_diff_edited
odd	FBgn0002985	0	0	0	0	0	0	0	0	0	0		7.34863	5.22771	5.76379	4.60797	7.90262	6.48564	8.943	protein_coding	2347	not_edited
okr	FBgn0002989	0	0	0	0	0.4	0.25	0.333333	0.071676	0	0.355556		9.527	12.485	9.76227	10.4383	6.44456	7.15573	8.89389	protein_coding	2878	not_diff_edited
opa	FBgn0003002	0	0	0	0	0.285714	0.125	0.5	6.61897e-05	0	0.428571		76.5902	66.1987	66.0324	74.0046	87.2994	83.6295	85.6994	protein_coding	2939	ars
or	FBgn0003008	0	0	0	0	0	0	0	0	0	0		23.6433	22.8947	25.2876	13.8709	21.9104	16.8635	19.283	protein_coding	823	not_edited
osp	FBgn0003016	0	0	0	0	0	0	0	0	0	0		15.6172	16.3672	14.7519	14.9952	20.5558	18.3945	20.8597	protein_coding	5890	not_edited
ovo	FBgn0003028	0	0	0	0	0	0	0	0	0	0		6.93141	5.63698	6.00072	8.08448	7.23712	7.54662	8.02378	protein_coding	6763	not_edited
pbl	FBgn0003041	0	0.0119048	0.0357143	0	0.142262	0.0472944	0.119501	0.00674707	0.015873	0.127088	8.00655	65.1951	65.105	69.8931	69.1484	78.927	92.1937	82.9574	protein_coding	2598	ars
Pc	FBgn0003042	0	0	0	0	0	0	0	0	0	0		37.7213	41.826	43.1112	40.0226	56.5012	52.5529	55.5182	protein_coding	2462	not_edited
Pcl	FBgn0003044	0.0196078	0.0879382	0.035323	0.0102496	0.114083	0.0893332	0.0980013	0.12868	0.0445036	0.103362	2.32255	54.7752	53.5748	52.2192	57.424	57.1146	56.0646	57.3355	protein_coding	4384	not_diff_edited
pcx	FBgn0003048	0.00877193	0.0241964	0.0529521	0.151159	0.12381	0.0959459	0.066886	0.52055	0.0761026	0.0858605	1.12822	30.7502	28.9748	28.821	29.9339	21.983	20.741	20.651	protein_coding	12023	not_diff_edited
peb	FBgn0003053	0	0	0	0	0	0	0	0	0	0		4.69516	2.41445	5.52387	2.90684	8.23943	8.90466	9.56304	protein_coding	7441	not_edited
Fib	FBgn0003062	0	0.0803571	0.0454545	0	0.0555556	0.0416667	0.0801282	0.615372	0.0419372	0.0719373	1.71536	103.01	91.0964	94.3475	100.746	117.661	108.698	126.624	protein_coding	1318	not_diff_edited
CG2150	FBgn0003065	0	0	0	0	0	0	0	0	0	0		4.91374	1.4981	7.11512	1.54058	6.60522	4.20914	6.56323	protein_coding	1170	not_edited
per	FBgn0003068	0	0	0	0	0	0	0	0	0	0		9.85847	9.76834	9.02107	9.87625	10.441	10.8875	10.6052	protein_coding	4441	not_edited
Pfk	FBgn0003071	0	0	0	0	0	0	0	0	0	0		58.2968	61.5402	48.9902	52.3543	51.8002	35.8674	49.1834	protein_coding	3133	not_edited
Pgi	FBgn0003074	0	0.0497449	0	0.012987	0.0422127	0.065591	0.0696145	0.191553	0.0209106	0.0604806	2.89233	104.795	110.068	97.5129	112.348	142.509	121.521	132.78	protein_coding	2321	not_diff_edited
Pgm1	FBgn0003076	0	0	0.5	0	0	0	0	0.0743577	0.166667	0	0	47.0312	39.2306	32.1831	43.0327	28.2343	27.4498	33.3325	protein_coding	1843	not_diff_edited
Raf	FBgn0003079	0	0	0.0923521	0	0.097619	0.114835	0.0541667	0.279018	0.030784	0.0686508	2.23008	35.5081	33.4294	32.2197	25.4648	29.7211	30.8867	29.4117	protein_coding	4247	not_diff_edited
phr	FBgn0003082	0	0.0333333	0	0	0.365079	0.047619	0.166667	0.0161953	0.0111111	0.232804	20.9524	30.4832	30.4333	32.0598	32.9435	21.792	21.5083	24.3268	protein_coding	1915	not_diff_edited
pim	FBgn0003087	0	0	0	0	0	0	0	0	0	0		8.13933	10.7532	4.25598	11.0582	6.32156	8.23987	4.18758	protein_coding	978	not_edited
pk	FBgn0003090	0	0.1	0	0	0.0555556	0.0555556	0.25	0.148417	0.0333333	0.185185	5.55556	56.3962	56.6271	48.7498	58.9276	58.6802	52.0809	47.9664	protein_coding	4109	not_diff_edited
Pkc53E	FBgn0003091	0	0	0	0	0	0	0	0	0	0		22.1706	27.1271	16.5988	24.8728	27.7856	22.2745	25.8591	protein_coding	2633	not_edited
Pkc98E	FBgn0003093	0	0.0364583	0.015625	0	0.219246	0.0416667	0.025	0.245883	0.0173611	0.0897487	5.16952	51.1605	52.9797	58.0785	49.4738	48.3987	55.5568	57.7389	protein_coding	3449	not_diff_edited
pn	FBgn0003116	0	0	0	0	0	0	0	0	0	0		8.63955	3.74525	6.67042	5.50208	5.03255	7.37967	6.56323	protein_coding	1638	not_edited
pnt	FBgn0003118	0	0.047619	0	0	0.0952381	0.0208333	0.0388889	0.15986	0.015873	0.057672	3.63333	17.38	14.2723	21.2879	17.7903	39.1086	44.5892	48.3683	protein_coding	3715	not_diff_edited
polo	FBgn0003124	0	0.0227193	0.0587302	0.059127	0.0850306	0.0418981	0.0956699	0.230472	0.0468588	0.0921235	1.96598	92.4816	91.8246	102.312	85.0569	109.293	131.767	127.322	protein_coding	2324	not_diff_edited
Poxn	FBgn0003130	0	0	0	0	0	0	0	0	0	0		4.67785	2.49582	4.02179	1.9555	5.44971	6.37489	3.74889	protein_coding	2458	not_edited
Pp1alpha-96A	FBgn0003134	0	0.030303	0.0264463	0.00568182	0.0688397	0.0622294	0.03108	0.385379	0.0208104	0.0436666	2.09831	34.7177	22.524	36.307	27.3274	39.4831	30.4045	31.4176	protein_coding	3210	not_diff_edited
Ppn	FBgn0003137	0	0	0	0	0	0	0	0	0	0		2.21755	1.26227	2.55345	1.92306	2.63842	3.34354	4.3148	protein_coding	9373	not_edited
PpV	FBgn0003139	0	0	0	0	0.2	0	0	0.300718	0	0.0666667		41.7153	38.0921	36.5681	33.3382	33.6695	27.8777	26.8275	protein_coding	1622	not_diff_edited
pr	FBgn0003141	0	0	0	0	0	0	0	1	0	0		21.4318	20.8275	26.6693	13.4388	15.8451	23.3655	25.7636	protein_coding	1073	not_edited
CG2841	FBgn0003159	0	0	0	0	0	0	0	0	0	0		8.55391	9.6058	9.16914	9.68452	13.3978	14.8175	16.1732	protein_coding	4653	not_edited
Pu	FBgn0003162	0	0	0	0	0	0	0	0	0	0		15.0454	11.242	10.7367	17.7601	29.0217	27.4662	26.8386	protein_coding	1793	not_edited
pum	FBgn0003165	0.0065183	0.109011	0.0715984	0.123576	0.153132	0.128303	0.109052	0.253658	0.101395	0.123745	1.22042	142.979	149.579	155.697	167.406	162.476	143.495	154.844	protein_coding	4655	not_diff_edited
put	FBgn0003169	0.025641	0	0.025641	0.0333333	0.106812	0.0960317	0.0606061	0.0143315	0.0196581	0.0760081	3.8665	39.6106	44.74	41.424	36.0984	42.5383	43.0703	35.2861	protein_coding	2713	not_diff_edited
pwn	FBgn0003174	0	0	0	0	0	0	0	0	0	0		3.92861	3.00799	4.83212	3.51787	5.82507	4.97143	5.89141	protein_coding	4953	not_edited
px	FBgn0003175	0	0.0178571	0.0763158	0.0892857	0.182292	0.0796618	0.0753472	0.288689	0.0611529	0.110995	1.81505	95.3368	96.2721	96.9068	102.96	131.015	112.515	107.899	protein_coding	4365	not_diff_edited
r	FBgn0003189	0.0344828	0.0530466	0.0744048	0	0.24803	0.112346	0.0575011	0.0259105	0.0424838	0.121011	2.84839	22.2201	22.3955	15.805	20.3275	23.142	21.2055	23.8794	protein_coding	6946	not_diff_edited
ras	FBgn0003204	0.00833333	0.00769231	0.0183333	0.0277778	0.0251852	0.0381441	0.0177778	0.701891	0.0179345	0.0202469	1.12894	60.613	62.7806	47.1818	51.9971	116.055	110.859	110.23	protein_coding	2415	not_diff_edited
Ras85D	FBgn0003205	0	0.0116279	0.00862069	0.0227273	0.163515	0.166667	0.0113636	0.0046934	0.0143253	0.0620809	4.33366	116.996	108.094	109.214	100.956	94.2002	103.35	96.739	protein_coding	1958	ars
Ras64B	FBgn0003206	0	0	0	0	0.0833333	0	0.0833333	0.0653263	0	0.0833333		33.5773	34.0817	29.2263	43.0222	32.4389	45.0463	36.9729	protein_coding	1620	not_diff_edited
raw	FBgn0003209	0	0.0265152	0.0444444	0.0333333	0.252525	0.138624	0.120833	0.000490137	0.0347643	0.164731	4.7385	51.3172	42.9955	43.2559	43.0675	35.2653	33.0119	35.0412	protein_coding	3404	ars
rb	FBgn0003210	0	0.0138889	0.0138889	0.0111111	0.119542	0.0693287	0.0545635	0.00711415	0.012963	0.0762229	5.88005	31.8307	32.825	27.9399	28.8755	31.6192	30.2036	33.2663	protein_coding	4432	ars
rdgB	FBgn0003218	0	0	0	0	0.125	0	0.125	0.63455	0	0.125		63.0025	58.8017	49.3752	53.5664	57.5346	55.0366	50.4639	protein_coding	4352	not_diff_edited
rec	FBgn0003227	0	0	0	0	0	0	0	0	0	0		5.2354	7.47615	4.52901	6.27605	5.38169	6.07949	5.52573	protein_coding	2872	not_edited
ref(2)P	FBgn0003231	0.025	0	0.0784091	0.00892857	0.0978114	0.102493	0.0464744	0.0784206	0.0291126	0.0635867	2.18417	89.5553	83.4306	91.2414	88.8071	104.762	97.2041	101.104	protein_coding	2395	not_diff_edited
rib	FBgn0003254	0	0	0	0	0	0	0	0	0	0		3.80082	2.21534	5.52384	1.82253	5.07914	4.30045	4.52923	protein_coding	3956	not_edited
rk	FBgn0003255	0	0	0	0	0	0	0	0	0	0		3.36645	2.92889	4.25044	2.23107	3.92192	6.31734	3.897	protein_coding	5386	not_edited
rl	FBgn0003256	0	0	0	0	0	0	0	0	0	0		13.8733	15.8613	15.3175	13.3388	17.4056	16.8536	15.5655	protein_coding	2072	not_edited
r-l	FBgn0003257	0	0.166667	0	0	0	0	0.222222	0.765449	0.0555556	0.148148	2.66667	10.8445	6.66209	7.14478	5.59869	12.1285	15.1502	15.8174	protein_coding	2039	not_diff_edited
Rm62	FBgn0003261	0	0.106657	0.0929787	0.139137	0.201539	0.0775717	0.108789	0.582758	0.112924	0.139706	1.23716	158.26	177.91	170.807	208.954	188.035	160.215	187.661	protein_coding	4362	not_diff_edited
rod	FBgn0003268	0.00654762	0.0114943	0	0.0892857	0.0876116	0.0495081	0.0752351	0.171775	0.0335933	0.0793606	2.36239	28.6679	25.2947	24.6535	25.1311	21.4703	30.1968	27.7339	protein_coding	6479	not_diff_edited
RpLP2	FBgn0003274	0	0.0522186	0.0678006	0	0.0119048	0.0578209	0.0389805	0.839616	0.0400064	0.0299553	0.748762	1001.62	1080.25	1178.41	1379.71	1186.51	992.5	1213.72	protein_coding	604	not_diff_edited
RpII18	FBgn0003275	0	0	0.25	0	0.0769231	0.1	0	0.658225	0.0833333	0.025641	0.307692	188.012	167.664	167.34	172.141	140.944	145.647	150.457	protein_coding	541	not_diff_edited
RpII215	FBgn0003277	0.0156325	0.034502	0.0674607	0.0573715	0.114678	0.112175	0.0682397	0.0343094	0.0531114	0.0837192	1.57629	87.9747	81.5759	85.9688	94.8159	88.1114	84.8077	93.7073	protein_coding	6736	not_diff_edited
RpI135	FBgn0003278	0	0.5	0	0.1	0.25	0	0.25	0.733887	0.2	0.25	1.25	6.94873	5.9016	5.1095	5.22605	3.32485	3.89413	4.88375	protein_coding	3564	not_diff_edited
RpL4	FBgn0003279	0.00740132	0.086738	0.0860164	0.0663116	0.1131	0.0833995	0.0771866	0.429075	0.0796887	0.0891576	1.11882	698.419	887.03	697.936	736.014	777.226	723.675	745.227	protein_coding	1400	not_diff_edited
rst	FBgn0003285	0	0.217391	0.294118	0.176471	0.166667	0.285714	0	0.753322	0.229327	0.0555556	0.242255	66.4311	64.9825	65.1719	60.9382	27.1986	23.8496	23.9136	protein_coding	6251	not_diff_edited
rt	FBgn0003292	0	0	0	0	0	0	0	0	0	0		4.46567	3.62033	4.45783	3.86089	4.41426	5.89079	5.6394	protein_coding	3268	not_edited
ru	FBgn0003295	0	0	0	0	0	0	0	0	0	0		18.2011	13.1604	18.8093	12.0299	6.87707	6.47397	9.68059	protein_coding	1798	not_edited
run	FBgn0003300	0	0	0	0	0	0.333333	0	0.116043	0	0		21.3736	27.0301	15.7163	19.6773	20.1496	18.2212	20.8354	protein_coding	3145	not_diff_edited
rut	FBgn0003301	0.0113636	0.121063	0.0825893	0.0500541	0.104424	0.155208	0.122261	0.406884	0.0845688	0.116315	1.37539	37.8725	44.023	37.8793	41.0834	52.3872	48.0492	49.1654	protein_coding	9038	not_diff_edited
rux	FBgn0003302	0	0	0	0	0	0	0	0	0	0		35.8752	26.9096	30.3734	21.4093	23.4362	33.2635	32.6022	protein_coding	1319	not_edited
S	FBgn0003310	0	0.0222222	0.00769231	0.0133333	0.0533333	0.0137931	0.0153846	0.700562	0.014416	0.0280342	1.94466	109.828	101.479	107.868	117.674	133.631	137.845	146.557	protein_coding	2267	not_diff_edited
sad	FBgn0003312	0	0	0	0	0	0	0	0	0	0		8.73	17.5475	9.09706	5.42202	13.0763	8.08031	13.5707	protein_coding	1773	not_edited
sax	FBgn0003317	0	0.047619	0.150794	0	0.157407	0.125541	0.203704	0.346721	0.0661376	0.188272	2.84667	38.7927	43.9803	39.696	39.2217	47.2956	40.7332	47.6216	protein_coding	2451	not_diff_edited
sbr	FBgn0003321	0.0666667	0.0409524	0.147222	0.0615079	0.166667	0.199048	0.230745	0.0134941	0.0832275	0.209386	2.51582	89.6051	98.8804	102.152	101.92	91.982	102.901	109.623	protein_coding	1910	not_diff_edited
sca	FBgn0003326	0.0992063	0.146739	0.168323	0.194444	0.213974	0.262302	0.345	0.00595465	0.169836	0.301325	1.77422	43.1053	45.7125	44.6827	35.138	67.7261	56.7291	62.3058	protein_coding	3796	ars
Sce	FBgn0003330	0	0	0	0	0	0	0	0	0	0		75.7137	67.633	67.1455	70.9148	71.8349	64.7452	73.3703	protein_coding	1542	not_edited
Scm	FBgn0003334	0.00454545	0.0135805	0.00634615	0.0321995	0.10704	0.0999776	0.0624498	0.0320249	0.0173754	0.0773131	4.44957	66.0949	67.7008	63.9489	61.7256	64.5547	61.9197	67.5419	protein_coding	3767	not_diff_edited
Scr	FBgn0003339	0	0	0	0	0	0	0	0	0	0		3.31144	2.75194	3.64456	3.77331	2.73781	4.21746	4.82255	protein_coding	4140	not_edited
sd	FBgn0003345	0	0.078828	0.127004	0.0888889	0.160538	0.121724	0.100427	0.326898	0.0982402	0.120464	1.22622	183.961	173.239	188.133	171.955	160.591	152.312	171.668	protein_coding	2666	not_diff_edited
RanGAP	FBgn0003346	0	0	0	0	0.0714286	0.0666667	0.0555556	0.152813	0	0.0608466		58.1674	53.7523	52.9029	44.5576	53.5873	75.3823	75.2139	protein_coding	2144	not_diff_edited
sei	FBgn0003353	0	0	0	0	0	0	0	1	0	0		15.4928	15.8994	16.4372	17.8538	14.0203	14.4239	16.8135	protein_coding	3197	not_edited
Jon99Ci	FBgn0003358	0	0	0	0	0	0	0	0	0	0		3.90066	1.44937	8.03098	1.32487	5.68034	5.92326	6.77308	protein_coding	907	not_edited
sesB	FBgn0003360	0.00625	0.0597416	0.0903646	0.0602183	0.0806137	0.0650407	0.101591	0.435486	0.0701081	0.0945987	1.34932	415.991	439.494	462.551	479.236	517.959	447.168	490.969	protein_coding	1685	not_diff_edited
sev	FBgn0003366	0	0	0	0	0	0	0	0	0	0		5.9535	6.22084	4.13891	5.88254	5.92699	5.47913	5.88932	protein_coding	8171	not_edited
sgg	FBgn0003371	0	0.0208333	0.0357143	0	0.025	0.0285948	0.0208333	0.925955	0.0188492	0.0222222	1.17895	89.8791	77.4107	98.7766	92.6936	75.366	77.1217	74.58	protein_coding	5004	not_diff_edited
Sh	FBgn0003380	0.5	0.333333	0.285714	0.666667	0	1	0.166667	0.840526	0.428571	0.111111	0.259259	80.9308	67.968	96.9785	77.0613	46.7393	62.3232	63.6579	protein_coding	3836	not_diff_edited
Shaw	FBgn0003386	0	0	0	0	0	0	0	0	0	0		18.9819	16.6073	14.8485	17.8328	23.7607	29.1311	21.5058	protein_coding	4380	not_edited
shf	FBgn0003390	0	0	0	0	0	0	0	0	0	0		5.90963	2.43983	3.47635	5.01805	14.0563	15.4551	9.69137	protein_coding	1796	not_edited
shg	FBgn0003391	0.0142857	0.0658263	0.136684	0.0667388	0.245362	0.143707	0.208287	0.190859	0.0897497	0.220645	2.45845	58.5273	53.131	60.5654	56.8909	41.6996	40.7826	47.0338	protein_coding	6400	not_diff_edited
shi	FBgn0003392	0	0	0	0	0.0809524	0	0	0.525718	0	0.0269841		106.248	105.754	107.123	109.778	112.539	108.049	113.22	protein_coding	3667	not_diff_edited
shn	FBgn0003396	0	0.0347042	0.0438596	0.0671429	0.0846093	0.0574074	0.0833333	0.351633	0.0485689	0.0837586	1.72453	31.9985	28.1561	29.5628	29.4046	22.2984	20.8175	23.6338	protein_coding	9011	not_diff_edited
shu	FBgn0003401	0	0	0.5	0	0	0	0	0.0968508	0.166667	0	0	4.69909	4.65613	4.91422	1.7734	3.3455	4.75714	5.74186	protein_coding	1694	not_diff_edited
sina	FBgn0003410	0	0	0	0	0.116667	0.0717647	0.0307692	0.0135271	0	0.0594017		49.9711	46.1478	45.3008	49.8125	50.795	52.3081	52.7664	protein_coding	3124	not_diff_edited
skd	FBgn0003415	0	0.058939	0.0446227	0.0117194	0.131388	0.120417	0.134516	0.000293291	0.038427	0.133474	3.47343	64.4172	66.0232	71.6172	76.8038	71.0203	67.5452	71.6459	protein_coding	9982	ars
sl	FBgn0003416	0	0.0222222	0.0569444	0	0.0583333	0.017094	0.0620676	0.652509	0.0263889	0.0608228	2.30486	21.4965	14.3544	16.4023	14.0736	15.5161	21.289	16.6797	protein_coding	5678	not_diff_edited
slgA	FBgn0003423	0	0.0238095	0.0588235	0.0153846	0.0775	0.10886	0.0704332	0.374395	0.0326726	0.0727888	2.22783	56.1241	63.8496	48.9112	55.2465	67.8063	67.6021	73.2406	protein_coding	3404	not_diff_edited
slo	FBgn0003429	0	0	0	0	0	0	0	0	0	0		14.0742	8.8227	12.5033	13.2679	13.4964	14.1511	17.4006	protein_coding	4619	not_edited
slp1	FBgn0003430	0	0	0	0	0.3	0.125	0.142857	0.00122644	0	0.195238		41.2755	32.5955	40.5281	31.2009	60.7402	66.9193	66.1021	protein_coding	1425	ars
sm	FBgn0003435	0	0	0	0	0	0.08	0	0.617944	0	0		215.635	229.872	222.858	209.873	278.069	274.943	253.061	protein_coding	2379	not_diff_edited
smo	FBgn0003444	0	0	0	0	0.266667	0.166667	0	0.0195994	0	0.0888889		10.2615	10.605	8.43789	7.79517	8.99812	11.1702	10.2182	protein_coding	4008	not_diff_edited
sn	FBgn0003447	0	0.0238095	0.0208333	0.0116279	0.0657895	0.0900538	0.0375481	0.00455395	0.0187569	0.0469619	2.50371	141.097	160.188	145.623	138.747	173.417	177.363	173.777	protein_coding	2451	ars
sna	FBgn0003448	0	0	0.0333333	0	0.297601	0.0714286	0.0892857	0.00319155	0.0111111	0.158724	14.2852	50.1096	64.363	61.7614	48.9883	96.6785	103.068	108.647	protein_coding	1668	ars
snf	FBgn0003449	0	0	0	0	0.0666667	0.0178571	0.0238095	0.174327	0	0.0380952		156.239	151.138	169.485	151.826	182.636	196.773	190.672	protein_coding	835	not_diff_edited
stwl	FBgn0003459	0	0	0.233333	0	0.0833333	0.0601852	0.101852	0.956064	0.0777778	0.095679	1.23016	14.8353	10.7659	9.46434	9.93573	13.7535	17.9799	17.2942	protein_coding	4233	not_diff_edited
so	FBgn0003460	0	0	0	0	0.2	0	0	0.531768	0	0.0666667		16.3498	13.3692	15.6872	10.9986	23.8556	23.4617	24.8065	protein_coding	2786	not_diff_edited
Sod1	FBgn0003462	0	0.0540541	0.0344828	0	0.025	0.0212766	0	0.403058	0.0295123	0.00833333	0.282368	341.154	345.786	312.176	302.457	475.953	448.918	452.033	protein_coding	735	not_diff_edited
sog	FBgn0003463	0	0	0	0	0	0	0	0	0	0		5.24662	5.19865	9.12481	4.33885	3.9863	2.54025	3.87294	protein_coding	5816	not_edited
sol	FBgn0003464	0	0.0304609	0.0104167	0.0518519	0.152088	0.0520425	0.0555556	0.415116	0.0309098	0.087733	2.83836	89.2541	97.367	89.9633	96.5428	88.684	78.8014	86.034	protein_coding	5153	not_diff_edited
spir	FBgn0003475	0.0325581	0.0111111	0.135294	0.0654545	0	0.0939394	0.2625	0.38956	0.0706199	0.175	2.47805	168.738	152.14	160.651	195.025	118.088	116.985	106.691	protein_coding	2212	not_diff_edited
spn-A	FBgn0003479	0	0	0	0	0	0	0	0	0	0		11.7561	10.9634	14.6447	10.3348	8.86204	11.5513	8.80571	protein_coding	1279	not_edited
spn-B	FBgn0003480	0	0	0	0	0	0	0	0	0	0		11.5033	12.9812	15.7892	12.1555	10.051	9.05751	10.357	protein_coding	1384	not_edited
spn-E	FBgn0003483	0	0	0.333333	0	0.5	0	0	0.645305	0.111111	0.166667	1.5	4.15956	5.71394	5.7835	3.98154	4.07496	4.68946	4.92453	protein_coding	4678	not_diff_edited
spz	FBgn0003495	0	0	0	0	0	0	0	1	0	0		5.42878	3.51714	6.63263	4.25515	3.64877	6.12998	4.5924	protein_coding	2118	not_edited
sr	FBgn0003499	0	1	0	1	1	1	0.5	0.532291	0.666667	0.666667	1	22.2609	14.2239	17.868	22.047	18.6628	22.3253	22.237	protein_coding	6377	not_diff_edited
Btk29A	FBgn0003502	0.0133333	0	0.0416667	0.0833333	0.0185185	0.0621118	0	0.706486	0.0416667	0.00617284	0.148148	121.135	125.411	113.687	116.208	109.882	103.207	95.8033	protein_coding	3826	not_diff_edited
srp	FBgn0003507	0	0	0	0	0	0	0	1	0	0		10.671	3.61369	11.2831	5.50545	11.6449	9.98231	9.38177	protein_coding	3274	not_edited
Sry-delta	FBgn0003512	0.01	0.024359	0.0258333	0	0.231309	0.0874899	0	0.0560362	0.0167308	0.077103	4.60846	67.2223	66.0409	62.9332	59.8496	60.985	59.3651	55.6304	protein_coding	1546	not_diff_edited
sqh	FBgn0003514	0	0.0169492	0.025641	0	0.0666667	0.0512821	0.0238095	0.052116	0.0141967	0.0380952	2.68338	281.607	233.329	255.624	249.566	202.689	185.142	198.122	protein_coding	1093	not_diff_edited
sta	FBgn0003517	0	0	0	0	0	0	0	0	0	0		887.892	1010.6	921.949	852.769	1029.92	981.046	994.187	protein_coding	1035	not_edited
stau	FBgn0003520	0.00396825	0.0477619	0.0817714	0.1093	0.0844451	0.050988	0.0688833	0.606212	0.079611	0.0740706	0.930407	107.182	110.218	105.86	126.162	103.566	97.2903	103.846	protein_coding	4910	not_diff_edited
stg	FBgn0003525	0.002331	0.027728	0.0362932	0.0244147	0.0580473	0.0707544	0.0518651	0.0371345	0.0294786	0.0539258	1.82932	100.94	89.4892	105.877	86.3949	113.282	136.086	116.662	protein_coding	2747	not_diff_edited
sub	FBgn0003545	0	0.05	0.0666667	0.1875	0.2	0.25	0.0666667	0.369486	0.101389	0.111111	1.09589	26.2468	21.4659	22.0567	19.5276	15.7741	25.7274	26.0427	protein_coding	2123	not_diff_edited
Su(dx)	FBgn0003557	0	0.03367	0.194444	0.0571429	0.0661376	0.0551486	0.100794	0.682732	0.0950858	0.0892416	0.938538	60.0538	51.1641	55.2811	52.9138	43.0315	43.3709	39.7038	protein_coding	3520	not_diff_edited
su(f)	FBgn0003559	0	0.0181818	0	0.0333333	0.122222	0.0222222	0	0.396635	0.0171717	0.0407407	2.37255	51.232	41.123	38.0964	34.6989	40.9119	41.3995	46.1073	protein_coding	2909	not_diff_edited
su(Hw)	FBgn0003567	0	0.0142857	0	0.025	0.0833333	0.114815	0.0277778	0.0407303	0.0130952	0.0462963	3.53535	34.4709	26.6582	33.4898	27.9037	26.446	28.3308	25.7217	protein_coding	3682	not_diff_edited
su(sable)	FBgn0003575	0	0.0224868	0.0362103	0	0.102381	0.0805556	0.130366	0.099173	0.0195657	0.121037	6.18621	54.9065	60.9474	52.9977	51.9841	53.1119	47.16	48.4812	protein_coding	4889	not_diff_edited
Su(var)3-7	FBgn0003598	0	0.0453968	0.0496032	0.0166667	0.161243	0.125437	0.134921	0.00800236	0.0372222	0.143695	3.86046	51.5961	52.8908	48.7351	43.4556	60.1095	51.4902	54.2646	protein_coding	4217	ars
Su(var)205	FBgn0003607	0	0	0.0733333	0	0.0803571	0.0232558	0.0825	0.245294	0.0244444	0.0817857	3.34578	474.936	491.141	467.278	430.169	607.191	655.2	607.487	protein_coding	1109	not_diff_edited
Su(var)2-10	FBgn0003612	0.00651738	0.0315615	0.00833333	0.0342262	0.090804	0.0913929	0.0705881	0.00547823	0.024707	0.0773267	3.12975	132.451	141.95	141.389	143.86	167.111	167.47	150.992	protein_coding	2414	ars
su(w[a])	FBgn0003638	0	0.0133333	0.044582	0.0133333	0.103785	0.139946	0.0490683	0.132391	0.0237496	0.0673072	2.83404	105.847	125.907	113.829	110.137	104.731	115.161	112.762	protein_coding	3355	not_diff_edited
svp	FBgn0003651	0	0	0	0	0	0	0	0	0	0		20.284	17.6004	16.8532	14.9467	27.7696	24.363	22.5521	protein_coding	3859	not_edited
sw	FBgn0003654	0	0.0214286	0	0	0.0866667	0.024	0.063354	0.290637	0.00714286	0.0711249	9.95749	45.2744	57.1091	45.4484	45.1355	42.3038	44.2694	41.4983	protein_coding	2862	not_diff_edited
sws	FBgn0003656	0	0.0920635	0	0	0.0833333	0.1	0.142857	0.212615	0.0306878	0.123016	4.00862	47.7086	46.4858	48.0041	46.1594	43.6506	38.574	40.3407	protein_coding	5571	not_diff_edited
Syb	FBgn0003660	0	0	0	0	0	0	0	1	0	0		78.7769	67.2902	79.8976	79.7167	60.1286	85.7999	74.2113	protein_coding	814	not_edited
CCT1	FBgn0003676	0	0.025	0.05	0.0192308	0.0435268	0	0.0307765	0.724286	0.0314103	0.0350266	1.11513	166.844	173.95	167.65	168.11	164.45	194.003	184.864	protein_coding	1980	not_diff_edited
Tbp	FBgn0003687	0	0	0	0	0	0	0.0416667	0.75295	0	0.0277778		25.8264	28.7496	24.3829	31.1893	31.2021	29.696	33.5875	protein_coding	1387	not_diff_edited
thr	FBgn0003701	0	0.166667	0.09375	0	0	0.414583	0.037037	0.539226	0.0868056	0.0246914	0.284444	10.5295	7.84882	11.1378	9.71194	12.4919	14.0823	15.7672	protein_coding	4578	not_diff_edited
tipE	FBgn0003710	0	0	0	0	0	0	0	0	0	0		20.3148	20.129	17.4657	20.8768	16.233	13.315	17.3357	protein_coding	3396	not_edited
tko	FBgn0003714	0	0	0	0	0	0	0	0	0	0		17.1796	15.6498	15.6479	16.9406	14.2037	15.1477	11.5473	protein_coding	1596	not_edited
tkv	FBgn0003716	0	0	0	0	0	0	0	0	0	0		24.2154	28.1142	23.5974	22.9298	36.3323	39.4956	37.0924	protein_coding	3616	not_edited
tld	FBgn0003719	0	0	0	0	0	0	0	0	0	0		7.89944	6.52268	6.97028	6.7971	10.2765	10.9293	14.3262	protein_coding	3359	not_edited
tll	FBgn0003720	0	0	0	0	0	0	0	0	0	0		22.0556	23.6379	29.9202	13.7594	30.6764	45.1117	42.7261	protein_coding	1965	not_edited
Tm1	FBgn0003721	0	0	0	0	0.0709804	0.0150794	0.0756303	0.0294344	0	0.0740803		259.021	234.284	233.726	212.437	244.73	257.65	231.346	protein_coding	1861	not_diff_edited
Egfr	FBgn0003731	0	0.25	0.6	1	0.222222	0.2	0.222222	0.00490422	0.616667	0.222222	0.36036	21.6641	22.3963	19.2858	18.5428	44.7567	42.4745	40.3761	protein_coding	6124	ars
tor	FBgn0003733	0	0	0	0	0	0	0	0	0	0		3.26427	2.81254	2.17067	1.73538	1.65342	2.5862	2.30008	protein_coding	3116	not_edited
tra	FBgn0003741	0	0	0	0	0	0	0	0	0	0		39.5038	39.651	42.8548	46.003	43.0335	39.9917	38.6028	protein_coding	862	not_edited
tra2	FBgn0003742	0	0.0454545	0.0333333	0	0.0714286	0.125	0.15625	0.232988	0.0262626	0.127976	4.87294	99.5113	86.9457	78.1749	76.8852	109.634	98.8094	96.7923	protein_coding	1391	not_diff_edited
trc	FBgn0003744	0	0	0	0	0.0628205	0.0698329	0.0733333	0.0565939	0	0.0698291		40.3604	43.5704	41.0174	37.3384	40.9824	39.9051	37.6314	protein_coding	2816	not_diff_edited
Treh	FBgn0003748	0	0	0	0	0	0.444444	0	0.161664	0	0		26.4662	26.9568	22.6139	27.3195	29.2829	31.1339	29.4391	protein_coding	2991	not_diff_edited
trx	FBgn0003862	0.0170975	0.0539641	0.0992622	0.0413203	0.160279	0.0927195	0.09267	0.0265005	0.0648489	0.115206	1.77654	54.0308	56.3879	63.2852	64.7738	57.3125	55.3455	58.8449	protein_coding	11066	not_diff_edited
tsh	FBgn0003866	0	0.10409	0.0446429	0.134921	0.222222	0.239683	0.166667	0.023409	0.0945513	0.185185	1.95857	37.0088	33.8924	27.488	31.8698	22.9731	27.6264	24.0171	protein_coding	4732	not_diff_edited
tsl	FBgn0003867	0	0	0	0	0	0	0	0	0	0		3.86608	4.04356	5.05384	4.08528	7.00621	9.13229	8.45347	protein_coding	2059	not_edited
ttk	FBgn0003870	0	0	0	0	0	0	0.0151515	0.874185	0	0.010101		13.6812	13.5562	17.1111	10.3822	22.6875	15.8467	17.9775	protein_coding	3588	not_diff_edited
tub	FBgn0003882	0.012987	0.0181818	0.0191919	0.0392857	0.0636757	0.0803424	0.0560606	0.0946498	0.0255532	0.058599	2.29322	32.1867	31.2371	25.1587	32.3476	36.4703	31.2452	28.0721	protein_coding	2006	not_diff_edited
alphaTub84B	FBgn0003884	0	0.00833333	0	0	0.0260417	0.0404313	0.0208333	0.358355	0.00277778	0.0225694	8.125	500.041	554.495	447.238	442.733	512.56	512.861	495.861	protein_coding	1752	not_diff_edited
alphaTub84D	FBgn0003885	0	0.0462963	0.0409357	0.0416667	0.0555556	0.0792683	0.0348837	0.363137	0.0429662	0.0417743	0.97226	117.707	105.344	103.27	96.8	113.71	147.198	140.135	protein_coding	1980	not_diff_edited
betaTub60D	FBgn0003888	0.00854701	0.032906	0.0474359	0.0758547	0.0529762	0.0514966	0.198052	0.140072	0.0520655	0.149693	2.8751	46.07	39.028	34.962	37.5069	28.8844	47.3511	39.2854	protein_coding	2515	not_diff_edited
betaTub85D	FBgn0003889	0	0	0	0	0	0	0	0	0	0		10.3293	7.3786	8.47843	8.15898	4.75748	5.10684	8.62026	protein_coding	1841	not_edited
betaTub97EF	FBgn0003890	0	0	0	0	0	0	0	0	0	0		5.45972	2.83371	2.75287	2.82576	5.14904	6.57995	3.91247	protein_coding	1701	not_edited
tud	FBgn0003891	0.0115079	0.0478639	0.0585185	0.0524074	0.0647554	0.0623884	0.0615323	0.480718	0.0529299	0.0626067	1.18282	50.5858	57.5747	53.498	54.695	44.7981	46.6428	44.3972	protein_coding	8821	not_diff_edited
ptc	FBgn0003892	0	0	0	0	0.0857143	0.037037	0.0925926	0.00690478	0	0.0902998		23.6298	19.5247	25.5387	20.5681	33.9676	34.8688	36.9971	protein_coding	5521	ars
tup	FBgn0003896	0	0	0	0	0.25	0.2	0	0.0808001	0	0.0833333		41.8859	41.5029	38.9647	32.5559	67.1812	59.759	48.7125	protein_coding	2270	not_diff_edited
snRNA:U2:14B	FBgn0003920	0	0	0	0	0	0	0	0	0	0		928.237	1006.48	986.389	1520.84	1588.55	1294.13	1258.5	snRNA	192	not_edited
snRNA:U2:38ABb	FBgn0003923	0	0	0	0	0	0	0	1	0	0		342.676	412.958	392.263	534.768	493.628	581.306	528.014	snRNA	191	not_edited
snRNA:U4:39B	FBgn0003930	0	0	0	0	0	0	0	0	0	0		197.924	533.187	240.135	352.934	317.05	504.054	612.171	snRNA	143	not_edited
snRNA:U4:38AB	FBgn0003931	0	0	0	0	0	0	0	0	0	0		121.459	212.925	113.585	198.865	163.27	173.405	144.206	snRNA	142	not_edited
snRNA:U5:23D	FBgn0003934	0	0	0	0	0	0	0	0	0	0		0	3.34499	3.9717	13.7594	7.86575	10.2527	7.81576	snRNA	131	not_edited
snRNA:U5:34A	FBgn0003935	0	0	0	0	0	0	0	0	0	0		24.3753	27.6028	20.484	47.3093	16.227	28.2016	20.1548	snRNA	127	not_edited
snRNA:U5:63BC	FBgn0003938	0	0	0	0	0	0	0	0	0	0		334.374	256.504	355.322	498.247	276.452	418.581	332.964	snRNA	123	not_edited
RpL40	FBgn0003941	0	0	0	0	0	0	0	0	0	0		1075.06	1079.86	1176.38	1231.74	1245.41	1106.68	1242.15	protein_coding	659	not_edited
RpS27A	FBgn0003942	0	0	0	0	0	0	0	0	0	0		1349.87	1272.39	1531.88	1590.37	1423.78	1326.46	1476.99	protein_coding	592	not_edited
Ubi-p63E	FBgn0003943	0.0384615	0.046875	0.132075	0.118644	0.15	0.103448	0.128205	0.491001	0.0991982	0.13547	1.36565	182.861	153.468	180.239	205.619	226.777	209.689	220.654	protein_coding	2624	not_diff_edited
Ubx	FBgn0003944	0	0	0	0	0	0	0	0	0	0		3.38555	3.66909	4.35652	4.16842	1.47906	5.03394	2.81685	protein_coding	4180	not_edited
ush	FBgn0003963	0	0.0119048	0	0	0.0666667	0	0.0192308	0.377355	0.00396825	0.0350427	8.83077	22.9956	23.1619	22.5825	24.0124	26.2364	25.7807	22.9896	protein_coding	4654	not_diff_edited
usp	FBgn0003964	0	0.166667	0.0555556	0	0	0	0	0.219565	0.0740741	0	0	53.4236	50.3389	58.914	45.4873	39.8531	47.5994	41.4534	protein_coding	3038	not_diff_edited
vap	FBgn0003969	0	0.0357843	0.0473098	0.0615079	0.0931319	0.0608844	0.279762	0.0890593	0.0482007	0.217552	4.51346	61.9937	64.39	59.5394	53.7541	51.0517	47.972	48.4638	protein_coding	3845	not_diff_edited
vg	FBgn0003975	0	0	0	0	0	0	0	0	0	0		7.66221	11.7678	7.06144	6.93997	11.3069	8.40326	7.98277	protein_coding	3463	not_edited
vir	FBgn0003977	0.00925926	0.0698697	0.0215278	0.0717593	0.230978	0.0932433	0.117138	0.05314	0.0543856	0.155084	2.85157	46.3569	48.3978	40.9707	41.0656	42.8534	41.1301	43.2791	protein_coding	5867	not_diff_edited
vls	FBgn0003978	0	0.0555556	0	0	0	0	0	0.663254	0.0185185	0	0	46.5868	37.7984	44.0859	37.6091	43.6549	42.7194	39.0788	protein_coding	1310	not_diff_edited
Vm26Aa	FBgn0003979	0	0	0	0	0	0	0	0	0	0		11.2785	5.29362	6.9838	5.64536	4.84087	5.40845	2.06147	protein_coding	745	not_edited
vn	FBgn0003984	0	0	0	0	0	0	0	0	0	0		18.5219	13.9263	19.8683	19.3911	7.7427	10.2577	8.45022	protein_coding	4059	not_edited
w	FBgn0003996	0	0	0	0	0	0	0	0	0	0		7.52104	8.0112	14.6001	10.2182	23.2194	34.0724	28.2956	protein_coding	2352	not_edited
hid	FBgn0003997	0	0	0	0	0	0	0	0	0	0		61.792	32.8145	48.4656	58.9854	16.9383	23.5093	20.1033	protein_coding	2190	not_edited
Yp3	FBgn0004047	0	0	0	0	0	0	0	0	0	0		6.39208	1.87663	8.91294	3.21642	7.44678	3.11568	6.57729	protein_coding	1868	not_edited
yrt	FBgn0004049	0	0	0	0.3	0.03125	0.198413	0.254167	0.524104	0.1	0.179861	1.79861	30.7109	31.8044	33.8004	26.6496	42.8185	42.5234	36.2389	protein_coding	4464	not_diff_edited
z	FBgn0004050	0.00625	0.0551473	0.112454	0.0833333	0.076381	0.0694444	0.05	0.612826	0.0836449	0.0587937	0.702896	99.0083	89.2012	87.5783	86.4375	103.597	92.6211	80.0159	protein_coding	2412	not_diff_edited
Z600	FBgn0004052	0	0	0	0	0	0	0	0	0	0		1.95248	1.93463	6.8913	1.32633	3.41197	4.9415	9.04074	protein_coding	453	not_edited
uzip	FBgn0004055	0	0	0.047619	0	0	0.0666667	0	0.885321	0.015873	0	0	34.1836	37.4925	37.1819	33.7363	26.4241	23.5059	26.1317	protein_coding	4114	not_diff_edited
Zw	FBgn0004057	0	0.166667	0	0	0	0.25	0.25	0.324987	0.0555556	0.166667	3	13.7815	10.2416	11.8709	11.0336	5.44737	8.96894	7.97668	protein_coding	1797	not_diff_edited
Prosalpha4	FBgn0004066	0.00675676	0.0344828	0	0	0.0384615	0.0455914	0.0678125	0.12128	0.0114943	0.0580288	5.04851	167.343	155.753	138.922	145.609	136.249	207.861	198.94	protein_coding	1176	not_diff_edited
Dhfr	FBgn0004087	0	0	0	0	0	0	0	0	0	0		20.041	18.5339	23.5782	14.5215	10.8956	15.5545	17.0128	protein_coding	662	not_edited
bs	FBgn0004101	0	0	0	0	0	0	0	0	0	0		19.0644	19.3195	17.5017	16.2863	19.3497	20.1772	18.0564	protein_coding	3062	not_edited
oc	FBgn0004102	0	0	0	0	0	0	0	0	0	0		16.7995	16.2032	16.085	15.4183	23.3191	20.535	17.3782	protein_coding	4949	not_edited
Pp1-87B	FBgn0004103	0.0769841	0.0586874	0.0979764	0.0780123	0.117378	0.108197	0.0852764	0.122875	0.0782253	0.095977	1.22693	195.524	204.676	192.719	187.094	208.842	223.748	225.176	protein_coding	2203	not_diff_edited
Cdk1	FBgn0004106	0	0	0	0	0.222222	0.037037	0	0.16992	0	0.0740741		51.9077	48.5982	59.1461	54.9741	65.2341	76.5475	77.5941	protein_coding	1082	not_diff_edited
Cdk2	FBgn0004107	0	0	0	0	0	0	0	1	0	0		15.3113	27.7812	23.3945	17.5602	20.3859	27.5786	34.0674	protein_coding	2224	not_edited
Nrt	FBgn0004108	0.00549996	0.0461462	0.0255305	0.0207781	0.1731	0.198824	0.0911943	0.000459721	0.0308183	0.118496	3.84501	185.155	189.805	202.919	220.514	201.666	184.773	217.386	protein_coding	3523	ars
Tm2	FBgn0004117	0	0	0	0	0	0	0	0	0	0		3.4761	4.20972	5.90726	4.72266	2.69977	3.12803	6.25943	protein_coding	1145	not_edited
nAChRbeta2	FBgn0004118	0.330357	0.555556	0.416667	0.45	0.444444	0.154762	0	0.0860645	0.474074	0.148148	0.3125	9.79569	8.94273	6.08606	10.4674	10.8991	13.4822	11.7217	protein_coding	4018	not_diff_edited
boca	FBgn0004132	0	0	0	0	0	0	0	0	0	0		124.379	106.436	105.685	92.1724	80.5011	92.8468	82.8981	protein_coding	704	not_edited
blow	FBgn0004133	0	0	0.0491071	0.0416667	0.025	0	0	0.482836	0.0302579	0.00833333	0.27541	40.6343	34.0556	38.4443	31.2835	18.7384	21.5965	22.7351	protein_coding	2612	not_diff_edited
kst	FBgn0004167	0.00740741	0.0843972	0.127566	0.0529101	0.102484	0.0670052	0.065873	0.655625	0.0882909	0.0780768	0.884313	27.536	26.626	23.1736	26.896	30.8025	29.7592	31.2219	protein_coding	13314	not_diff_edited
5-HT1A	FBgn0004168	0	0	0	0	0	0	0	1	0	0		10.2211	7.07187	8.70783	8.02061	13.8579	16.9482	18.3598	protein_coding	5019	not_edited
up	FBgn0004169	0	0	0	0	0	0	0	0	0	0		7.19848	2.79104	12.5194	3.40171	7.29238	7.92108	6.52143	protein_coding	1413	not_edited
sc	FBgn0004170	0	0	0	0	0	0	0	0	0	0		5.53565	6.70394	5.78907	7.93861	11.8232	10.2741	8.90007	protein_coding	1438	not_edited
mts	FBgn0004177	0.00765306	0.0443116	0.0716624	0.0369048	0.100031	0.0757354	0.0734694	0.0539599	0.0509596	0.0823232	1.61546	336.593	353.579	351.12	344.07	337.431	342.236	354.31	protein_coding	1507	not_diff_edited
Csp	FBgn0004179	0	0.0226496	0.0270655	0.0518519	0.138624	0.0523612	0.0403439	0.124681	0.0338557	0.0731041	2.15929	125.17	130.507	109.805	138.356	141.504	152.545	144.644	protein_coding	2028	not_diff_edited
snRNA:U1:82Eb	FBgn0004183	0	0	0	0	0	0	0	0	0	0		72.8073	93.517	57.1053	84.2624	97.3867	128.304	115.497	snRNA	164	not_edited
snRNA:U1:95Cc	FBgn0004187	0	0	0	0	0	0	0	0	0	0		571.672	1258.47	669.401	849.951	1222.05	1569.68	1233.01	snRNA	164	not_edited
snRNA:U2:34ABa	FBgn0004191	0	0.0238095	0	0	0.0111111	0.0224719	0.0142857	0.674354	0.00793651	0.0132275	1.66667	3934.07	4078.4	4449.59	5645.28	5428.46	4913.04	4796.7	snRNA	192	not_diff_edited
snRNA:U2:34ABb	FBgn0004192	0	0	0	0	0	0	0	0	0	0		18.4265	25.1049	21.6789	34.4224	42.9339	20.9859	15.9979	snRNA	192	not_edited
Ser	FBgn0004197	0	0	0	0	0	0	0	0	0	0		4.4747	3.6823	4.01529	3.50337	7.42195	7.06369	8.51611	protein_coding	5831	not_edited
ct	FBgn0004198	0.0533333	0.109137	0.0761279	0.102095	0.21231	0.112912	0.115598	0.0999409	0.0957867	0.147835	1.54338	45.2868	45.9344	51.2439	52.9615	54.6315	52.7294	53.8073	protein_coding	10732	not_diff_edited
nonA	FBgn0004227	0	0	0	0.0238095	0.0455408	0.0238095	0.0238095	0.417878	0.00793651	0.0310533	3.91271	42.021	43.0659	47.8182	44.4431	47.0453	44.7965	41.2824	protein_coding	6746	not_diff_edited
Hrb87F	FBgn0004237	0.00571429	0.0761905	0.0406404	0.0306122	0.0815476	0.038258	0.0672269	0.456816	0.0491477	0.0720005	1.46498	103.066	118.482	108.811	101.481	99.7175	109.207	103.537	protein_coding	2759	not_diff_edited
Syt1	FBgn0004242	0.5	0.5	0.5	0	0.666667	0.5	0.666667	0.0718739	0.333333	0.666667	2	44.6605	41.3419	34.6448	44.5095	47.3794	50.8542	50.827	protein_coding	5872	not_diff_edited
Rdl	FBgn0004244	0	0	0	0	0	0	0	0	0	0		17.0032	12.2529	19.8224	14.2104	19.2085	17.2654	19.3249	protein_coding	8583	not_edited
T48	FBgn0004359	0	0	0	0	0	0	0	0	0	0		7.5843	9.30424	13.3844	5.88806	60.1671	47.3476	41.1803	protein_coding	2449	not_edited
Wnt2	FBgn0004360	0	0	0	0	0	0	0	0	0	0		4.55098	7.05816	7.91497	3.22592	8.06812	6.81064	8.47494	protein_coding	2235	not_edited
HmgD	FBgn0004362	0	0.0233236	0.0374801	0.0167798	0.0918394	0.0579546	0.0757576	0.0269543	0.0258611	0.0811182	3.13668	452.59	452.556	495.583	500.355	529.336	477.047	544.463	protein_coding	1495	not_diff_edited
porin	FBgn0004363	0	0.0271487	0.0106216	0.0178571	0.0519732	0.0135417	0.0311637	0.346145	0.0185425	0.0381002	2.05475	325.54	315.929	353.364	338.751	350.281	384.757	415.968	protein_coding	1387	not_diff_edited
18w	FBgn0004364	0	0	0	0	0	0	0	0	0	0		47.0621	40.1664	49.3232	38.1196	39.0539	42.6066	39.561	protein_coding	5422	not_edited
1941-05-01	FBgn0004367	0	0	0.0277778	0	0	0.166667	0.047619	0.634953	0.00925926	0.031746	3.42857	15.6762	14.5898	13.7665	14.4521	14.4798	14.5663	14.1933	protein_coding	7899	not_diff_edited
Ptp4E	FBgn0004368	0	0.0222222	0	0.125	0.104167	0.185185	0	0.398409	0.0490741	0.0347222	0.707547	19.6339	19.8883	25.7613	19.8326	22.1082	21.5759	20.9538	protein_coding	6059	not_diff_edited
Ptp99A	FBgn0004369	0	0.0407738	0.0828571	0.12381	0.296154	0.217424	0.329976	0.0669238	0.0824802	0.318702	3.86398	59.6215	63.0854	51.1042	59.6368	70.7042	69.3227	74.2315	protein_coding	5793	not_diff_edited
Ptp10D	FBgn0004370	0	0.0277778	0.03125	0.0386905	0.0537037	0.00740741	0.138393	0.43857	0.0325728	0.110163	3.38206	38.8043	41.1789	38.749	38.4009	55.3926	57.228	59.3384	protein_coding	7385	not_diff_edited
fwd	FBgn0004373	0.00925926	0.0287698	0.068475	0.0413572	0.245045	0.0930583	0.0533951	0.0584325	0.0462007	0.117279	2.53846	64.3478	62.3548	62.8702	66.1538	69.0054	70.6336	71.7062	protein_coding	7175	not_diff_edited
neb	FBgn0004374	0	0	0	0	0	0	0	1	0	0		25.3621	22.5684	22.4514	24.923	23.8097	26.2986	26.5087	protein_coding	3592	not_edited
Klp61F	FBgn0004378	0	0.015873	0.0333333	0.0617284	0.0802469	0.0502137	0.0325477	0.506441	0.0369782	0.0484474	1.31016	35.5298	29.9978	33.8708	28.7143	27.0181	39.6696	36.3682	protein_coding	3871	not_diff_edited
Klp67A	FBgn0004379	0	0	0	0	0	0.25	0	0.279867	0	0		43.2784	37.9065	35.277	33.5131	35.1043	41.7195	42.2335	protein_coding	2994	not_diff_edited
Klp64D	FBgn0004380	0	0	0.0666667	0.0416667	0.15873	0.138384	0	0.285527	0.0361111	0.0529101	1.4652	47.3888	42.2773	41.9691	34.2108	25.0575	25.3148	24.4934	protein_coding	2529	not_diff_edited
Klp68D	FBgn0004381	0.0133333	0	0.111111	0.113636	0.103175	0.133333	0.0555556	0.667436	0.0749158	0.0714286	0.953451	48.9721	39.2324	42.5551	43.6818	33.1217	36.919	33.7727	protein_coding	2971	not_diff_edited
Klp98A	FBgn0004387	0	0	0	0.0277778	0	0	0.047619	0.938308	0.00925926	0.031746	3.42857	32.0616	30.1476	29.4451	35.2251	30.3007	35.5212	32.0964	protein_coding	5407	not_diff_edited
RasGAP1	FBgn0004390	0	0.00694444	0.028125	0	0.0625	0.0795896	0.0809295	0.0879924	0.0116898	0.0747863	6.39756	57.278	60.1034	55.9952	53.9888	69.1767	64.7366	61.1231	protein_coding	4841	not_diff_edited
shtd	FBgn0004391	0.0277778	0.167989	0.166667	0.115385	0.151515	0.255861	0.171795	0.391613	0.150014	0.165035	1.10013	23.7461	21.7035	22.0769	22.8984	22.8945	23.9013	25.0397	protein_coding	6481	not_diff_edited
pdm2	FBgn0004394	0	0	0	0	0	0	0	0	0	0		3.08344	1.64514	1.53479	1.77235	1.79611	3.96194	3.56938	protein_coding	3729	not_edited
unk	FBgn0004395	0	0.00794264	0.0616026	0.012987	0.0470533	0.0214286	0.0506122	0.587595	0.0275107	0.0494259	1.79661	80.5101	80.1121	83.3486	83.4268	76.9697	67.5751	67.9241	protein_coding	3889	not_diff_edited
CrebA	FBgn0004396	0	0	0	0	0	0	0	1	0	0		14.0063	8.6567	14.3574	12.6232	14.5402	16.1447	16.8557	protein_coding	3189	not_edited
Vinc	FBgn0004397	0	0	0.0380952	0.0222222	0.0712121	0.0166667	0.0285714	0.35321	0.0201058	0.042785	2.12799	31.111	32.5391	29.2817	31.6225	22.8205	25.3129	24.1427	protein_coding	3838	not_diff_edited
rhi	FBgn0004400	0	0	0	0	0	0	0	0	0	0		2.25344	1.11642	10.9361	3.06154	5.90683	5.98834	6.19536	protein_coding	1570	not_edited
Pep	FBgn0004401	0	0.0162037	0.0345409	0.0286008	0.0667567	0.0546294	0.0310522	0.191428	0.0264485	0.0429537	1.62405	253.116	268.49	286.102	302.244	299.981	264.085	295.93	protein_coding	2626	not_diff_edited
RpS14a	FBgn0004403	0	0	0	0	0	0	0	0	0	0		635.873	690.518	675.135	680.299	722.582	715.196	765.855	protein_coding	877	not_edited
RpS14b	FBgn0004404	0.0138889	0.0625	0.0441176	0	0.06	0.0425532	0	0.953279	0.0355392	0.02	0.562759	1015.1	1066.64	981.336	940.798	968.992	1017.28	1073.96	protein_coding	562	not_diff_edited
tam	FBgn0004406	0	0	0	0	0	0	0	1	0	0		14.9055	10.4814	13.1523	12.0851	5.04144	5.71946	7.09664	protein_coding	3679	not_edited
me31B	FBgn0004419	0	0	0	0	0.0555556	0	0.117647	0.171475	0	0.0969499		65.5064	81.8875	67.3129	61.9603	85.9751	99.3334	103.346	protein_coding	1600	not_diff_edited
Cyp1	FBgn0004432	0	0	0.0238095	0	0.0467391	0.075	0.0416667	0.0288202	0.00793651	0.0433575	5.46304	529.099	524.261	549.552	536.681	593.727	639.623	645.026	protein_coding	1227	not_diff_edited
Galphaq	FBgn0004435	0	0	0	0	0	0	0	0	0	0		4.54139	6.12913	4.42175	6.27635	5.38194	6.26209	6.25413	protein_coding	5648	not_edited
Ubc6	FBgn0004436	0	0	0.0337302	0	0	0	0.3	0.25853	0.0112434	0.2	17.7882	136.311	116.263	141.691	165.201	102.41	107.417	91.8967	protein_coding	1142	not_diff_edited
Ten-m	FBgn0004449	0.00146199	0.0672263	0.0397731	0.0371186	0.142756	0.118367	0.0630542	0.0549557	0.0480393	0.0896216	1.86559	49.7512	52.7892	52.4611	58.7546	61.0086	54.6334	64.1125	protein_coding	12169	not_diff_edited
mew	FBgn0004456	0	0	0	0	0	0	0	1	0	0		17.6728	18.7474	18.1014	13.4176	22.2845	27.4682	22.2632	protein_coding	4254	not_edited
RpIII128	FBgn0004463	0	0.166667	0	0	0.5	0.125	0.3	0.014252	0.0555556	0.366667	6.6	18.5309	18.8577	17.0878	17.1811	11.3777	14.0698	14.6391	protein_coding	3532	not_diff_edited
Su(P)	FBgn0004465	0.0555556	0.13285	0.0714286	0	0.375	0.118056	0.125	0.0972376	0.0680929	0.208333	3.05954	42.5951	54.9294	44.9545	41.7005	44.8799	43.1212	44.2321	protein_coding	1412	not_diff_edited
GlyP	FBgn0004507	0	0.0186147	0.0208556	0.0315476	0.0763333	0.103529	0.0384403	0.0780317	0.0236727	0.0510713	2.1574	91.4762	87.9116	69.6484	88.3264	78.0562	67.6737	81.1017	protein_coding	2891	not_diff_edited
Fur1	FBgn0004509	0.0222222	0.031746	0.0740741	0.208333	0.148461	0.0462963	0.12963	0.95181	0.104718	0.135907	1.29784	27.1331	26.3113	26.4721	24.2759	50.1136	46.2271	45.3902	protein_coding	5346	not_diff_edited
Ets97D	FBgn0004510	0	0	0	0	0	0	0	1	0	0		24.2778	26.886	18.2019	21.9894	20.2422	23.132	20.3891	protein_coding	1858	not_edited
Mdr49	FBgn0004512	0	0	0	0	0	0	0	0	0	0		14.3995	10.2777	12.634	11.937	7.10826	5.31211	6.07425	protein_coding	3624	not_edited
Oct-TyrR	FBgn0004514	0	0	0	0	0	0	0	0	0	0		12.6353	10.7313	8.91931	12.0983	3.50481	5.96933	5.85065	protein_coding	3675	not_edited
Gad1	FBgn0004516	0	0	0	0	0	0	0	0	0	0		36.4988	40.5224	35.0081	43.6133	32.6167	33.9818	34.1062	protein_coding	3017	not_edited
Akh	FBgn0004552	0	0	0	0	0	0	0	0	0	0		67.6557	60.4969	72.8022	68.3778	70.1681	76.844	96.4648	protein_coding	536	not_edited
Dbp73D	FBgn0004556	0	0	0	0	0	0.5	0	0.220007	0	0		9.80969	5.55429	10.8345	4.35185	9.096	10.5389	11.5874	protein_coding	2209	not_diff_edited
slp2	FBgn0004567	0	0	0	0	0.3625	0.307692	0.229323	1.00555e-06	0	0.273716		37.1358	30.0721	34.5975	40.7211	39.3103	46.373	46.2616	protein_coding	2346	ars
aos	FBgn0004569	0	0	0	0	0	0	0	1	0	0		13.007	11.4906	13.0903	6.81307	10.0412	14.7541	14.694	protein_coding	2822	not_edited
5-HT7	FBgn0004573	0	0	0	0	0	0	0	0	0	0		7.19646	5.07938	6.49496	5.89309	4.36421	7.48495	6.04824	protein_coding	4486	not_edited
Rop	FBgn0004574	0	0.0185185	0.0416667	0	0	0.0555556	0.0666667	0.253135	0.0200617	0.0444444	2.21538	72.9238	64.6162	59.7607	59.2173	49.9973	48.7073	47.933	protein_coding	2638	not_diff_edited
Syn	FBgn0004575	0	0.0752914	0.0277778	0.03125	0.216958	0.0873016	0.0664251	0.0434259	0.0447731	0.116603	2.60431	55.7265	45.6322	43.4196	58.14	63.4515	69.9331	71.4465	protein_coding	4206	not_diff_edited
Cbp53E	FBgn0004580	0	0	0	0	0	0	0	0	0	0		40.1172	37.5595	34.934	46.7787	29.4404	37.4149	48.2679	protein_coding	1400	not_edited
bgcn	FBgn0004581	0	0	0	0	0	0	0	0	0	0		1.70748	1.79761	2.51107	1.88484	1.36759	1.29643	1.35889	protein_coding	4144	not_edited
ex	FBgn0004583	0	0	0	0.05	0.05	0.0247253	0.0042735	0.61091	0.0166667	0.0195157	1.17094	20.899	19.6216	19.6702	19.7359	34.6451	35.0307	34.9009	protein_coding	6454	not_diff_edited
Rrp1	FBgn0004584	0	0.1	0.133333	0.230769	0.285714	0.45	0.176471	0.0507672	0.154701	0.212885	1.37611	118.577	110.622	105.649	101.983	89.8734	106.879	96.1252	protein_coding	2551	not_diff_edited
B52	FBgn0004587	0	0.0147059	0	0.00925926	0.0357143	0.171575	0.00746269	0.161587	0.00798838	0.0168799	2.11305	499.533	543.471	491.17	502.201	606.907	556.668	569.887	protein_coding	1590	not_diff_edited
pros	FBgn0004595	0.0375136	0.139971	0.200527	0.158622	0.248535	0.198467	0.125718	0.614713	0.166373	0.166657	1.00171	185.861	287.211	168.704	157.887	234.886	218.067	180.494	protein_coding	5613	not_diff_edited
CycC	FBgn0004597	0	0.141667	0.0909091	0.0833333	0.15	0.133333	0.25	0.349327	0.105303	0.216667	2.05755	30.9798	44.5101	32.8031	31.5671	33.8358	34.8908	30.9311	protein_coding	1142	not_diff_edited
Fur2	FBgn0004598	0	0.0507937	0.025	0	0.0633333	0.0285714	0.0791667	0.493097	0.0252646	0.0738889	2.92461	63.615	64.9532	55.9424	54.6207	54.5491	51.8966	52.8006	protein_coding	5478	not_diff_edited
zfh1	FBgn0004606	0.00297619	0.0367827	0.0625981	0.0592404	0.134656	0.10483	0.118742	0.00446198	0.0528737	0.124047	2.3461	39.5993	35.1388	36.4572	37.5863	36.7328	40.4316	35.0864	protein_coding	6522	ars
zfh2	FBgn0004607	0	0.230769	0	0.166667	0.142857	0.3	0.25	0.0804497	0.132479	0.214286	1.61751	22.2726	16.6735	20.3757	21.7829	25.5951	27.6008	28.8906	protein_coding	11695	not_diff_edited
Plc21C	FBgn0004611	0	0	0	0	0	0	0	1	0	0		47.8951	42.0831	42.3106	46.7058	61.5332	62.509	57.0853	protein_coding	5300	not_edited
gl	FBgn0004618	0	0	0	0	0	0	0	0	0	0		3.09257	1.45919	2.42561	2.80106	2.74502	2.23626	2.89805	protein_coding	3003	not_edited
GluRIA	FBgn0004619	0	0	0	0	1	0	0	0.0681331	0	0.333333		13.5805	11.3861	10.242	11.5119	11.8998	16.0984	15.1833	protein_coding	3810	not_diff_edited
TkR99D	FBgn0004622	0	0	0	0	0	0	0	0	0	0		12.2844	14.15	9.57484	13.3517	6.97676	12.5916	9.59873	protein_coding	2880	not_edited
rho	FBgn0004635	0	0.0681818	0.0789474	0	0.205882	0.1	0.0416667	0.341909	0.0490431	0.0964052	1.96573	83.4354	57.1113	85.5015	68.8949	54.0967	48.65	43.3436	protein_coding	3000	not_diff_edited
Rap1	FBgn0004636	0	0.0208333	0	0.0125	0.0325521	0.0547543	0.0104167	0.299134	0.0111111	0.0177951	1.60156	100.821	98.1152	101.863	100.286	82.7534	79.5321	70.2912	protein_coding	2702	not_diff_edited
drk	FBgn0004638	0	0.0117647	0.0177632	0.0111111	0.0662338	0.0937135	0.039648	0.477796	0.0135463	0.0485099	3.58104	73.0996	64.906	92.8895	81.9017	63.7787	63.7512	52.3838	protein_coding	2795	not_diff_edited
Zw10	FBgn0004643	0	0	0	0	0	0.0857143	0	0.685233	0	0		47.5487	46.9432	49.6579	45.6414	39.338	46.0431	39.6862	protein_coding	2567	not_diff_edited
hh	FBgn0004644	0	0	0	0	0	0	0	0	0	0		3.91856	1.66403	4.17113	3.80271	6.95638	4.91147	5.40013	protein_coding	2370	not_edited
ogre	FBgn0004646	0	0.0686229	0.0253602	0.0386756	0.0386284	0.0359033	0.0627611	0.908815	0.0442196	0.0547168	1.23739	124.974	110.548	128.547	125.727	136.191	155.265	154.347	protein_coding	3068	not_diff_edited
N	FBgn0004647	0.00413223	0.0914502	0.0460903	0.047619	0.187925	0.258789	0.0980689	0.0164857	0.0617198	0.128021	2.07423	56.4587	55.5778	60.0359	61.2643	54.2492	58.6002	62.5866	protein_coding	9611	not_diff_edited
svr	FBgn0004648	0	0.025	0	0	0.0416667	0.0622374	0.141667	0.118252	0.00833333	0.108333	13	41.6149	41.8592	40.1509	42.2967	47.0123	58.0869	54.0124	protein_coding	5611	not_diff_edited
fru	FBgn0004652	0	0	0	0	0	0	0.125	0.300914	0	0.0833333		13.216	11.1127	15.3629	11.2311	10.1827	10.4476	10.6056	protein_coding	8399	not_diff_edited
Pgd	FBgn0004654	0	0	0	0	0	0	0	1	0	0		15.9078	19.9657	12.4771	12.6073	15.7527	17.9831	18.1079	protein_coding	1668	not_edited
wapl	FBgn0004655	0	0.00434783	0.0753333	0.00714286	0.207848	0.0525845	0.0417989	0.0706972	0.0289413	0.0971485	3.35674	62.5212	65.8648	63.9588	63.8147	57.6164	54.1962	54.9632	protein_coding	6939	not_diff_edited
fs(1)h	FBgn0004656	0	0.0812039	0.0645174	0.0377435	0.163531	0.124422	0.110881	0.00485197	0.0611549	0.128431	2.10009	77.8641	77.973	82.7791	95.4598	84.2405	73.9918	82.8026	protein_coding	9076	ars
mys	FBgn0004657	0	0.0077381	0.0205952	0	0.0380952	0.0466667	0.0424242	0.0560253	0.00944444	0.0409812	4.33919	137.201	131.502	151.248	148.052	79.0273	82.7392	78.525	protein_coding	4042	not_diff_edited
sim	FBgn0004666	0	0.125	0	0	0.428571	0.153846	0.5	0.000685247	0.0416667	0.47619	11.4286	34.8327	30.5611	35.3843	28.5612	40.2226	41.4767	36.592	protein_coding	2882	ars
Mlc-c	FBgn0004687	0	0	0	0	0	0.0555556	0	0.374888	0	0		139.616	152.736	159.256	133.357	131.691	162.506	141.109	protein_coding	1248	not_diff_edited
Xpc	FBgn0004698	0	0.0781781	0.0653868	0.0780008	0.0639588	0.100217	0.104257	0.569714	0.0738552	0.0908242	1.22976	226.845	236.436	245.923	226.931	208.677	203.558	207.351	protein_coding	1390	not_diff_edited
retn	FBgn0004795	0	0	0	0	0	0	0	0	0	0		2.75402	2.01072	2.72851	2.36314	3.03957	2.78803	2.85246	protein_coding	3051	not_edited
mdy	FBgn0004797	0	0	0	0	0	0	0	0	0	0		1.72375	1.70799	1.352	1.82148	4.4626	4.26565	9.75531	protein_coding	2309	not_edited
fs(2)ltoPP43	FBgn0004811	0	0	0	0	0.25	0	0	0.339092	0	0.0833333		47.2	54.2157	50.2254	49.4223	49.3842	48.3917	45.9382	protein_coding	1471	not_diff_edited
His3.3B	FBgn0004828	0.0163139	0.0264852	0.0396019	0.0245939	0.018652	0.0542976	0.0186695	0.985493	0.030227	0.0186637	0.617451	366.718	492.916	418.4	442.236	407.242	403.226	423.301	protein_coding	2114	not_diff_edited
Xpac	FBgn0004832	0	0	0	0	0	0	0	0	0	0		26.2789	23.4348	25.1755	23.9719	18.369	22.803	23.4672	protein_coding	1178	not_edited
Su(H)	FBgn0004837	0	0	0	0	0	0.25	0	0.217922	0	0		24.3541	24.2979	22.3293	17.5707	48.9182	32.8166	38.6914	protein_coding	2633	not_diff_edited
Hrb27C	FBgn0004838	0	0.0313448	0.0957132	0.0320606	0.107634	0.10318	0.0222143	0.405865	0.0530395	0.0506876	0.955658	126.789	135.054	142.649	158.08	141.9	134.244	143.243	protein_coding	4789	not_diff_edited
otk	FBgn0004839	0.003003	0.0337516	0.0212121	0.0419753	0.150572	0.0946377	0.100196	0.651266	0.032313	0.116988	3.62046	95.6063	95.0079	94.3706	82.1429	93.8802	108.428	105.092	protein_coding	4769	not_diff_edited
TkR86C	FBgn0004841	0	0	0	0	0	0	0	0	0	0		2.74426	3.39896	2.26004	2.42344	3.83648	6.52866	7.78302	protein_coding	3223	not_edited
RYa-R	FBgn0004842	0	0	0	0	0	0	0	0	0	0		2.98498	2.04763	1.35071	3.11956	2.40751	1.3947	2.92381	protein_coding	1926	not_edited
Ac76E	FBgn0004852	0	0	0	0	0	0	0	0	0	0		10.1415	8.40146	7.04156	8.69619	7.74747	9.76187	8.46805	protein_coding	5320	not_edited
B-H2	FBgn0004854	0	0	0	0	0	0	0	0	0	0		5.91151	3.76551	7.61727	4.01572	7.37884	6.26951	6.68021	protein_coding	3142	not_edited
RpII15	FBgn0004855	0	0	0	0	0	0	0	0	0	0		38.8827	41.4908	29.6592	42.3772	36.3383	39.363	53.419	protein_coding	1035	not_edited
Bx42	FBgn0004856	0	0	0	0	0	0.0208333	0	0.803975	0	0		90.3614	100.294	88.1229	100.013	96.4807	110.295	97.9978	protein_coding	2403	not_diff_edited
elB	FBgn0004858	0.5	0.2	0.25	0.3	0.25	0.272727	0.5	0.246332	0.25	0.416667	1.66667	19.4127	22.3972	19.8669	21.8581	32.6845	27.325	31.5532	protein_coding	3326	not_diff_edited
ci	FBgn0004859	0	0	0	0	0	0	0	0	0	0		15.1644	12.1556	14.0322	15.2782	14.4905	18.1978	19.0335	protein_coding	5191	not_edited
ph-d	FBgn0004860	0	0.0494576	0.0933536	0.07669	0.145859	0.0862055	0.127533	0.203435	0.073167	0.133641	1.82652	54.8756	46.6582	54.2764	50.5015	56.8268	49.5296	52.1286	protein_coding	6020	not_diff_edited
ph-p	FBgn0004861	0.00223214	0.0588346	0.101074	0.0752841	0.188592	0.177797	0.125409	0.0489803	0.0783977	0.14647	1.8683	84.8753	71.1728	84.1422	83.5567	87.843	87.1816	88.1836	protein_coding	5695	not_diff_edited
bap	FBgn0004862	0	0	0	0	0	0	0	0	0	0		5.18843	3.93135	6.82234	2.4879	4.62228	4.63457	3.1797	protein_coding	1449	not_edited
C15	FBgn0004863	0	0	0	0	0	0	0	0	0	0		5.48031	6.84678	3.92462	5.82699	4.71903	5.548	4.41321	protein_coding	1856	not_edited
hop	FBgn0004864	0	0.0587302	0.0222222	0	0.0916667	0.0667857	0.24	0.165871	0.0269841	0.190556	7.06176	35.6064	35.3676	32.4218	38.0346	37.099	35.2492	34.8377	protein_coding	5055	not_diff_edited
Eip78C	FBgn0004865	0	0	0	0	0	0	0	0	0	0		4.7473	3.76312	5.95755	2.57989	5.40771	6.83511	3.90788	protein_coding	4192	not_edited
RpS2	FBgn0004867	0	0	0.0163934	0.0238095	0.0204082	0.0208333	0	0.984134	0.013401	0.00680272	0.507628	651.914	771.351	757.089	866.029	806.813	704.879	753.573	protein_coding	947	not_diff_edited
Gdi	FBgn0004868	0	0.00923285	0.00672006	0.00413223	0.0297354	0.0521985	0.02949	0.122679	0.00669505	0.0295718	4.41696	208.652	208.322	201.585	207.323	176.954	210.335	191.591	protein_coding	2501	not_diff_edited
bab1	FBgn0004870	0	0	0	0	0	0	0	0	0	0		6.402	7.33206	5.96689	5.42202	7.16776	9.17452	6.25599	protein_coding	5319	not_edited
enc	FBgn0004875	0	0.0174242	0.0608063	0.0481944	0.0744333	0.0743497	0.0574419	0.172204	0.0421417	0.0631057	1.49747	86.8951	82.1951	87.4646	100.509	95.8639	82.8119	89.9198	protein_coding	7293	not_diff_edited
cdi	FBgn0004876	0	0.0353175	0.081746	0.0515873	0.0974964	0.0675287	0.0648619	0.452729	0.0562169	0.07574	1.34728	40.6779	41.3137	45.2255	41.6333	60.58	64.9964	61.8431	protein_coding	6523	not_diff_edited
cas	FBgn0004878	0.0833333	0	0	0	0.25	0.230769	0.3	1.80385e-06	0	0.283333		106.479	85.4825	64.1908	90.1769	100.868	104.962	109.584	protein_coding	2845	ars
scrt	FBgn0004880	0	0.063101	0.0644161	0.0625	0.149734	0.104728	0.0700405	0.0145695	0.063339	0.0966049	1.5252	57.3081	55.577	54.2939	59.0566	51.6626	50.4186	47.8932	protein_coding	9075	not_diff_edited
orb	FBgn0004882	0	0	0.5	0	0.25	0.25	0	1	0.166667	0.0833333	0.5	9.24329	6.89371	7.07444	9.18222	14.4737	13.1306	13.6339	protein_coding	8899	not_diff_edited
tok	FBgn0004885	0	0.5	0	0	0.5	0.4	0	0.316636	0.166667	0.166667	1	22.59	30.9611	21.8244	22.7383	32.9448	41.0642	38.3663	protein_coding	5364	not_diff_edited
Scsalpha1	FBgn0004888	0	0.0454545	0	0	0.175	0	0.0178571	0.214017	0.0151515	0.0702381	4.63571	110.382	125.148	102.81	103.823	122.001	117.476	126.14	protein_coding	1250	not_diff_edited
tws	FBgn0004889	0	0.0138889	0	0	0	0.0114943	0.136797	0.171463	0.00462963	0.0911977	19.6987	51.1509	43.0694	55.5915	47.3681	61.3278	63.2771	58.9465	protein_coding	3856	not_diff_edited
bowl	FBgn0004893	0	0	0	0	0.25	0	0	0.738113	0	0.0833333		18.0325	16.7431	14.5391	13.1918	24.0929	23.3616	27.2972	protein_coding	3507	not_diff_edited
fd59A	FBgn0004896	0.0151515	0	0.0666667	0.0833333	0.159375	0.2625	0.126852	0.189205	0.05	0.137693	2.75386	20.4445	29.3047	22.8854	23.1917	38.1549	33.3564	27.5726	protein_coding	2228	not_diff_edited
fd96Cb	FBgn0004898	0	0	0	0	0	0	0	0	0	0		2.03234	3.22201	3.82568	2.76116	6.6295	3.7034	6.58736	protein_coding	1088	not_edited
Prat	FBgn0004901	0	0	0	0	1	0	0	0.118097	0	0.333333		11.1347	11.8656	7.4151	9.41915	8.56638	9.57078	8.99833	protein_coding	2105	not_diff_edited
Rb97D	FBgn0004903	0	0.0172414	0	0	0.133929	0.22549	0.3125	0.0459516	0.00574713	0.252976	44.0179	84.1768	99.669	90.3142	80.7976	73.601	68.0661	66.1876	protein_coding	2506	not_diff_edited
14-3-3zeta	FBgn0004907	0.0105487	0.0272936	0.0299908	0.0127151	0.0369683	0.0306415	0.0171626	0.714125	0.0233332	0.0237645	1.01849	227.924	237.83	251.783	269.797	242.626	249.42	255.441	protein_coding	2924	not_diff_edited
Arl2	FBgn0004908	0	0	0	0	0	0	0	0	0	0		33.0329	28.7231	23.0008	15.5702	10.2099	22.5215	15.6077	protein_coding	656	not_edited
Gnf1	FBgn0004913	0.0119048	0.0178571	0	0.03125	0.1125	0.0451389	0.0416667	0.118332	0.016369	0.0652778	3.98788	37.4159	38.0107	40.8416	34.3173	38.0819	39.6557	37.058	protein_coding	3274	not_diff_edited
Hnf4	FBgn0004914	0	0	0	0	0	0	0.1	0.225668	0	0.0666667		8.89951	7.57456	7.91984	6.82054	8.77287	9.47146	10.302	protein_coding	3876	not_diff_edited
TfIIB	FBgn0004915	0	0.0208333	0	0	0.0833333	0	0.125	0.129031	0.00694444	0.111111	16	39.4264	45.3492	33.4103	41.5785	59.101	52.7526	49.1506	protein_coding	1604	not_diff_edited
gol	FBgn0004919	0	0.0416667	0.0416667	0	0.416667	0.0833333	0.125	0.148856	0.0277778	0.222222	8	20.3013	17.763	15.085	19.3555	20.055	15.8648	14.1554	protein_coding	3725	not_diff_edited
Ggamma1	FBgn0004921	0	0	0	0	0	0	0	1	0	0		71.8592	73.4326	80.8756	87.2776	87.3471	97.4632	83.5848	protein_coding	2554	not_edited
Top1	FBgn0004924	0	0.00969388	0.00989487	0	0.0979204	0.0320887	0.0808107	0.021178	0.00652958	0.0865139	13.2495	101.753	106.047	104.138	106.235	98.8068	100.057	93.7633	protein_coding	3942	not_diff_edited
eIF2beta	FBgn0004926	0	0.0540541	0	0	0	0.0454545	0	0.911836	0.018018	0	0	310.507	316.214	313.652	260.998	199.597	218.69	233.728	protein_coding	1128	not_diff_edited
upd1	FBgn0004956	0	0	0	0	0	0	0	0	0	0		3.73913	2.18929	5.79881	4.84911	1.78204	2.23678	1.18047	protein_coding	2602	not_edited
por	FBgn0004957	0	0	0	0	0	0	0	0	0	0		32.5456	33.4336	29.5621	26.6601	28.4367	27.3756	26.0398	protein_coding	1848	not_edited
phm	FBgn0004959	0	0	0	0	0	0	0	0	0	0		13.4498	28.8416	12.2811	5.45463	13.0965	10.3644	18.358	protein_coding	2203	not_edited
gig	FBgn0005198	0	0.0756173	0.123148	0.0416667	0.0416667	0.174107	0.0666667	0.843824	0.080144	0.0583333	0.727856	31.5665	36.655	34.7102	31.9832	30.8982	30.0994	30.4363	protein_coding	5786	not_diff_edited
Sam-S	FBgn0005278	0	0.0175284	0.051074	0.0502964	0.0963051	0.0724638	0.0415825	0.174422	0.0396329	0.0598234	1.50944	582.593	622.865	556.026	571.443	651.916	605.163	645.109	protein_coding	961	not_diff_edited
nmd	FBgn0005322	0	0	0	0.0952381	0	0	0	0.243431	0.031746	0	0	38.5896	30.5894	27.2405	34.9522	25.4756	31.7739	29.483	protein_coding	1719	not_diff_edited
Su(fu)	FBgn0005355	0	0	0	0	0	0	0.0357143	0.854067	0	0.0238095		41.5636	51.0677	36.8378	36.14	28.0846	26.3683	25.0192	protein_coding	1596	not_diff_edited
ash1	FBgn0005386	0	0	0	0	0.177273	0.0660173	0	0.0710327	0	0.0590909		34.3316	38.5726	34.5036	32.0178	32.7428	32.1048	30.0423	protein_coding	7600	not_diff_edited
U2af50	FBgn0005411	0	0.0274011	0	0	0.0125786	0.030303	0.0151515	0.678107	0.00913369	0.0142939	1.56496	231.176	235.012	217.583	230.868	211.959	214.58	215.477	protein_coding	1473	not_diff_edited
ewg	FBgn0005427	0	0	0	0.0625	0.206294	0	0	0.454003	0.0208333	0.0687646	3.3007	84.0589	92.5929	89.7765	78.1625	89.4077	83.55	81.2571	protein_coding	4051	not_diff_edited
RpS17	FBgn0005533	0	0	0	0	0	0	0	0	0	0		1583.79	1501.33	1607.56	1791.25	1805.63	1723.02	1852.52	protein_coding	535	not_edited
Mbs	FBgn0005536	0	0	0	0	0.0235294	0.0585714	0.05	0.175965	0	0.0411765		72.7502	63.411	68.7805	66.9865	76.0795	83.5299	79.3233	protein_coding	4395	not_diff_edited
ey	FBgn0005558	0	0	0	0	0.272727	0.285714	0.25	2.14277e-05	0	0.257576		36.9205	35.3813	36.1447	40.641	53.0591	60.9756	60.9889	protein_coding	3282	ars
Shal	FBgn0005564	0	0	0	0	0	0	0	0	0	0		30.208	31.0473	26.4892	36.9622	40.2198	35.5197	39.747	protein_coding	2357	not_edited
Calr	FBgn0005585	0	0.0294118	0.0159574	0.0277778	0.17128	0.0835679	0.114583	7.78427e-05	0.0243823	0.133482	5.47454	296.407	326.882	317.698	296.294	378.801	372.683	368.762	protein_coding	1677	ars
Rab3	FBgn0005586	0	0	0	0	0	0	0	0	0	0		68.0845	75.9206	68.8335	68.4559	69.8586	71.6657	77.1272	protein_coding	2124	not_edited
RpL7	FBgn0005593	0	0.00735294	0.0427092	0	0.0352941	0.00769231	0	0.896702	0.0166874	0.0117647	0.705006	610.871	678.881	740.091	841.776	750.957	651.792	730.83	protein_coding	1167	not_diff_edited
yem	FBgn0005596	0.015873	0.00888889	0.0727445	0.0125	0.23658	0.179157	0.133157	0.026159	0.0313778	0.167631	5.34235	48.3028	48.8949	45.7819	44.364	50.0744	44.9918	51.6884	protein_coding	4239	not_diff_edited
Sox14	FBgn0005612	0.016129	0.173913	0.0625	0.0454545	0.125	0.136364	0.0833333	0.688142	0.0939559	0.0972222	1.03476	65.9834	44.5662	63.0922	57.4135	15.6908	22.016	18.3088	protein_coding	3579	not_diff_edited
msl-2	FBgn0005616	0	0.104286	0.08	0.0230263	0.0733333	0.176667	0	0.848108	0.069104	0.0244444	0.353734	33.9474	40.5925	28.0251	32.6758	38.4763	31.3378	25.4434	protein_coding	3843	not_diff_edited
msl-1	FBgn0005617	0.00568182	0.040959	0.0374332	0.0787879	0.0375	0.031746	0.06	0.781537	0.0523934	0.0525	1.00204	44.9653	43.1546	43.2077	40.1405	23.4497	28.1227	27.1159	protein_coding	3757	not_diff_edited
Hdc	FBgn0005619	0	0	0	0	0	0	0	0	0	0		1.18467	1.40861	2.23003	1.12665	1.65617	1.91888	1.78278	protein_coding	3733	not_edited
Psc	FBgn0005624	0	0.0277273	0	0	0.0280303	0.102836	0.0208333	0.354063	0.00924242	0.0232323	2.51366	69.4041	63.6699	67.617	64.8398	68.4096	68.3668	71.6759	protein_coding	5671	not_diff_edited
ple	FBgn0005626	0	0	0	0	0	0	0	0	0	0		4.99637	2.07238	5.60484	2.36795	4.46711	4.11705	3.49717	protein_coding	3806	not_edited
robo1	FBgn0005631	0.0380952	0.0582973	0.137542	0.0627946	0.238889	0.193034	0.144974	0.0202153	0.0862113	0.176279	2.04473	51.7638	59.1411	48.4716	51.7584	55.6128	51.3337	52.6607	protein_coding	6698	not_diff_edited
faf	FBgn0005632	0.00103199	0.0357535	0.046477	0.0325416	0.0796147	0.0999242	0.104557	0.00194709	0.0382574	0.096243	2.51567	65.3996	67.932	69.1209	73.1576	69.9284	61.6249	62.7156	protein_coding	9379	ars
nvy	FBgn0005636	0	0	0	0	0	0	0	0	0	0		58.6035	60.2421	52.2419	55.4178	47.6709	43.6461	36.7587	protein_coding	3426	not_edited
Eip63E	FBgn0005640	0.0153846	0.0111111	0.0333333	0.015625	0.0593434	0.0489418	0.00833333	0.613387	0.0200231	0.0253367	1.26537	94.014	78.3233	93.4344	91.9308	93.3857	98.0556	91.5034	protein_coding	3575	not_diff_edited
wdn	FBgn0005642	0.00378788	0.0245532	0.0251748	0.010101	0.256459	0.109982	0.113846	0.00631126	0.019943	0.161384	8.09223	86.114	84.0881	76.6386	75.6696	81.0674	71.7107	72.8346	protein_coding	3184	ars
Pabp2	FBgn0005648	0	0	0	0	0.117647	0.0243902	0.142857	0.097752	0	0.134454		190.31	171.08	189.163	166.121	154.413	165.369	159.004	protein_coding	1378	not_diff_edited
Rox8	FBgn0005649	0.0166667	0.0587619	0.0405716	0.0214753	0.11666	0.0915339	0.0658133	0.0221429	0.0402696	0.0827621	2.0552	110.825	122.847	111.938	113.919	115.643	114.884	112.6	protein_coding	3328	not_diff_edited
PCNA	FBgn0005655	0	0.0277778	0	0	0.0138889	0.0192308	0	0.903231	0.00925926	0.00462963	0.5	207.146	178.882	170.126	166.93	253.211	264.489	273.167	protein_coding	997	not_diff_edited
Ets65A	FBgn0005658	0	0	0	0	0	0	0	0	0	0		47.179	45.911	49.5458	44.7394	50.9059	58.5536	53.3924	protein_coding	4190	not_edited
Ets21C	FBgn0005660	0	0	0	0	0	0	0	1	0	0		18.8088	22.4249	19.7898	18.0747	11.5797	10.8364	8.67382	protein_coding	2892	not_edited
Vha55	FBgn0005671	0	0.0333333	0.0166667	0.0285714	0.0153846	0	0.02	0.366679	0.0261905	0.0184615	0.704895	119.844	122.6	98.8252	103.561	119.745	119.139	130.233	protein_coding	2048	not_diff_edited
spi	FBgn0005672	0	0	0.00431034	0.00320513	0.0506213	0.0206654	0.022096	0.0896835	0.00250516	0.0316044	12.6157	124.028	132.904	119.839	130.764	128.475	134.935	138.702	protein_coding	1576	not_diff_edited
GluProRS	FBgn0005674	0.00284091	0.0844721	0.0560764	0.0609375	0.0455629	0.0568378	0.0191919	0.174148	0.067162	0.0279822	0.416638	64.7005	72.4529	58.6176	58.1569	63.9308	67.3468	63.037	protein_coding	3151	not_diff_edited
dac	FBgn0005677	0	0	0.0384615	0.0277778	0.208333	0.314637	0.165584	0.000141651	0.0220798	0.179834	8.14474	55.9602	55.4485	53.5519	53.1105	47.8295	58.9102	49.3852	protein_coding	4955	ars
pie	FBgn0005683	0	0	0	0	0	0	0	1	0	0		15.6656	10.2784	9.4644	13.2303	10.3584	8.78683	10.2926	protein_coding	2089	not_edited
Aef1	FBgn0005694	0	0	0	0	0	0	0.0222222	0.754013	0	0.0148148		26.8572	24.6525	22.6804	19.9231	24.3783	19.3492	27.0843	protein_coding	2684	not_diff_edited
gcl	FBgn0005695	0	0.05	0	0	0.442857	0.1	0.4375	0.0130365	0.0166667	0.439286	26.3571	28.0589	29.2013	26.16	20.1395	24.054	25.9044	22.4711	protein_coding	2506	not_diff_edited
DNApol-alpha73	FBgn0005696	0.0625	0	0.0833333	0	0.133333	0.15	0.183333	0.0572176	0.0277778	0.166667	6	9.41841	7.84761	8.81426	11.6327	12.2193	13.2186	13.6284	protein_coding	2066	not_diff_edited
noc	FBgn0005771	0	0.0606061	0.037037	0.0123457	0.276014	0.240523	0.101716	0.349255	0.0366629	0.159815	4.35904	105.72	115.573	103.358	109.466	120.658	110.878	106.676	protein_coding	2673	not_diff_edited
Con	FBgn0005775	0	0	0	0	0	0	0	0	0	0		19.8643	18.8985	19.5529	16.5582	31.993	34.2905	34.6296	protein_coding	5588	not_edited
PpD3	FBgn0005777	0	0.0393519	0	0	0.130952	0.0797619	0.0416667	0.0039308	0.0131173	0.0714286	5.44538	35.1361	31.3516	37.2256	25.9925	24.4316	35.9426	30.8778	protein_coding	2404	ars
betaCOP	FBgn0008635	0	0.027817	0.0167798	0.0159664	0.065544	0.0418122	0.0194843	0.161475	0.0201877	0.0348375	1.72568	98.0294	91.9345	81.5445	86.2881	89.4333	94.7675	91.2623	protein_coding	3203	not_diff_edited
hbn	FBgn0008636	0	0	0	0	0	0	0	0	0	0		26.0718	34.3634	44.2741	27.0673	61.034	61.0047	53.5279	protein_coding	1798	not_edited
E5	FBgn0008646	0	0	0	0	0	0	0	0	0	0		2.29246	5.36901	3.43266	1.69885	2.42793	5.2745	4.3425	protein_coding	2122	not_edited
CanB	FBgn0010014	0.04	0.179487	0.125	0.0625	0.411765	0.391304	0.173913	0.000808782	0.122329	0.253197	2.0698	46.6121	54.5834	38.9767	46.0565	49.3665	58.1074	52.6202	protein_coding	1148	ars
Cyp4g1	FBgn0010019	0	0	0	0	0	0	0	0	0	0		3.49288	1.73047	2.51129	3.16364	1.58247	2.35735	2.47093	protein_coding	2279	not_edited
GstD3	FBgn0010039	0	0.0578231	0	0	0.142857	0	0	0.351831	0.0192744	0.047619	2.47059	40.3111	34.6561	45.3338	42.6861	22.7907	15.6035	24.0183	protein_coding	746	not_diff_edited
GstD4	FBgn0010040	0	0	0	0	0	0	0	0	0	0		1.21996	4.23084	4.30587	1.65746	5.68504	3.08758	1.41223	protein_coding	725	not_edited
GstD5	FBgn0010041	0	0	0	0	0	0	0	1	0	0		37.3796	18.2581	21.6789	22.1734	3.06671	5.86273	1.82833	protein_coding	840	not_edited
GstD6	FBgn0010042	0	0	0	0	0	0	0	0	0	0		2.26788	1.12357	2.66817	1.54058	3.30261	2.2959	3.28162	protein_coding	780	not_edited
Itpr	FBgn0010051	0	0	0.111111	0	0	0	0	0.69014	0.037037	0	0	11.1589	10.7592	10.5533	12.3034	10.6501	11.6878	11.6258	protein_coding	10304	not_diff_edited
RpL23	FBgn0010078	0	0	0	0	0	0	0	0	0	0		1737.94	1797.24	1955.42	2050.8	2011.4	1705.72	1988.22	protein_coding	542	not_edited
mAcon1	FBgn0010100	0.00087184	0.0398736	0.0149153	0.0302807	0.0523536	0.036666	0.0489913	0.221532	0.0283565	0.0501121	1.76722	105.218	106.431	98.6525	92.4503	127.012	138.665	143.822	protein_coding	3022	not_diff_edited
comm	FBgn0010105	0	0.0333333	0	0	0.225	0.105556	0	0.0123964	0.0111111	0.075	6.75	58.315	62.5239	61.9347	56.3502	77.2294	64.4185	66.8897	protein_coding	2495	not_diff_edited
dpn	FBgn0010109	0	0.0173993	0.00680272	0	0.0436927	0.0344945	0.0528658	0.0218871	0.00806733	0.0498081	6.17405	14.9874	12.9134	15.0773	15.3453	29.3536	29.0257	29.9214	protein_coding	2036	not_diff_edited
hdc	FBgn0010113	0.00674965	0.0871543	0.105007	0.0567231	0.145881	0.0841394	0.101162	0.349537	0.0829616	0.116068	1.39906	54.2082	73.3628	54.7104	58.3095	49.4086	43.9929	54.3152	protein_coding	14807	not_diff_edited
hig	FBgn0010114	0.0384615	0.0625	0.2	0.133333	0.2	0.666667	0.416667	0.00637283	0.131944	0.344444	2.61053	58.6948	55.6878	47.9105	57.3023	49.1365	42.593	47.0203	protein_coding	4257	ars
RpA-70	FBgn0010173	0	0.112121	0.0253378	0.0238095	0.052381	0.205864	0.107407	0.119603	0.0537562	0.0890653	1.65684	107.504	90.5122	104.302	109.472	100.87	94.7823	91.3565	protein_coding	2135	not_diff_edited
Wnt5	FBgn0010194	0	0.0138889	0.0273133	0	0.222222	0.15641	0.100694	0.000634848	0.0137341	0.141204	10.2813	47.5915	43.5459	43.9099	55.6572	52.4855	53.5451	53.8136	protein_coding	4005	ars
Gyc32E	FBgn0010197	0	0	0	0	0	0	0	0	0	0		2.94041	4.31201	3.73615	3.67528	3.01451	2.85766	3.1315	protein_coding	3760	not_edited
RpS15Aa	FBgn0010198	0	0	0	0	0	0	0	0	0	0		847.73	861.435	883.109	936.007	957.031	942.561	1005.64	protein_coding	674	not_edited
Sod2	FBgn0010213	0	0.047619	0.0277778	0	0.0429293	0.0613214	0.0185185	0.508753	0.0251323	0.0266554	1.06061	74.505	67.348	56.899	64.5224	81.7225	79.395	77.6725	protein_coding	1015	not_diff_edited
alpha-Cat	FBgn0010215	0	0.166667	0.0119048	0	0	0.0571429	0.127493	0.962687	0.0595238	0.0849953	1.42792	24.0967	33.6782	32.2292	30.1534	34.4259	38.7741	44.7775	protein_coding	3487	not_diff_edited
ATPsynbeta	FBgn0010217	0	0.0171256	0.012	0.0153846	0.052381	0.00322581	0.0130952	0.616506	0.0148367	0.0261905	1.76524	172.533	205.617	179.105	175.73	226.912	234.343	237.968	protein_coding	2048	not_diff_edited
Dbp45A	FBgn0010220	0	0.0285714	0.0916667	0	0	0	0	0.279705	0.0400794	0	0	29.659	35.6852	25.8589	28.0626	18.8189	20.1063	24.2171	protein_coding	1670	not_diff_edited
Nmdmc	FBgn0010222	0	0	0	0	0	0	0	1	0	0		11.836	10.6617	9.70538	11.2077	15.0425	16.3394	13.7013	protein_coding	1233	not_edited
Galphaf	FBgn0010223	0	0	0	0	0	0	0	0	0	0		4.60411	3.60159	4.27638	2.96299	4.23458	6.37819	7.29328	protein_coding	1825	not_edited
Gel	FBgn0010225	0	0	0.0416667	0.0714286	0	0.00961538	0	0.171374	0.0376984	0	0	41.5881	36.7988	33.8271	31.6225	38.481	34.6517	35.4628	protein_coding	2584	not_diff_edited
GstS1	FBgn0010226	0	0	0	0	0	0	0	0	0	0		19.5875	20.5019	20.1236	15.3674	41.1394	44.1276	36.7263	protein_coding	1603	not_edited
HmgZ	FBgn0010228	0	0	0	0	0	0	0	0	0	0		535.887	566.502	613.47	512.863	509.146	709.882	698.637	protein_coding	765	not_edited
Klc	FBgn0010235	0.0297619	0.0314286	0.125	0.0192308	0.235998	0.208654	0.0909091	0.072141	0.0585531	0.139272	2.37856	114.343	116.154	101.741	98.8869	91.5115	101.65	89.5395	protein_coding	1841	not_diff_edited
Lac	FBgn0010238	0	0	0	0	0	0	0	1	0	0		180.71	180.277	176.649	168.878	127.607	124.384	120.147	protein_coding	2156	not_edited
Lcch3	FBgn0010240	0	0	0	0	0	0	0	0	0	0		14.4081	17.2699	18.8651	17.0492	18.6806	20.4676	26.9013	protein_coding	1903	not_edited
Myo61F	FBgn0010246	0.0333333	0	0.0416667	0	0	0	0	0.490097	0.0138889	0	0	10.6517	10.3	9.05908	6.10243	8.37249	7.79512	10.102	protein_coding	3446	not_diff_edited
Parp	FBgn0010247	0	0	0	0	0	0	0	0	0	0		8.66853	10.1382	11.0345	8.10886	8.4433	13.0915	12.8312	protein_coding	3112	not_edited
Rbp4	FBgn0010258	0	0	0	0	0	0	0	0	0	0		3.50287	4.62779	1.37371	4.36244	4.42092	1.77307	1.68954	protein_coding	1515	not_edited
Rbp9	FBgn0010263	0	0	0	0	0	0	0	0	0	0		10.2684	11.962	11.1013	4.33606	13.9027	14.1882	15.0993	protein_coding	3187	not_edited
RpS13	FBgn0010265	0	0	0	0	0	0	0	0	0	0		1049.76	1101.09	1145.92	1227.05	1225.84	1047.29	1234.56	protein_coding	899	not_edited
Dsor1	FBgn0010269	0	0	0	0	0	0	0	0	0	0		54.7279	60.0585	66.8107	47.9703	51.4178	46.17	52.4535	protein_coding	1503	not_edited
Ssrp	FBgn0010278	0	0.0104167	0.0416667	0	0.0262626	0.0178571	0.0314815	0.832317	0.0173611	0.0297419	1.71313	139.533	121.128	139.672	144.755	93.9168	98.5761	102.101	protein_coding	2507	not_diff_edited
Taf4	FBgn0010280	0	0.0212002	0.0556569	0.0273569	0.0522695	0.0546319	0.0480003	0.580733	0.034738	0.0494234	1.42275	130.808	126.398	118.069	136.487	153.123	146.938	157.723	protein_coding	4226	not_diff_edited
TfIIFalpha	FBgn0010282	0	0.00925926	0.0472527	0	0.0768849	0.0277778	0.0555556	0.15009	0.0188373	0.0626653	3.32666	43.813	39.5686	55.3046	42.4734	28.1795	39.5029	31.1703	protein_coding	1938	not_diff_edited
Trf	FBgn0010287	0	0	0	0	0	0	0	0	0	0		27.443	29.8667	30.6989	28.116	41.4052	39.6235	30.2056	protein_coding	983	not_edited
Uch	FBgn0010288	0	0	0	0	0.1	0	0	0.315788	0	0.0333333		136.822	174.606	128.578	128.338	133.737	165.1	150.539	protein_coding	1044	not_diff_edited
bys	FBgn0010292	0	0	0	0	0	0	0	0	0	0		22.141	22.2272	23.9924	20.5817	22.0609	20.9398	18.5483	protein_coding	1518	not_edited
brat	FBgn0010300	0.00408919	0.0260372	0.0531105	0.0257731	0.100606	0.0735961	0.0452496	0.0640437	0.0349736	0.0637016	1.82142	103.316	118.896	118.226	124.332	116.411	101.73	114.772	protein_coding	6258	not_diff_edited
hep	FBgn0010303	0	0.106527	0.0192308	0.0738636	0.170833	0.247343	0.211607	0.0500527	0.0665405	0.198016	2.97587	54.9486	57.6441	53.9376	49.0196	58.1343	56.2138	48.76	protein_coding	5344	not_diff_edited
pigeon	FBgn0010309	0	0.25	0	0	0.5	0.2	0.2	0.121985	0.0833333	0.3	3.6	41.5178	42.0582	35.1128	32.6184	42.4961	36.3907	34.0879	protein_coding	3334	not_diff_edited
corto	FBgn0010313	0	0.0588235	0.0833333	0	0.25	0.5	0.117647	0.223119	0.0473856	0.161765	3.41379	90.6054	83.7724	89.9036	78.9189	88.5081	90.9764	81.957	protein_coding	2992	not_diff_edited
Cks30A	FBgn0010314	0	0	0	0	0	0	0	0	0	0		65.9307	51.5747	54.8871	61.8114	56.5964	70.6483	79.4454	protein_coding	1147	not_edited
CycD	FBgn0010315	0	0	0.025	0	0	0	0.0666667	0.723738	0.00833333	0.0444444	5.33333	19.5863	12.87	18.9197	15.966	24.019	22.7502	24.3436	protein_coding	2145	not_diff_edited
dap	FBgn0010316	0	0	0.454545	0.4	0.428571	0.222222	0.583333	0.365797	0.284848	0.531746	1.86677	71.6669	57.6753	74.2394	62.2201	57.4262	76.4452	74.0582	protein_coding	2530	not_diff_edited
Gsc	FBgn0010323	0	0	0	0	0	0	0	0	0	0		7.67643	7.04969	6.60829	3.05247	8.72493	5.30719	4.76821	protein_coding	2362	not_edited
woc	FBgn0010328	0.00319264	0.0539376	0.06366	0.0819053	0.124334	0.0660714	0.0821334	0.281135	0.0665009	0.0962002	1.4466	69.3015	73.3644	67.001	75.323	40.2427	43.6213	42.1484	protein_coding	6158	not_diff_edited
Tbh	FBgn0010329	0	0	0	0	0	0	0	0	0	0		5.74638	3.71843	5.10497	5.41717	5.32831	7.59819	8.28106	protein_coding	3771	not_edited
Rac1	FBgn0010333	0	0.0078125	0.00625	0.0277778	0.0192308	0.0306122	0.0271739	0.487661	0.0139468	0.0245262	1.75856	79.6272	90.552	81.575	71.8996	80.7776	82.099	87.6382	protein_coding	1805	not_diff_edited
128up	FBgn0010339	0	0.0571429	0.0644078	0	0.0747354	0.0375	0.0833333	0.505247	0.0405169	0.0804674	1.98602	63.0798	55.7823	53.8647	51.1441	68.3518	63.1724	58.8879	protein_coding	1304	not_diff_edited
140up	FBgn0010340	0	0	0	0	0	0	0	0	0	0		10.6874	9.4942	9.10513	9.01241	9.44546	8.58091	10.6653	protein_coding	1200	not_edited
Cdc42	FBgn0010341	0	0.0662623	0.0220408	0.025	0.102437	0.0532848	0.0126316	0.367471	0.0377677	0.0425666	1.12706	141.825	121.296	131.306	133.65	136.703	129.732	122.557	protein_coding	2005	not_diff_edited
Map60	FBgn0010342	0	0	0	0	0.0369963	0.0577513	0.026862	0.13196	0	0.0302401		145.787	148.561	146.852	134.805	169.558	173.502	174.971	protein_coding	1814	not_diff_edited
Arf79F	FBgn0010348	0	0	0.0213675	0.00406504	0.0517364	0.0605197	0.024997	0.0174023	0.00847752	0.0339101	4	280.627	266.688	311.323	295.489	312.151	351.982	348.282	protein_coding	1464	not_diff_edited
Cds	FBgn0010350	0	0	0	0	0	0	0	1	0	0		37.1215	38.7975	31.7082	31.3195	40.4819	44.1007	44.5414	protein_coding	2609	not_edited
Nc73EF	FBgn0010352	0.010989	0.0313713	0.0297924	0.0198718	0.0944683	0.0597759	0.0730769	0.0611159	0.0270118	0.0802074	2.96934	103.687	98.5335	97.7333	102.289	89.1251	83.4833	83.1773	protein_coding	4376	not_diff_edited
Taf1	FBgn0010355	0.00277778	0.0277422	0.0621096	0.117066	0.22729	0.172854	0.107559	0.00507212	0.0689728	0.14747	2.13808	56.4105	59.2564	57.1321	58.2933	66.0283	61.552	58.9862	protein_coding	6648	ars
Taf5	FBgn0010356	0	0.0416667	0	0	0	0.25	0.583333	0.11977	0.0138889	0.388889	28	35.3864	27.6422	31.2793	27.4722	26.8291	32.4118	32.944	protein_coding	2362	not_diff_edited
Akt1	FBgn0010379	0	0.0178571	0.03125	0	0.083701	0.129795	0.0967548	0.0402689	0.016369	0.0924035	5.64502	51.7714	48.6882	53.3223	48.7424	60.4196	62.7092	67.5006	protein_coding	4869	not_diff_edited
AP-1-2beta	FBgn0010380	0	0	0.0125	0	0.0265873	0.0183929	0.042619	0.115619	0.00416667	0.0372751	8.94603	85.8992	79.0052	76.3999	85.0614	73.7378	77.2518	79.6127	protein_coding	3228	not_diff_edited
CycE	FBgn0010382	0	0.0183824	0.03	0.0222222	0.108121	0.0332226	0.0373106	0.232704	0.0235349	0.0609141	2.58825	78.6374	68.6673	74.5707	70.034	95.2895	110.893	110.515	protein_coding	3363	not_diff_edited
Def	FBgn0010385	0	0	0	0	0	0	0	0	0	0		9.97527	1.09823	6.51996	6.02333	3.87374	3.36616	1.28304	protein_coding	399	not_edited
Acbp2	FBgn0010387	0	0	0	0	0	0	0	0	0	0		2.29138	5.67609	5.39164	1.55655	13.3473	17.3977	14.5887	protein_coding	386	not_edited
htl	FBgn0010389	0	0	0	0	0	0	0	0	0	0		6.2055	4.14101	6.70481	3.61322	3.09832	4.87188	4.54464	protein_coding	3492	not_edited
SrpRalpha	FBgn0010391	0	0.00961538	0.0113636	0.0131579	0.0535714	0.0782828	0.0491071	0.0160318	0.011379	0.0505952	4.44638	64.9589	64.5782	60.4815	59.9074	54.628	51.3897	49.7988	protein_coding	2056	not_diff_edited
LamC	FBgn0010397	0	0	0	0	0	0	0	0	0	0		17.148	17.17	9.5564	14.7141	13.879	8.22306	10.2386	protein_coding	2450	not_edited
Lrr47	FBgn0010398	0	0	0	0	0	0	0	0	0	0		11.3273	10.0546	11.3831	8.33592	12.6465	10.2727	10.6539	protein_coding	1874	not_edited
Nmdar1	FBgn0010399	0	0	0	0	0	0	0	0	0	0		18.347	12.8201	15.0972	15.8492	19.6446	24.0491	22.4661	protein_coding	4170	not_edited
RNaseX25	FBgn0010406	0	0.0625	0.111111	0.25	0.125	0.272727	0.5	0.209348	0.141204	0.375	2.65574	24.4653	25.2956	24.7163	19.1484	24.1648	25.5751	28.9366	protein_coding	1663	not_diff_edited
Ror	FBgn0010407	0	0.166667	0.0769231	0	0.375	0.214286	0.211111	0.305105	0.0811966	0.265741	3.27281	44.399	55.1843	55.672	51.5902	58.7576	52.4386	48.2402	protein_coding	2271	not_diff_edited
RpS9	FBgn0010408	0	0	0	0	0	0	0	0	0	0		601.398	675.026	721.801	818.562	719.878	691.9	722.315	protein_coding	803	not_edited
RpL18A	FBgn0010409	0	0	0	0	0	0	0	0	0	0		1183.94	1204.86	1308.52	1580.13	1447.45	1227.47	1369.72	protein_coding	635	not_edited
RpS18	FBgn0010411	0	0.100244	0.0917898	0.0724638	0.0661699	0.0682679	0.0554158	0.153624	0.088166	0.0590005	0.669198	1306.28	1365.2	1475.88	1597.25	1520.12	1315.03	1561.98	protein_coding	606	not_diff_edited
RpS19a	FBgn0010412	0	0	0	0	0	0	0	0	0	0		1157.12	1160.11	1329.13	1403.7	1381.48	1201.13	1363.64	protein_coding	678	not_edited
SerT	FBgn0010414	0	0	0	0	0	0.5	1	0.0113465	0	0.666667		9.49771	8.94033	7.5425	8.70998	5.2558	12.4995	7.009	protein_coding	3725	not_diff_edited
Sdc	FBgn0010415	0	0	0	0	0.0909091	0	0	0.76659	0	0.030303		77.591	66.7573	86.2146	58.9982	103.785	121.865	94.0698	protein_coding	2770	not_diff_edited
TH1	FBgn0010416	0	0	0	0	0	0	0	1	0	0		61.1533	56.807	48.141	54.0653	62.3382	68.054	63.2433	protein_coding	1967	not_edited
Taf6	FBgn0010417	0.00925926	0.198232	0.111378	0.0794118	0.341026	0.208333	0.15119	0.277768	0.129674	0.214469	1.65391	107.49	110.349	103.653	90.7241	89.0884	72.8357	78.2984	protein_coding	2053	not_diff_edited
TfIIFbeta	FBgn0010421	0	0.0666667	0	0.125	0.269231	0.270455	0.321429	0.0055393	0.0638889	0.304029	4.75872	29.2715	25.4764	26.5266	22.0339	23.9631	35.2393	35.2583	protein_coding	1118	ars
TfIIS	FBgn0010422	0	0.0201923	0.0157895	0.0121324	0.087792	0.024359	0.0273352	0.131994	0.016038	0.0474875	2.96093	87.0506	85.7604	74.5372	78.2804	93.5683	94.4386	93.8398	protein_coding	1773	not_diff_edited
ato	FBgn0010433	0	0	0	0	0	0	0	0	0	0		19.888	22.5725	16.1661	23.5811	23.5908	23.0622	20.9294	protein_coding	1223	not_edited
cora	FBgn0010434	0.030303	0.0314286	0.0672381	0.0481905	0.125051	0.0396495	0.029335	0.466147	0.0489524	0.0612402	1.25102	90.2621	95.144	86.6072	89.8294	88.6101	85.2267	91.7916	protein_coding	5605	not_diff_edited
emp	FBgn0010435	0	0	0	0	0	0	0	0	0	0		7.61468	4.64311	8.95869	4.77479	12.9655	11.069	8.58871	protein_coding	2265	not_edited
mtSSB	FBgn0010438	0	0	0	0	0	0	0	0	0	0		36.1481	22.8623	40.7186	35.5272	31.3604	44.3807	37.3933	protein_coding	575	not_edited
pll	FBgn0010441	0	0	0	0	0	0	0	1	0	0		17.9092	17.2722	16.2943	12.6524	13.0749	13.7791	10.2276	protein_coding	1852	not_edited
trn	FBgn0010452	0	0.0167051	0.0447282	0.0119048	0.108908	0.0547126	0.0610399	0.00537349	0.024446	0.0769961	3.14964	88.4474	93.3685	100.502	86.9548	113.146	101.913	109.689	protein_coding	3365	ars
Wnt4	FBgn0010453	0	0.030303	0	0	0.0769231	0.188889	0.0779221	0.559237	0.010101	0.0775891	7.68132	57.0483	46.3847	60.388	44.1725	74.8786	82.2865	77.0163	protein_coding	2938	not_diff_edited
Fkbp14	FBgn0010470	0	0	0	0	0	0	0	1	0	0		16.7462	12.5295	16.8874	9.28636	23.0927	31.1383	27.2978	protein_coding	1294	not_edited
tutl	FBgn0010473	0	0.0441059	0.0445887	0.0280246	0.179174	0.0926312	0.118056	0.00149985	0.0389064	0.138428	3.55798	95.0352	99.0786	91.5431	99.7764	111.108	106.927	104.468	protein_coding	5263	ars
NAT1	FBgn0010488	0.00693315	0.0441193	0.0663328	0.0456841	0.128497	0.0746375	0.0523155	0.0859724	0.0520454	0.0777093	1.49311	119.179	118.791	128.175	143.951	128.022	114.993	127.117	protein_coding	5618	not_diff_edited
dmGlut	FBgn0010497	0	0	0	0	0	0	0	1	0	0		4.92185	3.7931	3.43145	2.47662	9.98134	1.47634	5.06446	protein_coding	2426	not_edited
Dcp-1	FBgn0010501	0	0	0	0	0	0	0	0	0	0		41.7205	40.3369	41.9447	36.7573	48.6044	51.7069	38.9291	protein_coding	1749	not_edited
kermit	FBgn0010504	0	0	0	0	0	0	0	1	0	0		14.9099	12.1354	17.2282	13.7456	13.3377	11.8596	9.24622	protein_coding	1661	not_edited
wal	FBgn0010516	0	0	0	0	0.0777778	0.1125	0.0769231	0.000404655	0	0.077208		57.2865	49.1703	54.5191	49.0775	58.6622	55.7778	63.7803	protein_coding	1212	ars
Bka	FBgn0010520	0	0	0	0	0	0	0	0	0	0		21.5868	13.8742	17.1601	30.1206	17.672	8.26886	10.1306	protein_coding	758	not_edited
Ccs	FBgn0010531	0	0	0	0	0	0	0	0	0	0		11.9897	10.9663	9.22313	8.14469	10.7447	11.671	8.00728	protein_coding	959	not_edited
Aldh-III	FBgn0010548	0	0	0	0	0	0	0.111111	0.180154	0	0.0740741		65.656	75.2077	73.5544	62.4974	78.9253	79.5911	69.952	protein_coding	2115	not_diff_edited
Phb2	FBgn0010551	0	0.0279762	0.0341667	0.00396825	0.0860359	0.0454821	0.0480769	0.0342812	0.022037	0.0607299	2.75581	212.002	219.274	216.613	223.428	167.015	181.324	173.817	protein_coding	1237	not_diff_edited
dock	FBgn0010583	0	0.0227591	0.015793	0.0128205	0.0726533	0.0740346	0.108262	0.0347364	0.0171242	0.0963925	5.62902	118.504	138.361	119.161	118.677	139.516	137.242	134.28	protein_coding	2825	not_diff_edited
Prosbeta1	FBgn0010590	0	0	0	0	0	0	0	0	0	0		179.075	171.78	153.889	169.952	163.874	255.903	192.876	protein_coding	852	not_edited
Sply	FBgn0010591	0	0	0	0	0.6	0	0	0.113927	0	0.2		17.8854	15.8231	12.7756	14.4638	19.8443	15.5197	18.2393	protein_coding	2077	not_diff_edited
lwr	FBgn0010602	0	0	0.0151515	0	0	0	0.0222222	0.884871	0.00505051	0.0148148	2.93333	164.176	178.107	158.416	179.852	224.151	244.051	238.125	protein_coding	1363	not_diff_edited
l(2)05714	FBgn0010607	0	0	0	0	0.0454545	0	0	0.687997	0	0.0151515		35.7363	35.4096	38.2217	30.3448	38.7943	31.6555	36.1972	protein_coding	1089	not_diff_edited
Hmgs	FBgn0010611	0	0	0.077193	0.0285714	0	0.02	0.0363636	0.563294	0.0352548	0.0242424	0.687635	71.2234	80.028	68.1858	62.9288	37.1491	31.5746	37.4519	protein_coding	1900	not_diff_edited
ATPsynG	FBgn0010612	0	0.0513784	0.0192308	0	0.132239	0.0116279	0.0188492	0.239787	0.0235364	0.0566459	2.40673	177.981	155.43	144.092	136.887	167.987	232.095	199.046	protein_coding	733	not_diff_edited
CG10939	FBgn0010620	0	0	0	0	0	0	0	0	0	0		9.78742	15.823	11.2119	8.39829	25.8054	21.3811	27.4303	protein_coding	1717	not_edited
CCT5	FBgn0010621	0	0.0130883	0.0241193	0.0112782	0.0354788	0.0357975	0.0378182	0.118151	0.0161619	0.0370384	2.29171	224.751	215.948	210.468	203.257	237.238	243.385	274.888	protein_coding	1948	not_diff_edited
DCTN3-p24	FBgn0010622	0	0	0	0	0.333333	0	0	0.165972	0	0.111111		23.2113	35.5074	22.0382	20.4702	15.6555	25.147	20.7413	protein_coding	1086	not_diff_edited
Sec61beta	FBgn0010638	0	0	0	0	0	0	0	0	0	0		134.57	165.983	149.781	150.966	184.095	197.847	164.827	protein_coding	792	not_edited
MFS14	FBgn0010651	0	0	0	0	0	0	0	1	0	0		14.5709	9.93764	13.358	11.055	15.6524	10.9195	15.991	protein_coding	2337	not_edited
Nup214	FBgn0010660	0	0.124236	0.0705299	0.0541667	0.181907	0.132032	0.0844719	0.151013	0.0829776	0.11695	1.40942	48.4189	46.9083	44.577	46.4081	49.4537	52.7101	49.9071	protein_coding	5334	not_diff_edited
Pfdn2	FBgn0010741	0	0	0.0833333	0	0.166667	0.157895	0	0.0916611	0.0277778	0.0555556	2	85.9534	77.6658	85.9296	74.4228	59.6665	58.6112	71.6602	protein_coding	993	not_diff_edited
Srp54k	FBgn0010747	0	0.0833333	0.047619	0	0.04	0.478571	0.025	0.111577	0.0436508	0.03	0.687273	54.8681	50.2346	45.9614	39.6576	43.2109	46.2142	50.5581	protein_coding	2015	not_diff_edited
atms	FBgn0010750	0	0.0133333	0.034127	0.0277778	0.0362319	0.0734039	0.0552463	0.487464	0.0250794	0.0489082	1.95014	76.3076	68.3067	59.6807	69.213	77.5336	76.3723	70.0142	protein_coding	2040	not_diff_edited
simj	FBgn0010762	0.00223214	0.0338866	0.0497585	0.0329638	0.0865369	0.151593	0.103419	0.0125635	0.0388696	0.0977917	2.51589	86.8031	89.7826	76.7712	86.8907	111.511	106.449	110.401	protein_coding	5110	not_diff_edited
sqz	FBgn0010768	0	0.0454545	0	0	0.222222	0.291667	0.3125	0.0509556	0.0151515	0.282407	18.6389	45.8797	41.6943	38.0079	46.2884	61.5149	57.9893	63.0094	protein_coding	3258	not_diff_edited
ppan	FBgn0010770	0	0	0	0	0	0	0	0	0	0		18.2644	10.3837	14.7951	10.5765	8.7205	11.5183	11.7845	protein_coding	1477	not_edited
Xe7	FBgn0010772	0	0.0555556	0.0833333	0	0.125	0.168927	0.0833333	0.156943	0.0462963	0.0972222	2.1	91.6297	88.3455	84.7251	89.826	89.9694	83.5965	86.063	protein_coding	3224	not_diff_edited
Ref1	FBgn0010774	0	0	0	0	0.0727273	0.111111	0.111111	0.0743522	0	0.0983165		183.821	185.77	169.252	185.044	123.37	165.865	156.509	protein_coding	1328	not_diff_edited
l(3)02640	FBgn0010786	0	0.0119048	0.0102041	0.0722222	0.00854701	0.0604396	0.0214286	0.963655	0.0314437	0.0171347	0.544933	24.3957	29.1443	23.4091	18.5702	24.9944	20.8436	22.4321	protein_coding	2556	not_diff_edited
TrpRS	FBgn0010803	0	0.0277778	0.0654762	0	0.0277778	0.0925926	0.0972222	0.244451	0.0310847	0.0740741	2.38298	57.2832	66.393	55.3372	56.0487	33.0614	30.8575	35.5889	protein_coding	1683	not_diff_edited
Chchd3	FBgn0010808	0	0	0	0	0.285714	0.181818	0	0.069499	0	0.0952381		74.8039	69.4584	64.2064	63.2786	73.4444	68.1075	54.4609	protein_coding	940	not_diff_edited
unc-45	FBgn0010812	0	0	0	0	0	0.0833333	0.305556	0.186135	0	0.203704		20.1874	22.5307	20.4881	19.892	16.0235	15.1591	14.8944	protein_coding	3987	not_diff_edited
Gug	FBgn0010825	0	0.0507219	0.0745845	0.0995558	0.186332	0.167818	0.104862	0.0596823	0.0749541	0.132019	1.76133	86.117	87.4813	95.5221	109.156	97.5499	89.3255	99.0757	protein_coding	8350	not_diff_edited
l(3)04053	FBgn0010830	0	0	0.222222	0.111111	0.355556	0.047619	0.0833333	0.542872	0.111111	0.174074	1.56667	34.3902	42.2398	28.6593	33.0954	35.4739	29.9192	27.3694	protein_coding	2469	not_diff_edited
l(3)05822	FBgn0010877	0	0.0202189	0.0437729	0.0265029	0.101489	0.0561353	0.0384615	0.0980329	0.0301649	0.0594705	1.97151	98.5392	83.1609	90.7465	89.7894	73.4313	83.417	79.258	protein_coding	2603	not_diff_edited
sinu	FBgn0010894	0	0	0	0	0	0	0	0	0	0		12.6353	10.8222	13.3538	13.0931	9.97979	14.0922	12.6434	protein_coding	2065	not_edited
Spn	FBgn0010905	0.00877193	0.127062	0.158265	0.0745973	0.127827	0.134344	0.160126	0.514706	0.119975	0.14936	1.24492	90.7876	92.0719	102.601	100.715	95.2631	95.5325	99.1993	protein_coding	6425	not_diff_edited
msn	FBgn0010909	0	0.00702076	0.0151667	0.00320513	0.0455865	0.0529435	0.0124343	0.143221	0.00846418	0.023485	2.77464	129.924	129.452	121.629	132.878	149.557	147.944	149.802	protein_coding	4282	not_diff_edited
l(3)07882	FBgn0010926	0	0.0833333	0.266667	0	0.3	0.194444	0.25	0.118543	0.116667	0.266667	2.28571	8.40404	8.42876	8.6816	8.07601	5.73115	5.81024	6.64385	protein_coding	4315	not_diff_edited
SsRbeta	FBgn0011016	0.00952381	0.00980392	0	0	0.0644955	0.0232558	0.0833333	0.137952	0.00326797	0.0770541	23.5785	176.429	182.196	203.736	154.318	204.456	199.815	178.368	protein_coding	950	not_diff_edited
Sas-4	FBgn0011020	0	0	0	0	0	0.4	0	0.566544	0	0		22.5696	25.1782	23.2108	23.3727	21.329	17.7354	15.5297	protein_coding	2802	not_diff_edited
dia	FBgn0011202	0	0.160714	0	0	0.125	0	0	0.910953	0.0535714	0.0416667	0.777778	22.8685	21.1599	20.0797	20.218	17.1409	16.7675	17.9079	protein_coding	5260	not_diff_edited
cue	FBgn0011204	0	0	0.0238095	0	0	0.0462963	0.0555556	0.306363	0.00793651	0.037037	4.66667	22.7355	26.2822	21.1758	24.0245	35.3159	36.6024	38.7467	protein_coding	2801	not_diff_edited
fbl	FBgn0011205	0	0	0	0	0.181818	0.125	0	0.219814	0	0.0606061		14.2032	18.2314	18.609	13.1568	19.1792	15.0323	16.4416	protein_coding	1370	not_diff_edited
bol	FBgn0011206	0	0	0.666667	0.5	0	0	0	0.0907882	0.388889	0	0	19.6214	13.3103	24.1501	25.4275	15.4738	16.0438	15.5502	protein_coding	2930	not_diff_edited
pelo	FBgn0011207	0	0	0	0	0.166667	0.025	0.13	0.0208195	0	0.142222		20.544	22.2847	18.064	18.8034	24.4377	22.987	21.028	protein_coding	2045	not_diff_edited
blw	FBgn0011211	0	0.0162361	0.0236308	0.0176534	0.0709293	0.0394062	0.0438916	0.087022	0.0191734	0.0529042	2.75924	257.644	262.488	256.45	272.934	307.019	284.087	313.252	protein_coding	2252	not_diff_edited
eff	FBgn0011217	0.00860324	0.0165924	0.0105811	0.0138412	0.0310124	0.0226684	0.0301464	0.411392	0.0136716	0.0304351	2.22616	244.814	214.63	248.859	294.917	288.44	300.027	299.185	protein_coding	1913	not_diff_edited
heph	FBgn0011224	0	0.0448718	0.0208333	0	0.0571946	0.05	0.0155325	0.457267	0.0219017	0.0294199	1.34327	91.6724	84.2922	87.6865	87.9765	97.4796	98.0749	98.9177	protein_coding	3483	not_diff_edited
jar	FBgn0011225	0	0.0674983	0.0537037	0.0426136	0.314357	0.16188	0.111905	0.00443098	0.0546052	0.179389	3.28519	97.7762	99.76	98.4674	103.067	72.5903	71.8992	72.1289	protein_coding	5025	ars
ox	FBgn0011227	0	0	0	0	0	0	0	0	0	0		69.4753	55.6016	70.7347	94.3898	91.8345	129.846	89.7041	protein_coding	331	not_edited
poe	FBgn0011230	0.0326343	0.0859328	0.0968392	0.0829318	0.157821	0.12918	0.109967	0.0313492	0.088568	0.125918	1.42171	40.808	41.3841	44.8551	50.6081	44.5441	40.9796	44.0709	protein_coding	16158	not_diff_edited
scat	FBgn0011232	0	0.025	0.0333333	0	0.025	0.0761905	0	0.71834	0.0194444	0.00833333	0.428571	22.3729	22.5378	19.8875	16.8867	18.2451	18.8744	17.122	protein_coding	3558	not_diff_edited
ken	FBgn0011236	0	0.031746	0.121212	0	0.04	0.0422222	0.0324074	0.665868	0.0509861	0.0349383	0.685252	30.5388	23.4084	32.709	22.3109	42.9619	40.9784	46.5241	protein_coding	3070	not_diff_edited
Sema1a	FBgn0011259	0	0.117572	0.0222222	0.0994709	0.259167	0.129057	0.0851671	0.306368	0.0797552	0.143167	1.79508	58.3584	60.5112	62.5498	64.0533	74.6258	69.453	68.7789	protein_coding	9624	not_diff_edited
Sema2a	FBgn0011260	0.0047619	0.00614035	0.00400875	0.00714286	0.14191	0.13649	0.0584908	0.00136269	0.00576398	0.0862973	14.9718	92.3041	100.122	103.756	103.573	108.882	124.028	105.512	protein_coding	3440	ars
RpL13	FBgn0011272	0	0.015873	0.0366273	0.00581395	0.0217391	0.0365224	0	0.999051	0.0194381	0.00724638	0.372792	727.491	827.617	837.909	1015.23	873.158	764.034	873.22	protein_coding	1186	not_diff_edited
Dif	FBgn0011274	0	0	0.0833333	0.25	0	0	0	0.222419	0.111111	0	0	70.5566	50.1694	72.0145	79.8127	13.0417	11.0209	10.1055	protein_coding	4306	not_diff_edited
HLH3B	FBgn0011276	0	0	0	0	0	0	0	0	0	0		16.4136	11.3538	13.481	13.0432	13.71	14.4217	14.6983	protein_coding	1428	not_edited
HLH4C	FBgn0011277	0	0	0	0	0	0	0	0	0	0		3.41616	4.92353	2.92299	1.26579	5.06524	5.65913	5.03304	protein_coding	1424	not_edited
lbe	FBgn0011278	0	0	0	0	0	0	0	0	0	0		3.49594	3.27154	2.28499	2.90255	1.58386	2.1628	2.92276	protein_coding	2277	not_edited
RpS4	FBgn0011284	0	0	0	0	0	0	0	0	0	0		745.873	875.045	823.299	927.254	846.834	745.48	885.78	protein_coding	1305	not_edited
RyR	FBgn0011286	0	1	0	0	1	0.666667	1	0.0392856	0.333333	1	3	5.8823	4.27425	4.18528	5.06144	6.42866	7.68474	8.69001	protein_coding	15788	not_diff_edited
Snap25	FBgn0011288	0	0	0	0	0	0	0	0	0	0		11.8828	12.5591	10.0191	8.61016	9.92113	17.6433	15.131	protein_coding	2233	not_edited
TfIIA-L	FBgn0011289	0	0	0.0740741	0	0.0238095	0.0333333	0.0740741	0.561602	0.0246914	0.0573192	2.32143	82.9021	77.4738	76.0052	91.16	119.515	105.82	90.5109	protein_coding	1595	not_diff_edited
Taf12	FBgn0011290	0	0	0	0	0	0	0	0	0	0		98.1105	94.771	109.047	95.7841	129.807	118.289	138.684	protein_coding	897	not_edited
Taf11	FBgn0011291	0	0	0	0	0	0	0	0	0	0		39.272	39.4769	40.1771	33.2504	37.132	50.7047	40.1903	protein_coding	777	not_edited
l(2)efl	FBgn0011296	0	0	0	0	0	0	0	0	0	0		20.2916	18.332	13.3408	25.1358	12.5151	18.7297	15.1991	protein_coding	741	not_edited
Alg3	FBgn0011297	0	0	0	0	0	0	0	1	0	0		16.3503	14.4007	13.7401	12.3409	18.7458	13.1367	12.9185	protein_coding	1704	not_edited
babo	FBgn0011300	0	0.0332484	0.0467532	0.0563973	0.0601852	0.0721559	0.0617216	0.683768	0.0454663	0.0612095	1.34626	54.2611	48.5353	55.341	56.359	55.9867	56.9936	58.9537	protein_coding	4776	not_diff_edited
Rsf1	FBgn0011305	0	0	0	0	0	0	0	0	0	0		79.4016	81.9124	73.6096	72.7138	84.0138	94.8818	84.0616	protein_coding	1760	not_edited
Uch-L5	FBgn0011327	0	0.5	0	0	0	0.125	0.0625	0.445282	0.166667	0.0416667	0.25	72.4916	85.8906	86.6403	77.1227	79.9844	94.743	91.464	protein_coding	1153	not_diff_edited
vers	FBgn0011335	0	0	0	0	0	0	0	0	0	0		38.8748	35.9128	27.5105	31.7688	30.9873	36.6918	38.9109	protein_coding	1513	not_edited
Stt3B	FBgn0011336	0	0.028125	0.0178571	0	0.0688836	0.0626015	0.00783699	0.0801033	0.0153274	0.0281859	1.83892	58.4087	66.6288	63.5208	56.6818	65.7589	79.6684	68.5606	protein_coding	2703	not_diff_edited
ND-ACP	FBgn0011361	0	0	0	0	0	0	0	0	0	0		116.693	125.706	116.872	98.3764	124.096	136.309	150.324	protein_coding	739	not_edited
ND-SGDH	FBgn0011455	0	0	0	0	0	0	0	0	0	0		126.353	117.22	112.949	127.066	135.657	121.644	145.549	protein_coding	714	not_edited
PR-Set7	FBgn0011474	0.00757576	0.0192308	0.0922012	0.0522542	0.18017	0.111537	0.0917664	0.131449	0.0545621	0.121234	2.22195	63.2364	59.76	66.6958	63.2052	68.4779	66.1327	63.6892	protein_coding	3175	not_diff_edited
l(3)neo43	FBgn0011476	0	0	0	0	0	0	0	0	0	0		9.16919	7.68761	9.95776	19.1652	9.03872	7.14035	8.98127	protein_coding	627	not_edited
Ssdp	FBgn0011481	0	0.254529	0.0154701	0.0845368	0.0998089	0.0631984	0.0405134	0.325094	0.118179	0.0602786	0.510063	45.3371	50.4784	48.91	49.4069	48.9918	49.384	41.9115	protein_coding	5521	not_diff_edited
SrpRbeta	FBgn0011509	0	0	0	0	0	0.111111	0	0.368518	0	0		48.3149	30.1138	43.5488	43.4078	46.7545	48.1228	50.0656	protein_coding	1135	not_diff_edited
Smyd3	FBgn0011566	0	0	0	0	0	0	0	0	0	0		32.8791	31.5838	28.0521	30.0073	22.5147	23.3759	26.7297	protein_coding	1762	not_edited
cpb	FBgn0011570	0.0138889	0	0.03125	0	0.0416667	0.05	0.0535714	0.0250705	0.0104167	0.0496032	4.7619	68.9301	60.6258	58.3166	55.7686	49.0244	52.0095	47.8162	protein_coding	1713	not_diff_edited
Cdc37	FBgn0011573	0	0	0	0	0	0	0	0	0	0		67.8042	60.3843	53.6118	60.4184	91.7842	84.76	88.6586	protein_coding	1611	not_edited
Ms	FBgn0011581	0	0	0	0	0	0	0	0	0	0		37.3721	11.5206	31.755	27.6437	32.8958	23.541	31.7254	protein_coding	1065	not_edited
Dop1R1	FBgn0011582	0	0	0	0	0	0	0	0	0	0		43.2099	35.734	36.1722	38.6101	43.7568	52.1559	59.2541	protein_coding	2661	not_edited
Trp1	FBgn0011584	0	0	0	0	0.0727273	0.04	0.00869565	0.0577416	0	0.0300395		61.9847	61.418	58.5505	53.038	60.7555	64.2588	67.2687	protein_coding	1484	not_diff_edited
e(r)	FBgn0011586	0	0	0	0	0.153846	0	0.0714286	0.446857	0	0.0989011		41.3099	54.8199	44.6957	47.6052	54.5715	56.0091	66.1797	protein_coding	1199	not_diff_edited
Elk	FBgn0011589	0	0	0	0	0	0	0	0	0	0		5.38707	8.21203	7.31296	6.53073	11.876	11.4106	12.0884	protein_coding	5336	not_edited
fng	FBgn0011591	0	0	0	0	0	0	0	1	0	0		24.3806	24.8287	20.7161	19.3222	42.6052	30.8522	39.4598	protein_coding	1959	not_edited
fra	FBgn0011592	0.0130719	0.0915193	0.154059	0.114352	0.234737	0.148076	0.142443	0.151471	0.119977	0.173208	1.44368	81.4481	78.4752	80.7765	77.1442	90.548	84.5173	83.1391	protein_coding	6293	not_diff_edited
fzo	FBgn0011596	0	0	0	0	0	0	0	0	0	0		7.2134	4.76497	6.09293	3.26673	1.9393	4.68109	2.7834	protein_coding	2391	not_edited
ine	FBgn0011603	0	0	0	0	0	0	0	0	0	0		1.15836	2.5506	1.81709	1.3989	2.3991	3.38772	1.48991	protein_coding	3436	not_edited
Iswi	FBgn0011604	0	0.019765	0.0289855	0.027972	0.103147	0.0963876	0.0884921	0.0606945	0.0255742	0.0933772	3.65123	119.199	113.904	119.267	112.686	135.759	125.459	128.439	protein_coding	3647	not_diff_edited
Klp3A	FBgn0011606	0.0277778	0.0442308	0.149306	0	0	0	0.0416667	0.575068	0.0645121	0.0277778	0.430582	45.305	45.2122	48.0858	52.4439	39.1759	48.8201	51.4435	protein_coding	4090	not_diff_edited
La	FBgn0011638	0	0.0175	0	0	0.0388889	0.0159317	0.0121212	0.364022	0.00583333	0.0210438	3.6075	97.6404	81.7547	98.0798	108.219	86.4776	91.6209	99.1476	protein_coding	1549	not_diff_edited
lark	FBgn0011640	0	0.0172542	0.0373747	0.0235632	0.0678573	0.0507289	0.0421479	0.187159	0.026064	0.0507177	1.94589	153.416	174.06	154.816	165.249	185.149	166.037	171.707	protein_coding	2087	not_diff_edited
Zyx	FBgn0011642	0	0	0	0	0	0	0	0	0	0		15.4174	19.6986	16.7067	17.639	22.9243	22.7957	23.718	protein_coding	2180	not_edited
Mad	FBgn0011648	0	0	0.0108696	0	0.0147059	0.0339286	0.0298701	0.637208	0.00362319	0.0248154	6.84905	55.3135	50.5092	49.7644	46.2317	60.1759	49.8207	52.2604	protein_coding	3262	not_diff_edited
mas	FBgn0011653	0	0	0	0	0	0	0	0	0	0		5.20421	4.91679	6.54994	5.91948	25.8026	20.8289	22.1361	protein_coding	3654	not_edited
Med	FBgn0011655	0	0	0	0	0.0625	0.25	0.105263	0.0829466	0	0.0910088		82.2496	84.0565	73.5246	75.7832	92.3612	85.4878	76.9767	protein_coding	3425	not_diff_edited
Mef2	FBgn0011656	0	0	0	0	0.142857	0	1	0.0869831	0	0.714286		48.4333	33.1897	37.411	38.1283	50.0969	46.3967	44.0146	protein_coding	3908	not_diff_edited
Mlh1	FBgn0011659	0	0	0	0	0	0	0	1	0	0		20.1017	19.4941	17.3599	15.3984	11.211	11.6904	13.6152	protein_coding	2068	not_edited
Pms2	FBgn0011660	0	0	0	0	0	0	0.666667	0.164765	0	0.444444		10.3286	12.9728	9.92664	10.6726	6.44009	10.7507	14.4823	protein_coding	3040	not_diff_edited
Moe	FBgn0011661	0.00304878	0.0401707	0.0319494	0.0924908	0.0369421	0.0332149	0.0107485	0.176674	0.0548703	0.0194797	0.355013	170.841	166.06	159.302	176.537	130.737	152.472	151.956	protein_coding	2995	not_diff_edited
msi	FBgn0011666	0	0.0350877	0.0469136	0.0282965	0.0762527	0.103704	0.0912821	0.036832	0.0367659	0.0862723	2.34653	204.304	191.016	212.129	237.457	187.983	186.049	183.499	protein_coding	2801	not_diff_edited
Mvl	FBgn0011672	0	0.155556	0.0666667	0.222222	0.373737	0.06	0.0307692	0.952919	0.148148	0.145092	0.979371	34.1721	29.2349	30.79	26.95	34.9556	35.1005	30.1023	protein_coding	2653	not_diff_edited
insc	FBgn0011674	0	0	0	0	0.1	0.0982143	0.416667	0.061699	0	0.311111		46.5333	36.751	46.983	47.2995	34.462	38.2393	35.1649	protein_coding	3887	not_diff_edited
Nos	FBgn0011676	0	0	0	0	0	0	0	0	0	0		14.2621	11.2835	13.5276	10.6647	24.8587	18.8034	15.102	protein_coding	4000	not_edited
pav	FBgn0011692	0	0.081685	0.0116959	0.0340136	0.0980716	0.0406821	0.0498904	0.366179	0.0424648	0.0659508	1.55307	71.293	59.027	63.9212	61.0757	59.1195	67.0084	73.27	protein_coding	3207	not_diff_edited
repo	FBgn0011701	0	0	0	0	0	0	0	0	0	0		20.0748	24.4254	17.1926	19.4527	26.8265	21.6677	20.5046	protein_coding	2996	not_edited
RnrL	FBgn0011703	0.008	0.0499126	0.0102564	0.114744	0.0641536	0.103251	0.0693806	0.36545	0.0583042	0.0676383	1.16009	54.915	47.2712	49.2633	49.4278	53.7798	57.678	55.8219	protein_coding	2577	not_diff_edited
RnrS	FBgn0011704	0	0	0.0208333	0.0111111	0.0712092	0.0463072	0.045679	0.0550028	0.0106481	0.0541891	5.08906	90.7793	89.9494	87.532	94.669	128.721	160.475	148.149	protein_coding	1593	not_diff_edited
rost	FBgn0011705	0	0	0	0	0	0	0	0	0	0		3.83839	2.44497	7.09637	2.23494	5.74936	7.21649	8.25185	protein_coding	1613	not_edited
rpr	FBgn0011706	0	0	0	0.142857	0	0	0	0.618852	0.047619	0	0	27.9773	28.6942	38.6899	26.6738	25.7318	24.3477	18.75	protein_coding	901	not_diff_edited
Syx5	FBgn0011708	0	0	0	0	0.0952381	0	0	0.393518	0	0.031746		40.8731	40.0285	42.2161	40.6794	42.9108	37.5288	35.4859	protein_coding	1861	not_diff_edited
2001-09-01	FBgn0011710	0	0.00806452	0.0280303	0.0208333	0.0776042	0.0728703	0.0529762	0.0104323	0.0189761	0.0611855	3.22435	86.2209	77.4301	77.2992	66.1326	86.4612	98.1139	81.1107	protein_coding	2026	not_diff_edited
Snr1	FBgn0011715	0	0.0310309	0.0119048	0.0272904	0.0615051	0.0673401	0.0269817	0.232679	0.0234087	0.0384895	1.64424	100.042	129.325	106.787	88.6614	106.901	123.411	118.492	protein_coding	1335	not_diff_edited
Tig	FBgn0011722	0	0	0	0	0	0	0	1	0	0		2.5836	1.68584	1.77929	1.96908	1.02777	2.80689	1.09418	protein_coding	7018	not_edited
twin	FBgn0011725	0	0.0708333	0.025	0.05	0.0486425	0.0669192	0.0583333	0.828131	0.0486111	0.0551031	1.13355	69.0888	73.5407	75.2473	74.813	85.6686	82.061	77.4035	protein_coding	2586	not_diff_edited
tsr	FBgn0011726	0	0	0	0	0.054795	0.0913562	0.0441941	0.000864929	0	0.0477277		656.436	705.88	642.757	548.511	586.004	701.701	640.089	protein_coding	735	ars
Wee1	FBgn0011737	0	0.0357143	0	0.126984	0.208333	0.180556	0.0888889	0.0445553	0.0542328	0.128704	2.37317	47.0252	50.8913	36.8835	50.2955	47.985	43.7233	52.6989	protein_coding	2652	not_diff_edited
wts	FBgn0011739	0	0	0	0	0	0.03125	0	0.921256	0	0		28.7305	26.4291	30.0359	24.6419	22.3733	21.9105	20.3785	protein_coding	5803	not_diff_edited
alpha-Man-IIa	FBgn0011740	0	0	0.0833333	0.0555556	0.0555556	0.311111	0.0555556	0.201704	0.0462963	0.0555556	1.2	33.2617	31.6437	23.7915	28.3749	33.343	33.4488	30.4447	protein_coding	4002	not_diff_edited
Arp6	FBgn0011741	0	0.0416667	0.142857	0	0	0.25	0.1875	0.30807	0.0615079	0.125	2.03226	36.1144	34.483	32.0596	29.8853	30.5988	33.5692	34.2048	protein_coding	1347	not_diff_edited
Arp2	FBgn0011742	0	0.0138889	0	0	0	0.025	0.133333	0.391987	0.00462963	0.0888889	19.2	76.798	81.6302	77.4455	62.0611	55.541	57.5527	60.0371	protein_coding	2217	not_diff_edited
Arp1	FBgn0011745	0	0.027972	0	0.030303	0.12037	0.114846	0.0958333	0.000366323	0.019425	0.104012	5.35456	87.3034	83.8206	83.2327	64.6227	62.7788	69.4864	62.0313	protein_coding	1469	ars
ana	FBgn0011746	0	0	0	0	0	0	0	0	0	0		6.40305	3.17225	11.0487	5.50952	3.48113	7.13035	6.67093	protein_coding	2072	not_edited
Ank	FBgn0011747	0	0.0240246	0.00505051	0.00555556	0.182005	0.0904525	0.0295031	0.05542	0.0115436	0.080337	6.95947	31.9219	34.74	30.7114	32.6571	30.7679	35.6486	26.6733	protein_coding	5777	not_diff_edited
PhKgamma	FBgn0011754	0.0833333	0.0833333	0.0833333	0.0833333	0.166667	0.0277778	0	0.821795	0.0833333	0.0555556	0.666667	67.8611	74.8856	73.4434	66.4674	87.6383	80.0605	93.5768	protein_coding	2522	not_diff_edited
B-H1	FBgn0011758	0	0	0	0	0	0	0	0	0	0		6.49394	7.39975	6.30311	6.39648	10.4025	8.21769	9.02083	protein_coding	2724	not_edited
ctp	FBgn0011760	0	0.0144436	0.0131859	0.00704003	0.0382905	0.0617783	0.0701781	0.0273063	0.0115565	0.0595489	5.15285	238.563	236.087	253.656	240.25	318.226	306.114	318.965	protein_coding	1483	not_diff_edited
DNApol-alpha50	FBgn0011762	0	0	0	0	0	0.166667	0.5	0.110955	0	0.333333		10.9925	8.93703	9.28502	5.74405	8.86589	10.843	7.17814	protein_coding	1569	not_diff_edited
Dp	FBgn0011763	0	0.0322129	0	0.0196759	0.104831	0.0441017	0.0115115	0.165028	0.0172963	0.0426179	2.464	157.661	156.22	149.316	151.385	154.589	149.077	157.62	protein_coding	1913	not_diff_edited
E2f1	FBgn0011766	0	0.0429864	0.0641186	0.0727472	0.14981	0.104082	0.107487	0.0380785	0.0599508	0.121595	2.02825	108.54	101.52	118.863	126.674	118.144	136.051	133.457	protein_coding	4653	not_diff_edited
Fdh	FBgn0011768	0	0.063317	0.0761905	0.015625	0.035	0.0241935	0.0333333	0.273879	0.0517108	0.0338889	0.655354	104.523	113.072	97.6765	100.662	127.935	142.648	140.523	protein_coding	1337	not_diff_edited
Fdx1	FBgn0011769	0	0	0	0	0	0	0	0	0	0		39.7585	56.9713	33.103	34.9028	84.0863	78.6416	58.0615	protein_coding	723	not_edited
Gip	FBgn0011770	0	0	0	0	0	0	0	1	0	0		12.8764	15.8383	14.6267	13.2713	18.6219	20.6769	18.5036	protein_coding	996	not_edited
Hem	FBgn0011771	0.00240385	0.0370021	0.0651042	0.0412698	0.0927068	0.0529046	0.0630536	0.163107	0.047792	0.072938	1.52615	33.1356	34.8049	33.474	31.8151	38.8758	44.3314	41.8817	protein_coding	3777	not_diff_edited
Irbp	FBgn0011774	0	0	0	0	0	0	0.5	0.0910856	0	0.333333		40.8119	30.1686	39.1236	33.1511	14.5908	14.4278	17.9976	protein_coding	2048	not_diff_edited
BRWD3	FBgn0011785	0.00194932	0.0758652	0.0801737	0.118107	0.200061	0.132192	0.183389	0.011818	0.091382	0.188946	2.06765	64.8338	62.6683	64.6416	65.0261	64.1519	59.7633	59.1506	protein_coding	7244	not_diff_edited
mRpL12	FBgn0011787	0	0	0	0	0.108333	0.0576923	0.112103	0.00828852	0	0.110847		87.4886	75.4073	70.5004	54.5467	63.5282	91.6025	79.7726	protein_coding	738	ars
Gem3	FBgn0011802	0	0	0	0.2	0.233333	0.116667	0.1	0.189326	0.0666667	0.144444	2.16667	9.37368	10.6148	10.6343	8.94495	8.19027	10.7321	9.68834	protein_coding	3963	not_diff_edited
nmo	FBgn0011817	0.0168067	0.0902367	0.0565002	0.09599	0.180051	0.11299	0.103979	0.47701	0.080909	0.129337	1.59854	244.508	236.819	287.664	282.522	293.553	282.349	279.629	protein_coding	2250	not_diff_edited
oaf	FBgn0011818	0	0	0.0238095	0.1	0.238095	0.0625	0.0128205	0.346581	0.0412698	0.0879121	2.13018	47.6447	36.9934	47.4163	37.3528	68.4273	59.7776	61.3017	protein_coding	2831	not_diff_edited
CG4038	FBgn0011824	0	0	0	0	0	0	0	0	0	0		32.8096	35.7149	25.0089	42.692	32.3014	38.3609	33.1659	protein_coding	957	not_edited
Pp2B-14D	FBgn0011826	0	0.0555556	0	0	0.0555556	0	0	1	0.0185185	0.0185185	1	23.3836	23.9828	24.3254	25.3039	20.6465	19.4363	20.1354	protein_coding	5390	not_diff_edited
Pxn	FBgn0011828	0	0.0133333	0.0526316	0.03125	0.02	0.0902778	0	0.84887	0.032405	0.00666667	0.20573	5.54502	8.28376	5.31935	4.05651	8.94456	10.7952	9.18397	protein_coding	5184	not_diff_edited
Ret	FBgn0011829	0	0	0	0	0	0	0	0	0	0		8.28294	5.70937	8.05014	7.82837	1.15376	1.64059	1.04221	protein_coding	4912	not_edited
Taf2	FBgn0011836	0	0	0.0104167	0.0277778	0.0625	0.0595238	0	0.532967	0.0127315	0.0208333	1.63636	34.8471	39.0717	36.6821	34.5733	40.7305	38.6428	41.4004	protein_coding	3858	not_diff_edited
Tis11	FBgn0011837	0	0	0.0410256	0	0	0.0195924	0.0194332	0.971523	0.0136752	0.0129555	0.947368	54.6511	41.1551	43.7221	44.5497	82.7693	78.5632	80.2187	protein_coding	2023	not_diff_edited
AcCoAS	FBgn0012034	0	0	0	0	0.108624	0.0322129	0.0261905	0.126247	0	0.0536682		55.9131	54.106	46.7398	38.8705	60.3773	51.6386	58.858	protein_coding	2705	not_diff_edited
Aldh	FBgn0012036	0	0.0128205	0	0.0238095	0.133333	0.0416667	0.0277778	0.02738	0.01221	0.062963	5.15667	75.8786	91.3288	41.8973	66.4073	40.4031	29.9252	40.6851	protein_coding	1900	not_diff_edited
Ance	FBgn0012037	0	0	0	0	0	0	0	0	0	0		6.26214	4.4932	5.33504	4.69397	2.51566	15.958	6.99907	protein_coding	2048	not_edited
CalpA	FBgn0012051	0	0	0	0	0	0	0	1	0	0		36.1748	41.37	35.1118	27.0311	31.959	33.5698	25.4745	protein_coding	2934	not_edited
Cdc27	FBgn0012058	0.00793651	0.0301149	0.0433824	0.107692	0.283838	0.181508	0.225746	0.000580817	0.0603965	0.24511	4.05835	55.1456	53.1073	54.2293	46.1179	50.924	51.3655	55.5639	protein_coding	3713	ars
Dh44	FBgn0012344	0	0	0	0	0	0	0	0	0	0		10.8136	5.17261	7.67717	13.9315	7.81933	10.0034	14.676	protein_coding	2372	not_edited
Fkbp39	FBgn0013269	0	0.0454545	0.0714286	0.0714286	0.307692	0.0357143	0	0.431383	0.0627706	0.102564	1.63395	205.288	148.763	179.038	186.862	230.038	282.957	263.651	protein_coding	1299	not_diff_edited
Gp150	FBgn0013272	0	0.026997	0	0.0144928	0.028	0.0153846	0.0384615	0.468367	0.0138299	0.0349744	2.52889	53.3045	54.3035	49.6526	46.1966	50.2158	50.5206	47.697	protein_coding	4422	not_diff_edited
Hsp70Ba	FBgn0013277	0	0	0	0	0	0	0	0	0	0		2.66408	3.20538	3.35817	3.10238	12.1929	11.7512	21.1469	protein_coding	2324	not_edited
Hsp70Bb	FBgn0013278	0	0	0	0	0.0606061	0.0338983	0	0.116003	0	0.020202		11.494	21.4709	18.8432	16.1279	84.9532	106.822	110.588	protein_coding	2347	not_diff_edited
Hsp70Bc	FBgn0013279	0	0	0	0	0.0162172	0.0173422	0.0185714	0.578296	0	0.0177867		5.93109	11.0191	6.75988	12.0871	42.538	49.9112	46.7733	protein_coding	2386	not_diff_edited
Nca	FBgn0013303	0	0	0	0	0	0	0	0	0	0		26.5637	25.346	22.5711	28.0698	34.9584	28.8839	29.0418	protein_coding	899	not_edited
Nmda1	FBgn0013305	0	0	0	0	0.0555556	0.0175439	0.0416667	0.0879848	0	0.0462963		106.392	109.548	97.7183	113.599	84.7891	65.8051	77.4973	protein_coding	1592	not_diff_edited
Ptth	FBgn0013323	0	0	0	0	0	0	0	0	0	0		4.52416	1.68105	3.99202	3.84161	1.31766	4.00754	1.96393	protein_coding	782	not_edited
RpL11	FBgn0013325	0	0	0	0	0	0	0	0	0	0		930.133	1061.23	1050.31	1241.24	1052.7	891.878	1084.27	protein_coding	1017	not_edited
Sap47	FBgn0013334	0	0.015625	0.00581395	0.0416667	0.186581	0.0353038	0.0207265	0.357286	0.0210352	0.0760113	3.61353	92.8555	82.3741	94.0609	107.254	80.4492	82.1249	80.908	protein_coding	5277	not_diff_edited
nSyb	FBgn0013342	0	0.047619	0.1	0.131579	0.1	0.143725	0.0588235	0.736885	0.093066	0.072549	0.779544	105.912	98.7169	85.7914	111.521	99.5945	98.3402	95.1727	protein_coding	3378	not_diff_edited
Syx1A	FBgn0013343	0	0.0141393	0.0228858	0.0505051	0.0242424	0.0253358	0.00606061	0.806277	0.0291767	0.0121212	0.415441	49.2791	46.3029	52.3542	51.6562	43.9237	43.2217	42.0463	protein_coding	4164	not_diff_edited
TfIIA-S	FBgn0013347	0	0	0	0	0	0	0	0	0	0		126.149	107.24	81.7965	80.8245	91.8521	119	103.714	protein_coding	617	not_edited
bcn92	FBgn0013432	0	0	0	0	0	0	0	0	0	0		56.1665	53.8955	55.6463	40.9655	37.8829	25.7367	17.7944	protein_coding	748	not_edited
beat-Ia	FBgn0013433	0	0	0	0	0.6	0	0	0.185778	0	0.2		21.4184	13.5886	15.0468	14.8637	14.8997	21.215	20.6913	protein_coding	2870	not_diff_edited
Cdc2rk	FBgn0013435	0	0	0	0	0	0	0	0	0	0		20.1499	22.0673	19.1315	21.6125	9.06039	20.3988	16.778	protein_coding	1251	not_edited
igl	FBgn0013467	0	0	0	0	0	0	0	0	0	0		23.1469	20.1895	19.7531	29.676	19.7499	26.8983	20.7566	protein_coding	2713	not_edited
klu	FBgn0013469	0	0.210526	0	0.333333	0.294118	0.24	0.166667	0.387126	0.181287	0.20915	1.1537	29.9008	29.0788	30.8354	33.9784	46.9836	53.4399	57.368	protein_coding	4792	not_diff_edited
MED20	FBgn0013531	0	0	0	0	0	0	0	0	0	0		35.8225	30.0017	32.6124	31.2871	35.2745	42.7409	38.506	protein_coding	1037	not_edited
l(2)dtl	FBgn0013548	0	0	0	0	0	0.2	0	0.505214	0	0		25.6707	28.5743	24.9066	29.6677	34.9556	28.0129	37.049	protein_coding	2653	not_diff_edited
Pex1	FBgn0013563	0	0.166667	0	0	0	0.5	0	0.426649	0.0555556	0	0	4.45613	6.55618	4.13057	3.66918	5.82066	8.88564	7.50313	protein_coding	3275	not_diff_edited
mtd	FBgn0013576	0.0336134	0.0315273	0.0705882	0.0588235	0.0327442	0.121939	0.0319256	0.77935	0.0536464	0.0321985	0.600199	71.4071	65.9301	68.6299	72.8833	65.8582	71.5589	75.4591	protein_coding	4905	not_diff_edited
mt:ATPase6	FBgn0013672	1	1	0.983333	1	0.977778	1	1	0.874622	0.994444	0.992593	0.998138	336.755	298.621	416.234	388.98	296.912	351.527	330.67	protein_coding	675	not_diff_edited
mt:ATPase8	FBgn0013673	0	0	0	0	0	0	0	0	0	0		120.114	119.016	208.76	207.693	108.13	129.888	186.444	protein_coding	162	not_edited
mt:CoII	FBgn0013675	0	0	0	0	0	0	0	0	0	0		373.158	344.158	447.376	492.942	229.399	320.906	286.981	protein_coding	685	not_edited
mt:Cyt-b	FBgn0013678	0	0	0	0	0	0	0	0	0	0		212.756	183.448	225.598	271.086	153.157	183.096	173.346	protein_coding	1137	not_edited
mt:ND1	FBgn0013679	0	0	0	0	0	0	0	0	0	0		102.671	87.2654	125.779	136.29	98.7617	132.546	107.947	protein_coding	939	not_edited
mt:ND3	FBgn0013681	0	0	0	0	0	0	0	0	0	0		59.9643	43.3243	88.1853	71.2846	26.197	46.7935	31.815	protein_coding	354	not_edited
mt:ND4L	FBgn0013683	0	0	0	0	0	0	0	0	0	0		79.0252	70.7736	101.913	121.817	58.4255	52.3086	47.4989	protein_coding	291	not_edited
mt:ND5	FBgn0013684	0	0	0	0	0	0	0	0	0	0		124.403	113.058	157.573	158.518	66.6138	99.8655	84.9742	protein_coding	1717	not_edited
mt:ND6	FBgn0013685	0	0	0	0	0	0	0	0	0	0		42.9602	25.0396	66.3993	59.5105	28.459	43.4908	41.9297	protein_coding	525	not_edited
mt:lrRNA	FBgn0013686	0	0	0	0	0	0	0	0	0	0		26.7213	28.1318	18.0766	39.9342	21.7912	26.3751	27.8392	rRNA	1324	not_edited
mt:srRNA	FBgn0013688	0	0	0	0	0	0	0	0	0	0		14.6287	31.7774	8.60535	22.1679	13.7651	15.379	16.9341	rRNA	786	not_edited
mt:tRNA:Lys-CTT	FBgn0013697	0	0	0	0	0	0	0	0	0	0		37.3721	67.8892	51.2965	59.2365	21.7693	50.445	7.21031	tRNA	71	not_edited
not	FBgn0013717	0	0.123347	0.0648148	0.107407	0.180556	0.0727124	0.266667	0.405031	0.0985229	0.237963	2.41531	41.5753	36.2107	44.7358	31.76	41.713	42.5382	38.8788	protein_coding	2989	not_diff_edited
nuf	FBgn0013718	0	0	0	0	0	0	0	0	0	0		22.7081	21.0437	30.5602	25.9685	28.7389	38.5349	35.9317	protein_coding	2707	not_edited
pck	FBgn0013720	0	0	0	0	0.2	0.2	0.166667	0.00603837	0	0.177778		33.1678	35.7644	30.6055	31.3667	40.1558	38.5153	41.7827	protein_coding	1360	ars
phyl	FBgn0013725	0	0.0555556	0.0347924	0	0.201501	0.154923	0.116667	3.10159e-06	0.030116	0.144945	4.81289	160.879	147.494	167.49	152.249	142.599	123.915	129.166	protein_coding	1839	ars
pnut	FBgn0013726	0	0.0162484	0.0290729	0.0228724	0.100145	0.0743631	0.0368362	0.0155117	0.0227312	0.057939	2.54887	131.676	120.795	118.103	127.046	106.834	124.88	115.787	protein_coding	2445	not_diff_edited
sced	FBgn0013732	0	0	0	0	0.213333	0.2	0.0844444	0.0879778	0	0.127407		20.7782	21.9024	20.1113	18.8197	18.0262	20.289	20.9822	protein_coding	3001	not_diff_edited
shot	FBgn0013733	0.0283688	0.0801708	0.114233	0.0349125	0.0609213	0.0609866	0.0628779	0.519981	0.0764387	0.0622257	0.814061	39.496	48.9612	41.0089	48.7906	44.9834	38.5674	43.3051	protein_coding	18016	not_diff_edited
alien	FBgn0013746	0	0	0	0	0.125	0.0451389	0	0.0601722	0	0.0416667		36.8063	45.3784	43.9638	33.5914	31.7504	37.5453	37.7282	protein_coding	1574	not_diff_edited
Arf102F	FBgn0013749	0	0	0	0	0	0.166667	0	0.261951	0	0		38.8035	42.1106	52.8989	23.4306	28.7023	44.2711	25.6679	protein_coding	718	not_diff_edited
Arf51F	FBgn0013750	0	0	0.142857	0	0.0555556	0.102564	0.0333333	0.620334	0.047619	0.0407407	0.855556	26.6847	19.2091	22.8081	23.2398	26.305	24.7055	28.25	protein_coding	1939	not_diff_edited
Awh	FBgn0013751	0	0	0	0	0	0	0	0	0	0		7.98717	8.12241	7.66591	6.85355	15.6717	10.6393	9.97586	protein_coding	2104	not_edited
Bgb	FBgn0013753	0	0	0.0357143	0	0.125	0.05	0.0625	0.114911	0.0119048	0.0833333	7	69.0773	65.976	63.2562	60.4698	65.1268	72.4538	75.8418	protein_coding	1242	not_diff_edited
Bro	FBgn0013755	0	0	0	0	0	0	0	0	0	0		5.34964	2.94485	6.29387	1.61513	2.07745	4.81398	3.4404	protein_coding	744	not_edited
Mtor	FBgn0013756	0.0101947	0.0767677	0.0916422	0.0706983	0.192709	0.10569	0.129256	0.00695627	0.0797027	0.150407	1.8871	64.5734	67.813	63.2644	65.6431	53.2425	53.6319	51.0616	protein_coding	7780	ars
CASK	FBgn0013759	0.0294118	0.0434783	0.0384615	0.0909091	0.152597	0.0384615	0.0625	0.754652	0.0576163	0.0925325	1.60601	137.235	144.048	125.032	137.399	133.42	120.276	120.542	protein_coding	4128	not_diff_edited
Cdk5	FBgn0013762	0	0	0	0	0	0	0	0	0	0		49.9033	59.2818	46.0609	55.0634	35.0109	32.0982	32.2351	protein_coding	1604	not_edited
Idgf6	FBgn0013763	0	0	0	0	0	0	0	1	0	0		8.30263	4.11336	4.88403	7.96238	4.5518	6.92192	7.34966	protein_coding	1811	not_edited
Chi	FBgn0013764	0	0.025	0.0724206	0.0277778	0.134661	0.159625	0.162698	0.00850159	0.0417328	0.153353	3.67463	94.3548	91.2565	75.0515	86.3899	90.3285	99.4658	92.8411	protein_coding	2156	ars
cnn	FBgn0013765	0	0.018254	0.0306341	0.0564103	0.28891	0.0825397	0.13	0.00615811	0.0350995	0.18297	5.2129	118.124	102.999	127.028	131.256	59.028	70.7323	67.9628	protein_coding	4399	ars
Crz	FBgn0013767	0	0	0	0	0	0	0	0	0	0		39.2198	17.4206	11.1378	23.8861	17.3311	23.2749	26.6142	protein_coding	654	not_edited
Cp1	FBgn0013770	0	0.00641026	0.0212698	0	0.0262626	0.0409091	0.0119048	0.208096	0.0092267	0.0166907	1.80896	215.797	182.185	194.406	198.107	206.455	185.599	202.062	protein_coding	1662	not_diff_edited
Deaf1	FBgn0013799	0.0416667	0.02	0.0790514	0.0972222	0.107456	0.0823427	0.154915	0.313394	0.0654245	0.139095	2.12604	79.3982	86.4317	86.7582	82.4549	92.499	77.9566	84.3567	protein_coding	2033	not_diff_edited
Dhc62B	FBgn0013811	0	0	0	0	0	0	0	0	0	0		10.7907	11.127	8.65003	9.39259	5.83816	4.85101	6.18214	protein_coding	12090	not_edited
Esp	FBgn0013953	0	0	0	0	0	0	0	1	0	0		12.3023	9.94437	7.8082	14.5149	6.4118	5.57167	11.0556	protein_coding	2732	not_edited
Fkbp12	FBgn0013954	0	0	0	0	0	0	0	0	0	0		629.472	603.641	641.941	633.1	730.08	805.577	831.384	protein_coding	633	not_edited
Gycalpha99B	FBgn0013972	0	0	0	0	0	0	0	0	0	0		38.3247	29.5976	22.1025	28.3313	25.826	31.3808	25.6618	protein_coding	2354	not_edited
Gycbeta100B	FBgn0013973	0	0	0	0	0	0	0	0	0	0		34.8047	25.9726	27.7677	29.1104	27.4963	28.2978	23.5443	protein_coding	4066	not_edited
His4r	FBgn0013981	0	0	0	0	0	0	0	0	0	0		1081.2	1212.36	1240.05	1167.97	1286.62	1232.19	1302.51	protein_coding	553	not_edited
imd	FBgn0013983	0	0	0	0	0	0	0	1	0	0		18.9364	17.8972	12.6817	14.6447	14.9335	13.8616	14.1641	protein_coding	1518	not_edited
MAPk-Ak2	FBgn0013987	0	0	0.0239583	0	0.0543124	0.0435606	0.025	0.0727064	0.00798611	0.0347708	4.35391	79.9864	83.3782	73.162	83.2302	63.0206	64.3583	60.2116	protein_coding	1913	not_diff_edited
Calx	FBgn0013995	1	0	1	0	0	0	0.5	0.566736	0.333333	0.333333	1	6.60862	5.29809	5.08913	7.10121	3.70955	5.16974	6.25919	protein_coding	7361	not_diff_edited
Nrx-IV	FBgn0013997	0	0.0363586	0.0332507	0.00968013	0.101118	0.0778514	0.0908699	0.0038524	0.0264298	0.0942859	3.56741	87.0151	95.0898	95.0009	87.6916	93.1335	94.7963	87.2564	protein_coding	4940	ars
Ask1	FBgn0014006	0	0	0.0277778	0.142857	0.222222	0.0625	0.21875	0.190244	0.0568783	0.219907	3.86628	26.1724	26.6005	25.9241	22.2238	26.6796	26.4957	23.057	protein_coding	4596	not_diff_edited
Ptp69D	FBgn0014007	0	0.0612245	0.0714286	0	0.230159	0.304592	0.125	0.146071	0.0442177	0.160053	3.61966	25.1728	26.0456	28.4071	25.1266	24.5384	29.5577	25.0762	protein_coding	5165	not_diff_edited
Rab2	FBgn0014009	0	0.011001	0.0625	0	0.0969828	0.0333791	0.0445076	0.243035	0.0245003	0.0619993	2.53055	228.238	215.267	212.042	239.889	163.52	162.688	162.952	protein_coding	1087	not_diff_edited
Rab5	FBgn0014010	0	0	0	0	0.0277778	0	0.00892857	0.434729	0	0.0152116		170.915	150.837	175.581	166.539	124.52	149.317	122.287	protein_coding	1775	not_diff_edited
Rac2	FBgn0014011	0	0	0	0	0	0	0	1	0	0		24.943	18.5813	26.5609	18.7991	19.0896	23.9609	23.6049	protein_coding	2429	not_edited
Rel	FBgn0014018	0.0107527	0	0	0	0.037037	0.0128205	0	0.288305	0	0.0123457		27.1321	24.9523	23.893	16.7755	19.1168	20.5593	19.9356	protein_coding	2722	not_diff_edited
Rho1	FBgn0014020	0	0.0121212	0	0	0.0142857	0	0.00869565	0.884125	0.0040404	0.010559	2.61335	255.797	256.861	269.841	246.302	209.603	218.636	186.41	protein_coding	1288	not_diff_edited
Rlb1	FBgn0014022	0	0.125	0	0	0.25	0	0.2	0.374534	0.0416667	0.216667	5.2	18.0692	16.0833	23.7807	15.8113	9.99016	10.2314	13.4719	protein_coding	1444	not_diff_edited
mRpL47	FBgn0014023	0	0	0	0	0	0	0	1	0	0		34.2062	37.2828	35.0695	34.5227	17.0787	26.2189	17.5358	protein_coding	905	not_edited
Rnp4F	FBgn0014024	0	0	0.0333333	0	0.128788	0	0	0.504707	0.0111111	0.0429293	3.86364	64.4338	61.8759	64.7862	55.1466	59.5233	57.4711	57.1734	protein_coding	3116	not_diff_edited
RpL7A	FBgn0014026	0.283333	0.336219	0.334118	0.37424	0.365662	0.360688	0.282783	0.657174	0.348192	0.310409	0.891487	1002.58	1191.49	1168.73	1311	1165.97	1003.01	1127.16	protein_coding	1011	not_diff_edited
SdhB	FBgn0014028	0.00694444	0.00925926	0	0	0	0	0	0.80979	0.00308642	0	0	128.789	120.782	110.546	110.899	109.888	110.18	115.909	protein_coding	1219	not_diff_edited
2002-09-01	FBgn0014029	0	0.0125786	0.0412037	0.0104167	0.0934325	0.0729329	0.0119048	0.0756208	0.0213997	0.0390807	1.82623	126.279	122.009	97.7091	101.443	91.5652	113.251	90.3766	protein_coding	1688	not_diff_edited
Sptr	FBgn0014032	0	0	0	0	0	0	0	0	0	0		5.41673	6.51732	3.6416	5.78224	5.409	4.30857	5.37462	protein_coding	1143	not_edited
Sr-CI	FBgn0014033	0	0	0	0	0	0	0	0	0	0		6.82836	1.19399	6.85218	2.18284	7.72108	4.67625	9.2994	protein_coding	2202	not_edited
Su(Tpl)	FBgn0014037	0.00848861	0.0517073	0.0370105	0.016395	0.0668166	0.0627092	0.0449015	0.185714	0.0350376	0.0522066	1.49002	53.1005	54.3358	58.5438	58.168	62.9516	62.2763	57.0618	protein_coding	6621	not_diff_edited
Tie	FBgn0014073	0	0	0	0	0	0	0	0	0	0		5.32103	1.42271	10.9305	3.67198	8.85573	6.92584	7.52841	protein_coding	5236	not_edited
Uggt	FBgn0014075	0	0.0312169	0.0320513	0.0192308	0.182363	0.167452	0.113623	1.2475e-05	0.0274997	0.136537	4.96503	32.9432	32.3947	31.5151	26.5603	31.8854	34.3607	37.3645	protein_coding	5316	ars
Vm32E	FBgn0014076	0	0	0	0	0	0	0	0	0	0		6.20373	2.63443	12.5121	1.20406	13.4222	8.07474	14.3628	protein_coding	499	not_edited
CG4278	FBgn0014092	0	0	0	0	0	0	0	0	0	0		19.5533	16.0767	17.6205	15.2609	12.6015	16.0043	16.3741	protein_coding	1063	not_edited
barr	FBgn0014127	0	0	0	0.125	0	0	0	0.755923	0.0416667	0	0	55.964	51.6852	45.0873	42.1488	46.5954	55.5776	51.4045	protein_coding	2908	not_diff_edited
bif	FBgn0014133	0	0.0130892	0.0174485	0.0208333	0.0126263	0.0688944	0.0119048	0.433681	0.0171237	0.0121453	0.709267	123.144	119.294	119.338	127.893	123.804	121.594	126.858	protein_coding	4665	not_diff_edited
bnl	FBgn0014135	0	0	0	0	0	0	0	0	0	0		2.28013	1.82895	4.98194	2.50775	4.04778	3.73724	2.63947	protein_coding	4073	not_edited
cher	FBgn0014141	0	0.0291667	0	0.0196078	0.025	0	0.0378151	0.833341	0.0162582	0.0335434	2.06317	26.862	23.303	17.2851	19.5882	18.8405	17.0933	17.5784	protein_coding	8067	not_diff_edited
croc	FBgn0014143	0	0	0	0	0	0	0	0	0	0		7.16021	5.78782	3.54695	3.07198	5.70745	5.91338	3.92619	protein_coding	2347	not_edited
fax	FBgn0014163	0.00769231	0.0208333	0.115385	0.0661182	0.288984	0.154721	0.173369	0.00361602	0.0674454	0.211907	3.14191	227.113	254.122	273.361	302.38	257.041	237.173	266.256	protein_coding	3209	ars
gcm	FBgn0014179	0	0	0	0	0	0	0	0	0	0		30.7307	24.8034	27.7745	21.5668	43.3883	53.9794	55.3631	protein_coding	2173	not_edited
Oda	FBgn0014184	0	0.0555556	0.0426136	0.0371951	0.05	0.075	0.0625	0.515442	0.0451214	0.0583333	1.29281	367.411	406.288	385.382	404.748	436.671	393.76	410.297	protein_coding	1909	not_diff_edited
Hel25E	FBgn0014189	0	0.0180599	0.0506785	0.0535714	0.0512209	0.103991	0.0810627	0.077499	0.0407699	0.0711154	1.74431	262.81	242.647	275.274	254.359	243.986	271.775	276.037	protein_coding	2270	not_diff_edited
prod	FBgn0014269	0	0.0357143	0.0125	0	0.244922	0.101478	0.310606	0.00106774	0.0160714	0.288711	17.9643	69.2293	69.694	59.9461	63.2054	82.2653	67.0008	77.8957	protein_coding	1597	ars
mof	FBgn0014340	0	0.00854701	0.0347222	0.0198413	0.0486597	0.0824074	0.0384615	0.203606	0.0210368	0.0418609	1.98989	25.6773	29.5134	22.0961	26.9117	33.162	34.6098	34.9894	protein_coding	3014	not_diff_edited
mia	FBgn0014342	0	0	0	0	0	0	0	0	0	0		2.4485	1.86624	2.65908	1.27945	2.41366	2.0974	2.18029	protein_coding	2348	not_edited
mirr	FBgn0014343	0	0	0	0	0.2	0	0.2	0.02859	0	0.2		20.2256	22.8554	17.9135	20.2231	21.842	18.2899	20.1248	protein_coding	3892	not_diff_edited
noi	FBgn0014366	0	0	0	0	0	0	0	0	0	0		43.058	50.443	45.6201	46.8639	37.6913	41.9041	44.6116	protein_coding	1859	not_edited
RhoL	FBgn0014380	0	0	0	0	0	0	0.25	0.0857008	0	0.166667		12.4781	11.273	16.4076	12.9639	12.3992	13.0037	14.0197	protein_coding	1205	not_diff_edited
sty	FBgn0014388	0.0610022	0.0308184	0.120693	0.124268	0.0761828	0.112443	0.0610375	0.701792	0.0919264	0.0660859	0.718901	58.8023	51.418	57.3853	57.6161	75.2922	80.789	80.7736	protein_coding	3264	not_diff_edited
sun	FBgn0014391	0	0	0	0	0	0	0	0	0	0		206.377	220.071	193.087	220.303	285.081	284.538	320.811	protein_coding	450	not_edited
tim	FBgn0014396	0	0	0	0	1	0	0	0.0991011	0	0.333333		6.10223	7.3421	10.051	5.2112	7.82001	10.9432	5.44931	protein_coding	5073	not_diff_edited
Vps26	FBgn0014411	0	0.0357143	0.0491071	0.0666667	0.10119	0.0353618	0.0428571	0.739333	0.050496	0.0623016	1.23379	39.9978	39.1152	37.2369	41.8193	41.7352	48.0621	41.6712	protein_coding	2543	not_diff_edited
CG13397	FBgn0014417	0	0	0	0	0	0	0	1	0	0		6.19333	3.81471	5.71101	2.95638	2.73009	4.57528	3.87534	protein_coding	2642	not_edited
CG11899	FBgn0014427	0	0	0	0	0	0	0	0	0	0		28.5799	26.4556	30.085	25.5454	23.2194	41.8767	33.084	protein_coding	1176	not_edited
Ahcy	FBgn0014455	0.0119048	0	0	0	0.0426487	0	0	0.389998	0	0.0142162		65.9495	58.3156	53.036	56.4251	67.8352	74.3701	79.242	protein_coding	2119	not_diff_edited
Cp7Fb	FBgn0014465	0	0	0	0	0	0	0	0	0	0		9.13005	2.82706	9.39884	2.32578	2.65913	5.77677	11.2295	protein_coding	775	not_edited
His3.3A	FBgn0014857	0	0	0	0	0.05	0.133333	0.125	0.0114555	0	0.1		500.501	484.569	484.895	465.868	542.469	569.052	603.151	protein_coding	926	not_diff_edited
Hr38	FBgn0014859	0	0	0	0	0	0	0	0	0	0		14.8166	7.02952	9.89768	15.6945	14.5551	15.0632	22.9657	protein_coding	7044	not_edited
Mcm2	FBgn0014861	0	0	0.0142857	0.102453	0.251465	0.139194	0.0872449	0.00544383	0.0389129	0.141985	3.64879	62.7189	62.4479	62.1192	60.1242	65.7787	67.5103	75.0763	protein_coding	2898	ars
Mlp84B	FBgn0014863	0	0	0	0	0	0	0	0	0	0		7.20021	8.98932	8.47107	7.23889	2.85201	1.31205	2.33378	protein_coding	3071	not_edited
Ost48	FBgn0014868	0.0119048	0.0185185	0	0.037037	0.0333333	0	0	0.788938	0.0185185	0.0111111	0.6	108.44	115.268	110.73	104.44	136.208	134.635	133.312	protein_coding	1513	not_diff_edited
Pglym78	FBgn0014869	0	0	0	0	0	0	0	0	0	0		155.345	159.499	101.309	142.858	118.467	106.011	126.23	protein_coding	1022	not_edited
Psi	FBgn0014870	0	0.031746	0.0166667	0	0.0666667	0.0166667	0.0625	0.476252	0.0161376	0.0638889	3.95902	87.0312	95.2928	86.9427	85.0079	100.792	90.5826	91.0598	protein_coding	3435	not_diff_edited
Roe1	FBgn0014877	0	0	0	0	0	0	0	0	0	0		45.2618	46.9053	40.5487	29.9003	32.8958	23.9614	31.7254	protein_coding	1065	not_edited
Set	FBgn0014879	0	0	0	0	0	0.0294118	0.0294118	0.596757	0	0.0196078		196.34	164.932	178.92	155.732	223.007	315.573	268.447	protein_coding	1169	not_diff_edited
Hydr2	FBgn0014906	0	0	0.0555556	0	0.0833333	0.0555556	0.0666667	0.388149	0.0185185	0.0722222	3.9	67.1527	49.2227	60.539	55.62	62.7749	60.9383	54.1341	protein_coding	2733	not_diff_edited
CG2846	FBgn0014930	0	0	0	0	0	0	0	0	0	0		21.2912	32.5239	27.1366	18.0791	13.9524	18.86	15.9176	protein_coding	997	not_edited
betaggt-I	FBgn0015000	0	0	0.0357143	0	0	0.1875	0.05	0.130183	0.0119048	0.0333333	2.8	31.8682	25.1062	26.4295	26.2618	20.9978	20.0976	15.7238	protein_coding	1693	not_diff_edited
CCT3	FBgn0015019	0	0.0196832	0.00879424	0.0137666	0.0332905	0.0480769	0.0628702	0.0425004	0.0140814	0.0530103	3.76457	191.438	179.395	203.528	199.604	243.525	251.107	236.824	protein_coding	2086	not_diff_edited
CkIalpha	FBgn0015024	0	0.00568182	0.0434343	0.0418124	0.0827471	0.0555147	0.0383531	0.19207	0.0303095	0.0531511	1.75361	124.437	104.904	117.855	100.637	114.562	125.602	109.578	protein_coding	2406	not_diff_edited
CkIIalpha-i1	FBgn0015025	0	0	0	0	0	0	0	0	0	0		9.76549	8.57035	12.4739	9.0977	7.15114	6.77905	10.3355	protein_coding	1585	not_edited
cype	FBgn0015031	0	0	0	0	0	0	0	0	0	0		374.457	325.893	287.599	336.645	428.476	493.82	497.783	protein_coding	398	not_edited
Cyp4p1	FBgn0015037	0	0	0	0	0	0	0	0	0	0		7.37062	15.6498	10.8394	13.2325	5.82674	6.12922	7.61804	protein_coding	1680	not_edited
Ddx1	FBgn0015075	0	0.00925926	0.0185185	0	0.22619	0.139506	0.0380952	0.00823487	0.00925926	0.100794	10.8857	27.0355	33.3524	28.0158	26.0278	30.8707	34.2572	35.2342	protein_coding	2470	ars
eIF4E1	FBgn0015218	0	0.0133333	0.031746	0	0.0392157	0.0416667	0.031746	0.301036	0.0150265	0.0342359	2.27838	284.253	279.011	297.808	291.554	272.797	271.26	277.239	protein_coding	1492	not_diff_edited
Fer2LCH	FBgn0015221	0	0	0	0	0	0	0	0	0	0		428.86	391.603	402.977	384.948	320.174	333.62	368.347	protein_coding	1091	not_edited
Fer1HCH	FBgn0015222	0	0.0227273	0.0882353	0	0.0869565	0.0925926	0.0588235	0.235207	0.0369875	0.0682012	1.8439	349.79	349.751	318.449	301.989	250.176	238.812	242.883	protein_coding	1526	not_diff_edited
glec	FBgn0015229	0	0	0.0714286	0	0.05	0.025	0.0625	0.435715	0.0238095	0.0583333	2.45	54.5785	57.7133	64.4656	60.962	101.533	89.7583	83.4075	protein_coding	2050	not_diff_edited
Hr78	FBgn0015239	0	0	0	0	0.194444	0	0	0.169906	0	0.0648148		17.8354	19.0781	16.4529	12.6664	16.7643	18.4661	15.9539	protein_coding	2182	not_diff_edited
Hr96	FBgn0015240	0	0.0416667	0.0666667	0	0.2	0.0833333	0.133333	0.26445	0.0361111	0.155556	4.30769	14.8245	19.1729	15.7887	17.1726	15.2708	12.7959	15.3544	protein_coding	2834	not_diff_edited
Hsp60A	FBgn0015245	0	0.0130164	0.0289064	0.0349845	0.0417377	0.0635496	0.031855	0.225565	0.0256357	0.0351492	1.3711	186.925	212.509	211.425	205.954	238.792	185.388	197.692	protein_coding	2328	not_diff_edited
Diap2	FBgn0015247	0	0	0.015625	0	0	0	0.0833333	0.545469	0.00520833	0.0555556	10.6667	54.8071	48.6882	40.7637	46.2175	44.2794	46.5557	46.6719	protein_coding	2106	not_diff_edited
Nap1	FBgn0015268	0	0	0	0	0	0	0	0	0	0		16.826	14.4701	20.9163	21.9973	24.7802	33.1034	24.6227	protein_coding	1393	not_edited
Nf1	FBgn0015269	0.047619	0.0232426	0.00714286	0.0349206	0.16881	0.143915	0.0564626	0.0280259	0.0217687	0.0939116	4.31406	34.3816	35.0573	34.5188	34.3083	32.594	33.151	30.9147	protein_coding	9737	not_diff_edited
Orc2	FBgn0015270	0	0	0	0.25	0	0	0.1	0.587516	0.0833333	0.0666667	0.8	14.1871	10.1037	16.4303	13.5525	14.4619	21.7679	20.272	protein_coding	1995	not_diff_edited
Orc5	FBgn0015271	0	0	0	0	0.333333	0	0	0.379523	0	0.111111		14.4179	13.2471	18.1964	15.6707	18.0185	11.4114	15.4763	protein_coding	1687	not_diff_edited
Pi3K59F	FBgn0015277	0	0	0	0	0	0	0	1	0	0		27.2554	27.1448	18.0886	22.0278	20.1914	18.5362	19.0923	protein_coding	3164	not_edited
Pi3K68D	FBgn0015278	0.0416667	0.0740741	0.0721154	0.047619	0.263889	0.0416667	0.180952	0.300223	0.0646028	0.208598	3.22893	91.6511	99.8544	92.5601	96.4189	96.1436	100.584	99.9922	protein_coding	2181	not_diff_edited
Pi3K92E	FBgn0015279	0	0.0552683	0.0573324	0.0845726	0.238458	0.175397	0.122176	0.0200637	0.0657244	0.160936	2.44865	55.1997	60.6716	56.4484	54.5078	41.5232	36.7301	44.6446	protein_coding	4839	not_diff_edited
Rpt2	FBgn0015282	0.0153846	0.0117647	0.0133333	0	0.176842	0.0489255	0.104221	0.000483434	0.00836601	0.128428	15.3512	121.377	125.661	108.221	96.1324	105.261	121.774	124.124	protein_coding	1625	ars
Rpn10	FBgn0015283	0	0	0	0	0.0555556	0	0.0714286	0.214147	0	0.0661376		101.428	101.47	94.3894	89.9469	90.4272	107.303	104.576	protein_coding	1356	not_diff_edited
Rala	FBgn0015286	0	0	0	0	0.160714	0	0.0969697	0.114984	0	0.118218		48.373	55.1737	58.4286	46.7343	52.5977	55.2823	50.0235	protein_coding	2057	not_diff_edited
RpL22	FBgn0015288	0	0.0681818	0.05	0.04	0.0666667	0.0810811	0.05	0.708109	0.0527273	0.0555556	1.05364	272.579	322.272	261.565	264.364	329.264	286.935	301.109	protein_coding	1100	not_diff_edited
Shark	FBgn0015295	0	0	0	0	0	0.133333	0	0.475447	0	0		11.2787	9.93387	10.6483	8.89134	10.2198	11.7	11.7667	protein_coding	3176	not_diff_edited
Shc	FBgn0015296	0	0	0.0350877	0	0.100144	0.0700483	0.0714286	0.024941	0.0116959	0.0810005	6.92554	102.82	96.4026	84.2224	95.0059	67.9429	76.109	66.2312	protein_coding	1600	not_diff_edited
Srp19	FBgn0015298	0	0	0	0	0	0	0	0	0	0		20.3172	22.1446	12.7484	22.0825	18.1466	16.4545	29.0069	protein_coding	653	not_edited
Ssb-c31a	FBgn0015299	0	0	0	0	0	0	0	0	0	0		102.309	103.008	94.1575	68.3778	109.578	153.688	118.432	protein_coding	536	not_edited
Try29F	FBgn0015316	0	0	0	0	0	0	0	0	0	0		12.4379	11.2972	10.9749	13.6125	6.84259	9.0939	6.7991	protein_coding	1280	not_edited
Ubc2	FBgn0015320	0	0	0.111111	0	0.0833333	0	0	0.76491	0.037037	0.0277778	0.75	88.9917	84.9422	78.4442	86.1494	80.8478	102.764	93.8805	protein_coding	1625	not_diff_edited
Ubc4	FBgn0015321	0	0.0833333	0.0755495	0	0	0	0.0833333	0.680782	0.0529609	0.0555556	1.04899	70.854	73.776	75.9423	76.684	66.4557	59.2678	70.5514	protein_coding	1473	not_diff_edited
abs	FBgn0015331	0	0	0	0	0.265152	0.05	0	0.193514	0	0.0883838		32.3642	31.1897	26.6014	27.105	27.3744	25.134	26.4306	protein_coding	1995	not_diff_edited
CG5861	FBgn0015338	0	0	0	0	0	0.2	0	0.120465	0	0		90.3326	77.8319	90.5661	58.1618	74.1239	79.5204	75.926	protein_coding	1126	not_diff_edited
CG14906	FBgn0015351	0	0	0	0	0	0	0	1	0	0		46.2151	28.6669	33.1538	47.4741	10.9432	12.172	10.0038	protein_coding	1177	not_edited
CG2034	FBgn0015359	0	0	0.03125	0	0.2	0.0357143	0.0227273	0.0831087	0.0104167	0.0818182	7.85455	18.5988	18.77	25.5284	11.6984	19.6613	21.2692	20.3338	protein_coding	1284	not_diff_edited
oxt	FBgn0015360	0	0	0.2	0.0666667	0	0	0	0.310808	0.0888889	0	0	17.2708	18.4093	15.3933	18.1315	14.9379	15.6298	17.8722	protein_coding	3380	not_diff_edited
chn	FBgn0015371	0.0487013	0.147664	0.113517	0.0611472	0.125594	0.103973	0.104888	0.9426	0.107443	0.11179	1.04047	101.249	104.679	100.129	99.5589	96.5431	91.9022	83.6261	protein_coding	5534	not_diff_edited
RabX1	FBgn0015372	0	0	0	0	0	0	0	0	0	0		32.2017	27.9189	26.8355	24.0623	38.7656	36.6744	29.2	protein_coding	1648	not_edited
cutlet	FBgn0015376	0	0	0	0	1	0	0	0.209749	0	0.333333		33.2088	25.0513	29.1017	31.5639	10.6671	12.5898	15.9781	protein_coding	3236	not_diff_edited
dod	FBgn0015379	0	0	0	0	0	0	0	0	0	0		83.5962	75.1067	95.2936	100.628	101.427	140.317	119.835	protein_coding	1021	not_edited
drl	FBgn0015380	0	0.0254386	0	0	0.267103	0.193903	0.131702	5.02925e-06	0.00847953	0.176835	20.8544	96.7393	91.761	88.8387	86.1367	118.013	119.137	117.593	protein_coding	3104	ars
dsf	FBgn0015381	0	0	0	0	0	0	0	0	0	0		5.37636	5.20332	3.6775	3.73712	8.88539	7.34141	7.52628	protein_coding	3537	not_edited
glu	FBgn0015391	0	0.040253	0.00793651	0	0.0777778	0	0.0833333	0.299505	0.0160632	0.0814815	5.07257	59.0823	47.9774	52.0178	52.6272	16.8659	20.9937	20.9483	protein_coding	4521	not_diff_edited
jumu	FBgn0015396	0	0.00793651	0.00907029	0.017432	0.115119	0.0981897	0.0555018	0.00176496	0.0114796	0.0753742	6.56593	82.6044	79.8058	82.8964	72.0682	97.4355	107.634	105.702	protein_coding	3860	ars
kek1	FBgn0015399	0.00358423	0.0321727	0.0185185	0.0492063	0.0714803	0.0674092	0.0453704	0.0759551	0.0332992	0.0540737	1.62387	83.1203	76.7863	87.1207	84.3841	68.079	55.6719	54.8878	protein_coding	3852	not_diff_edited
kek2	FBgn0015400	0	0.238095	0	0	0.25	0.653846	0.416667	0.00411751	0.0793651	0.361111	4.55	21.0953	21.0288	20.7697	21.0407	24.4276	24.7754	24.6412	protein_coding	6939	ars
ksr	FBgn0015402	0	0.025	0	0	0.05	0.0972222	0.0833333	0.39371	0.00833333	0.0722222	8.66667	35.6971	36.3319	36.4057	35.1878	34.6937	33.192	30.4307	protein_coding	4559	not_diff_edited
Rme-8	FBgn0015477	0	0.0555975	0.0690858	0.0377143	0.198355	0.0772437	0.0769249	0.0538315	0.0541325	0.117402	2.16878	46.2277	45.3537	44.2731	46.9493	40.3251	41.2658	42.9027	protein_coding	7768	not_diff_edited
Cul1	FBgn0015509	0.00621118	0.0153899	0.0276023	0.00454545	0.0922491	0.0894557	0.0334406	0.00421755	0.0158459	0.0530435	3.34746	95.578	110.737	87.6028	96.8776	110.869	103.977	111.435	protein_coding	3225	ars
mbc	FBgn0015513	0	0.00975976	0.0541667	0.0205882	0.101118	0.03678	0.0114348	0.309504	0.0281716	0.0413291	1.46705	26.4217	24.243	26.276	22.697	27.9516	29.087	28.734	protein_coding	7465	not_diff_edited
nAChRalpha3	FBgn0015519	0	0	0	0	0	0	0	0	0	0		6.22988	4.17089	7.08185	4.34636	5.34528	5.62501	6.57823	protein_coding	10506	not_edited
nonA-l	FBgn0015520	0	0	0	0	0.2	0.196429	0.0454545	0.197137	0	0.0969697		29.3507	27.7262	26.4798	22.1075	40.7488	34.6398	32.2158	protein_coding	2908	not_diff_edited
RpS21	FBgn0015521	0	0	0	0	0	0	0	0	0	0		1339.08	1379.54	1537.59	1610.89	1606.15	1544.09	1766.34	protein_coding	715	not_edited
olf186-M	FBgn0015522	0	0	0	0	0	0	0	0	0	0		12.9176	4.51746	16.0915	2.75293	7.37696	11.7951	11.1417	protein_coding	1746	not_edited
otp	FBgn0015524	0	0.333333	0.5	0	0.333333	1	0	0.543746	0.277778	0.111111	0.4	13.5268	19.4793	10.8218	12.4968	21.642	14.4243	16.285	protein_coding	2452	not_diff_edited
peng	FBgn0015527	0	0.196429	0	0.125	0	0	0	0.196547	0.107143	0	0	32.696	35.3591	26.5971	29.6987	28.9491	35.1805	35.0372	protein_coding	2367	not_diff_edited
snoRNA:Me28S-A1322	FBgn0015543	0	0	0	0	0	0	0	0	0	0		430.121	366.162	334.983	716.055	232.902	827.938	336.613	snoRNA	73	not_edited
spag	FBgn0015544	0	0	0	0	0	0	0	1	0	0		36.3482	30.7336	35.0663	32.2636	45.7334	51.0255	45.7233	protein_coding	1825	not_edited
spel1	FBgn0015546	0	0.0227273	0.222222	0	0.222222	0	0.05	0.929065	0.0816498	0.107407	1.31546	22.8664	20.5427	24.7502	24.439	24.1531	21.4513	21.1761	protein_coding	2901	not_diff_edited
tap	FBgn0015550	0	0	0	0.25	0.214286	0.181818	0.0833333	0.164679	0.0833333	0.126984	1.52381	51.0753	48.7568	51.5408	41.7476	45.9574	68.5212	57.9228	protein_coding	2130	not_diff_edited
tos	FBgn0015553	0	0	0	0	0.2	0	0.2	0.400002	0	0.2		8.88175	8.98389	8.92553	8.29595	11.4251	10.49	10.7099	protein_coding	2390	not_diff_edited
tty	FBgn0015558	0	0	0	0	0	0	0	0	0	0		111.564	121.916	114.105	114.614	127.03	115.614	112.803	protein_coding	3853	not_edited
unpg	FBgn0015561	0	0	0	0	0	0	0	0	0	0		9.15875	7.5193	6.46518	5.68831	6.09712	5.56313	8.48172	protein_coding	1690	not_edited
alpha-Est9	FBgn0015577	0	0	0	0	0	0	0	0	0	0		9.85593	9.25851	7.98134	8.17334	12.0787	7.77481	9.3348	protein_coding	3455	not_edited
dare	FBgn0015582	0	0	0	0	0	0	0	0	0	0		5.78775	6.51686	5.57125	4.28907	2.75839	5.06026	3.34994	protein_coding	1681	not_edited
Apc	FBgn0015589	0.00192308	0.0387898	0.0689321	0.0789035	0.174058	0.0638618	0.0881362	0.130057	0.0622085	0.116777	1.87718	60.1455	62.9699	61.3922	58.0826	56.3975	53.0387	53.8557	protein_coding	8441	not_diff_edited
AstA	FBgn0015591	0	0	0	0	0	0	0	0	0	0		15.1049	8.31487	14.8091	15.3912	2.93287	19.9638	25.7423	protein_coding	1054	not_edited
toc	FBgn0015600	0	0.247863	0.258333	0.100529	0.294872	0.164773	0.139601	0.959503	0.202242	0.191358	0.946184	182.392	190.251	183.042	201.257	111.528	93.3507	96.3987	protein_coding	3266	not_diff_edited
BEAF-32	FBgn0015602	0	0	0	0	0	0	0	0	0	0		50.5252	48.3757	47.0868	44.7343	47.9493	52.586	45.3444	protein_coding	1558	not_edited
CadN	FBgn0015609	0.00395257	0.099026	0.0862471	0.0671537	0.268579	0.0852305	0.127826	0.0440919	0.0841422	0.174744	2.07677	50.381	52.9328	50.3509	51.79	62.9364	55.1296	56.3485	protein_coding	13237	not_diff_edited
CanB2	FBgn0015614	0	0	0	0.166667	0	0.25	0.125	0.260937	0.0555556	0.0833333	1.5	20.5991	27.8522	20.7006	23.3218	23.2481	21.9397	22.1067	protein_coding	2061	not_diff_edited
SMC3	FBgn0015615	0.0238992	0.0841674	0.128029	0.0632479	0.263725	0.181492	0.147841	0.0206993	0.0918148	0.186469	2.03093	56.3247	62.35	60.5714	57.6914	42.8057	49.7815	45.4626	protein_coding	4020	not_diff_edited
Cdk8	FBgn0015618	0	0	0	0	0	0	0	0	0	0		15.9078	17.1953	16.6739	13.7534	17.5218	19.0324	15.0667	protein_coding	1529	not_edited
Clp	FBgn0015621	0	0	0	0	0	0	0	0	0	0		30.8785	28.4861	22.1312	25.5569	31.8386	24.4331	30.8145	protein_coding	1246	not_edited
Cnx99A	FBgn0015622	0	0.0115674	0.00741627	0.00984432	0.0614083	0.0359987	0.0267814	0.0239169	0.00960932	0.0383237	3.98818	122.206	119.583	131.861	127.275	200.97	198.56	171.947	protein_coding	2620	not_diff_edited
Cpr	FBgn0015623	0	0	0	0	0	0.0113636	0	0.809173	0	0		18.3234	13.0853	18.8385	14.1292	17.8851	19.8866	21.7843	protein_coding	2679	not_diff_edited
CycB3	FBgn0015625	0	0.0324485	0.0744494	0.0880291	0.218435	0.0895159	0.139951	0.0715844	0.0649757	0.166112	2.55653	58.9036	57.1491	46.2001	50.4337	67.0144	79.353	72.981	protein_coding	2883	not_diff_edited
Dref	FBgn0015664	0.0078125	0.00657895	0	0.0178571	0.267361	0.018061	0.121719	0.0102341	0.00814536	0.170266	20.9034	59.5785	73.1123	68.1947	53.7432	47.5894	65.7084	62.8	protein_coding	2739	not_diff_edited
ktub	FBgn0015721	0	0	0	0	0	0	0	0	0	0		25.0654	17.0206	17.7349	24.5284	40.6366	47.9108	42.0016	protein_coding	2523	not_edited
Hmu	FBgn0015737	0	0.0208901	0.0518855	0.102614	0.0267922	0.0465625	0.0290171	0.27182	0.0584633	0.0282754	0.483644	89.0096	101.193	86.642	85.287	104.351	98.6457	105.423	protein_coding	2360	not_diff_edited
Lis-1	FBgn0015754	0.00177305	0.0128205	0.0151822	0.00808081	0.0927406	0.0748485	0.0455619	0.0357859	0.0120278	0.0612882	5.09553	281.184	296.141	274.59	292.343	222.385	202.066	204.162	protein_coding	1675	not_diff_edited
RpL9	FBgn0015756	0	0.0126582	0	0	0	0	0	0.787784	0.00421941	0	0	969.962	981.728	1085.07	1174.85	1219.39	991.929	1153.91	protein_coding	807	not_diff_edited
p38a	FBgn0015765	0	0	0	0	0	0.333333	1	0.0107088	0	0.666667		4.20035	3.56739	5.2947	4.8914	1.39812	2.42985	4.51501	protein_coding	1474	not_diff_edited
Msr-110	FBgn0015766	0	0	0	0	0	0	0	0	0	0		36.2219	42.2532	31.1866	36.2376	30.8817	32.8358	36.022	protein_coding	2686	not_edited
Nak	FBgn0015772	0	0	0.128571	0.0555556	0.114286	0.0781818	0.130159	0.541282	0.0613757	0.124868	2.03448	38.8318	37.5781	38.8959	32.3712	41.9734	41.3146	40.6568	protein_coding	5364	not_diff_edited
NetA	FBgn0015773	0	0	0	0	0	0	0	1	0	0		15.4962	17.5855	17.9196	14.0355	22.8364	31.5093	30.0505	protein_coding	3339	not_edited
NetB	FBgn0015774	0	0.258333	0	0	0.0138889	0.0303571	0.0351732	0.256584	0.0861111	0.0280784	0.326072	46.7771	51.1489	44.7756	47.1938	53.4474	62.1358	57.8337	protein_coding	6391	not_diff_edited
nrv1	FBgn0015776	0	0	0	0	0	0	0	1	0	0		20.8949	17.5187	17.5592	16.8456	16.5851	23.4775	20.9983	protein_coding	1926	not_edited
nrv2	FBgn0015777	0	0.0772947	0.0714286	0.153846	0.123016	0.107639	0.0357143	0.856133	0.100856	0.0648148	0.642644	76.1957	77.3283	81.1539	71.1416	87.5949	98.7148	94.2266	protein_coding	2635	not_diff_edited
rin	FBgn0015778	0.0036036	0.0768408	0.0383174	0.0400673	0.117442	0.0831509	0.0589528	0.0938926	0.0517418	0.0784492	1.51617	98.7679	99.819	103.73	111.078	123.776	117.374	121.372	protein_coding	5382	not_diff_edited
P5cr	FBgn0015781	0	0	0	0	0	0	0	1	0	0		23.4749	19.1335	12.0273	16.9754	16.7619	15.7155	20.1617	protein_coding	1168	not_edited
Rab10	FBgn0015789	0	0	0	0	0.0584416	0.129167	0.0535714	0.00422982	0	0.0551948		67.9636	68.6554	67.4866	69.445	52.2706	50.5962	52.1575	protein_coding	2336	ars
Rab11	FBgn0015790	0	0.00961538	0.0308333	0	0.0333418	0.0275641	0.00543478	0.570858	0.0134829	0.0147371	1.09302	127.676	115.162	121.832	129.434	132.279	153.673	127.489	protein_coding	1815	not_diff_edited
Rab14	FBgn0015791	0	0	0	0.0769231	0.2	0.0555556	0.149306	0.0363277	0.025641	0.166204	6.48194	132.47	129.761	146.369	127.282	117.946	144.814	121.278	protein_coding	878	not_diff_edited
Rab19	FBgn0015793	0	0	0	0	0	0	0	0	0	0		15.8239	11.5531	17.1471	18.6698	23.2862	18.1272	14.4614	protein_coding	1062	not_edited
Rab18	FBgn0015794	0	0	0	0	0	0	0	0	0	0		54.1515	50.5001	39.9745	45.4407	29.0693	48.9084	41.7904	protein_coding	833	not_edited
Rab7	FBgn0015795	0	0	0	0	0	0.111111	0.0625	0.114448	0	0.0416667		75.2744	74.2409	68.8804	62.4974	64.9591	82.5546	67.3701	protein_coding	1269	not_diff_edited
Rab6	FBgn0015797	0	0	0	0	0.0323129	0	0	0.591506	0	0.010771		72.0734	70.0278	75.7389	75.4203	44.836	51.476	41.041	protein_coding	1896	not_diff_edited
Rbf	FBgn0015799	0	0.00793651	0.0224359	0.0320513	0.0953377	0.0550894	0.025641	0.308153	0.0208079	0.0488733	2.34878	51.2012	52.4283	55.4941	51.4663	67.4794	60.9881	59.5533	protein_coding	3619	not_diff_edited
Reg-5	FBgn0015801	0	0	0	0	0	0	0	0	0	0		10.9256	9.34945	7.59552	7.42179	13.3069	8.79814	11.2102	protein_coding	1781	not_edited
RtGEF	FBgn0015803	0.0185185	0.0111111	0.0333333	0.0416667	0.107143	0.0208333	0.0222222	0.635765	0.0287037	0.0505291	1.76037	40.3237	36.3228	34.8619	38.7363	37.131	38.0385	32.7693	protein_coding	4343	not_diff_edited
HDAC1	FBgn0015805	0	0.0419408	0	0	0.0574857	0.038451	0.0294118	0.157202	0.0139803	0.0387697	2.77318	101.814	111.405	89.655	83.7312	138.747	187.174	169.921	protein_coding	2124	not_diff_edited
ScpX	FBgn0015808	0	0	0	0	0	0	0	0	0	0		28.8875	26.529	27.6311	23.6119	22.9832	29.2443	26.9152	protein_coding	1883	not_edited
Spx	FBgn0015818	0	0	0	0	0.1	0.0714286	0	0.372066	0	0.0333333		53.8329	56.5411	50.0343	48.271	51.7402	58.3127	56.7082	protein_coding	1643	not_diff_edited
TfIIEalpha	FBgn0015828	0	0	0	0	0.166667	0	0	0.349176	0	0.0555556		42.5333	45.6564	36.5681	32.5973	52.7277	51.6152	51.7613	protein_coding	1622	not_diff_edited
TfIIEbeta	FBgn0015829	0	0	0.0625	0.166667	0	0	0.0625	0.633735	0.0763889	0.0416667	0.545455	43.7897	42.6076	49.1981	38.0542	29.8737	25.9594	26.4871	protein_coding	1121	not_diff_edited
eIF3i	FBgn0015834	0.0107527	0.0553667	0.0777778	0.111336	0.0793651	0.0634236	0.119708	0.796992	0.0814935	0.106261	1.30392	280.296	329.483	290.427	255.237	286.275	300.876	258.358	protein_coding	1177	not_diff_edited
Vang	FBgn0015838	0	0.028948	0.011208	0.0185185	0.0734518	0.0685343	0.0674119	0.0108536	0.0195581	0.0694252	3.54968	56.2294	53.8331	58.2573	55.4028	55.4747	55.2573	52.9231	protein_coding	3492	not_diff_edited
apt	FBgn0015903	0.0757576	0.0791667	0.171296	0.0555556	0.199573	0.220482	0.0689103	0.328091	0.102006	0.112464	1.10253	63.1291	55.9502	64.2773	66.306	55.8868	71.1598	70.9571	protein_coding	2655	not_diff_edited
ara	FBgn0015904	0	0	0	0	0	0	0	0	0	0		3.48576	4.05457	4.45762	1.44133	6.0031	5.6768	6.49126	protein_coding	2918	not_edited
ast	FBgn0015905	0	0.025	0	0	0.285714	0	0	0.220349	0.00833333	0.0952381	11.4286	11.4386	10.6954	14.5947	6.7853	15.9536	9.2965	10.2573	protein_coding	2745	not_diff_edited
caup	FBgn0015919	0	0	0	0	0	0	0	0	0	0		8.19527	7.81583	8.19549	6.54132	10.2636	7.67426	9.36823	protein_coding	4317	not_edited
crq	FBgn0015924	0.0384615	0	0	0	0.114286	0.0555556	0	0.233973	0	0.0380952		20.5843	16.3169	22.433	16.7796	10.3496	13.1612	14.0462	protein_coding	2041	not_diff_edited
csul	FBgn0015925	0	0	0	0	0.142857	0.0952381	0	0.0373696	0	0.047619		17.2645	16.668	18.4889	15.3364	16.2453	11.8759	22.0351	protein_coding	1998	not_diff_edited
dah	FBgn0015926	0	0	0	0	0	0	0	0	0	0		12.0747	10.8427	11.3204	11.2783	10.1107	12.7969	14.6329	protein_coding	2344	not_edited
dpa	FBgn0015929	0	0.0151515	0.237939	0.0238095	0.0493777	0.06747	0.157407	0.986695	0.0922999	0.121398	1.31525	77.6183	71.3438	68.2768	64.3674	79.1852	95.6337	93.0179	protein_coding	3071	not_diff_edited
hrg	FBgn0015949	0	0.0283556	0.0372853	0.0226954	0.0930704	0.0489538	0.0681084	0.0559044	0.0294454	0.0764291	2.59562	107.961	100.146	103.338	107.742	100.799	99.5503	94.9664	protein_coding	4043	not_diff_edited
lama	FBgn0016031	0	0	0	0	0	0	0.25	0.125162	0	0.166667		11.0106	5.395	6.9752	6.90417	8.88045	10.5341	11.9054	protein_coding	3655	not_diff_edited
lbm	FBgn0016032	0	0	0	0	0	0	0	0	0	0		77.6191	84.0307	91.319	83.3217	17.862	25.7076	18.8577	protein_coding	923	not_edited
Vsp37A	FBgn0016038	0	0.031746	0.0277778	0.222222	0	0.0638889	0.0208333	0.233957	0.0939153	0.0138889	0.147887	44.1234	45.7073	47.1921	44.0516	39.7212	44.6685	42.5643	protein_coding	1323	not_diff_edited
Tom40	FBgn0016041	0	0	0.0138889	0.0138889	0.0656566	0	0.0212121	0.195908	0.00925926	0.0360269	3.89091	45.0546	38.0561	39.3207	35.6232	50.7678	57.5747	51.5138	protein_coding	2395	not_diff_edited
phr6-4	FBgn0016054	0	0	0	0	0	0	0	1	0	0		7.13983	3.64447	4.58184	5.29105	3.52881	3.5045	3.25593	protein_coding	2044	not_edited
Sema1b	FBgn0016059	0.00196078	0.0374625	0.0411765	0.0613051	0.119948	0.0539928	0.091881	0.0921246	0.046648	0.101237	2.17023	66.8232	62.7166	66.5321	59.7726	71.6841	73.5312	72.9101	protein_coding	4262	not_diff_edited
side	FBgn0016061	0	0	0	0	0	0	0	0	0	0		42.2219	34.9065	39.2868	35.8668	24.8489	26.7257	29.5482	protein_coding	5059	not_edited
smg	FBgn0016070	0.116667	0.141071	0.177273	0.12	0.230952	0.336364	0.229167	0.0517708	0.146115	0.229762	1.57248	37.3401	34.0545	34.2589	32.4299	36.9241	30.2811	35.0843	protein_coding	4465	not_diff_edited
vkg	FBgn0016075	0	0	0	0	0	0	0	1	0	0		3.96656	5.3783	2.53801	3.59267	8.75568	3.24063	2.57779	protein_coding	6355	not_edited
vri	FBgn0016076	0	0	0.0102041	0	0.2	0.120697	0.2	0.000458329	0.00340136	0.2	58.8	41.2015	31.992	44.3809	43.2749	19.6305	31.8056	26.1755	protein_coding	4068	ars
wun	FBgn0016078	0	0	0	0	0.125	0.0833333	0	0.109495	0	0.0416667		38.1971	29.1569	29.9593	34.5966	47.1366	36.9503	43.5617	protein_coding	1563	not_diff_edited
fry	FBgn0016081	0.0222222	0.112001	0.173501	0.161376	0.110714	0.26045	0.0625	0.948129	0.148959	0.0785714	0.52747	55.127	54.9352	52.349	53.9787	36.4695	37.7501	39.5652	protein_coding	11231	not_diff_edited
ATPsynCF6	FBgn0016119	0	0	0	0	0	0	0	0	0	0		137.122	145.827	177.373	123.872	182.33	204.227	189.481	protein_coding	616	not_edited
ATPsynD	FBgn0016120	0	0	0	0	0	0	0	1	0	0		141.05	130.536	123.775	141.669	146.97	186.62	147.652	protein_coding	950	not_edited
Acer	FBgn0016122	0	0	0	0	0	0	0	0	0	0		6.22285	6.85106	5.20618	4.88478	9.50507	8.8196	7.52371	protein_coding	3198	not_edited
CaMKI	FBgn0016126	0	0.047619	0	0	0	0.222222	0.285714	0.113582	0.015873	0.190476	12	51.9679	53.5122	54.7467	52.1456	51.0458	61.722	51.3112	protein_coding	2604	not_diff_edited
Cdk4	FBgn0016131	0	0	0	0	0	0	0	0	0	0		13.1418	11.5075	15.1018	11.211	10.6816	17.3263	15.2129	protein_coding	1447	not_edited
PTP-ER	FBgn0016641	0.0268519	0.121965	0.076631	0.122575	0.210583	0.195375	0.117325	0.196304	0.107057	0.148411	1.38628	40.6554	39.2464	34.7957	34.8478	39.944	32.9438	29.7929	protein_coding	5069	not_diff_edited
H15	FBgn0016660	0	0	0	0	0	0	0	0	0	0		3.62737	3.14493	6.40142	3.90148	6.16276	7.95639	5.42375	protein_coding	2926	not_edited
Ipp	FBgn0016672	0	0	0	0	0	0.2	0	0.332971	0	0		27.7581	29.3796	25.6064	22.7132	24.6212	24.269	27.751	protein_coding	1402	not_diff_edited
NaPi-T	FBgn0016684	0	0	0	0	0	0	0	0	0	0		6.91716	8.45317	8.40932	5.63863	6.17818	7.0026	6.13891	protein_coding	1918	not_edited
Nlp	FBgn0016685	0.0135135	0.0666667	0.04	0.0645161	0.189189	0.0725806	0.0520833	0.193082	0.0570609	0.0977853	1.7137	299.018	326.488	278.932	301.729	507.879	588.279	588.666	protein_coding	914	not_diff_edited
Nurf-38	FBgn0016687	0	0.037037	0.0333333	0.0869565	0.0555556	0.0652174	0.0652174	0.718968	0.0524423	0.0619968	1.18219	209.899	203.533	199.425	193.709	242.521	248.839	277.347	protein_coding	1281	not_diff_edited
ATPsynO	FBgn0016691	0	0	0	0	0	0	0	0	0	0		148.331	173.201	142.075	152.829	187.582	214.36	218.944	protein_coding	802	not_edited
Past1	FBgn0016693	0	0.0188471	0.054321	0	0.0618832	0.0423787	0.0420217	0.172385	0.0243894	0.0486422	1.9944	55.4653	46.7799	53.6024	48.8915	46.3475	41.1102	38.6003	protein_coding	2679	not_diff_edited
Pdp1	FBgn0016694	0	0	0	0	0	0	0	1	0	0		19.4922	16.8483	26.3481	22.2564	16.3468	11.4059	15.0427	protein_coding	6398	not_edited
Pitslre	FBgn0016696	0	0.0253454	0.0138889	0.03125	0.131394	0.0953553	0.0806399	0.00870365	0.0234948	0.0975579	4.15233	79.3759	84.4349	70.1385	76.5716	71.4148	63.8759	69.4013	protein_coding	3939	ars
Prosalpha5	FBgn0016697	0	0	0	0	0.0454545	0	0	0.426517	0	0.0151515		157.584	160.605	157.736	171.956	196.991	208.656	210.796	protein_coding	884	not_diff_edited
Ptpa	FBgn0016698	0	0.5	0	0	0	0	0	0.157665	0.166667	0	0	42.2236	25.7946	39.9651	26.3105	27.7391	29.8895	29.7678	protein_coding	1393	not_diff_edited
Rab4	FBgn0016701	0	0	0	0	0	0	0	0	0	0		57.4639	50.6121	51.3967	42.4597	39.541	46.2668	51.7378	protein_coding	1316	not_edited
RpL29	FBgn0016726	0	0	0	0	0	0	0	0	0	0		3274.59	3175.46	3433.25	3938.98	3781.01	3839.32	3957.37	protein_coding	304	not_edited
sba	FBgn0016754	0	0	0.0416667	0.0666667	0	0.0486111	0	0.765654	0.0361111	0	0	51.9765	41.6728	51.2544	49.1616	63.1413	65.7933	59.5249	protein_coding	5573	not_diff_edited
Usp47	FBgn0016756	0.00813802	0.083492	0.0846991	0.0732663	0.141265	0.0803713	0.125744	0.0754487	0.0804858	0.130918	1.6266	93.4712	92.9357	89.6044	89.6921	112.833	97.8859	101.585	protein_coding	5493	not_diff_edited
angel	FBgn0016762	0	0	0	0	0	0	0	0	0	0		18.6962	18.5253	21.9961	15.1428	16.3358	16.0153	18.7292	protein_coding	1230	not_edited
dos	FBgn0016794	0	0.0769231	0.0892857	0.0166667	0.110556	0.0759637	0.0142857	0.837504	0.0609585	0.0463757	0.760774	45.8002	39.591	38.2145	43.3911	52.4073	55.7217	50.6583	protein_coding	3254	not_diff_edited
fz2	FBgn0016797	0	0.0589556	0.0641204	0.138889	0.189594	0.149468	0.132514	0.30129	0.0873216	0.151541	1.73543	52.0964	60.2363	55.2629	48.3109	82.4005	79.6994	77.2931	protein_coding	5696	not_diff_edited
Stat92E	FBgn0016917	0	0.0286681	0.0185185	0.0287278	0.0466181	0.0375743	0.0311949	0.443281	0.0253048	0.036336	1.43593	57.6018	55.8771	58.7156	56.3042	57.3733	52.1927	55.8633	protein_coding	4023	not_diff_edited
Pino	FBgn0016926	0	0	0	0	0	0.0555556	0	0.703162	0	0		27.6139	31.6816	27.8467	24.2588	34.8309	34.681	33.1674	protein_coding	2130	not_diff_edited
Dyrk2	FBgn0016930	0	0.114286	0.239927	0	0.239776	0.0862745	0.25	0.431209	0.118071	0.246592	2.08851	134.267	115.208	135.873	139.045	145.848	148.916	141.298	protein_coding	2826	not_diff_edited
l(2)k10201	FBgn0016970	0	0	0	0	0	0	0	0	0	0		5.93245	6.41259	9.51755	10.9907	5.02641	4.3678	8.7403	protein_coding	820	not_edited
spen	FBgn0016977	0.00336517	0.120002	0.103436	0.0725717	0.150321	0.110596	0.0763503	0.598034	0.0986699	0.101007	1.02369	34.0982	41.5558	39.3191	42.9798	38.3292	31.0194	37.9548	protein_coding	19571	not_diff_edited
snRNP-U1-70K	FBgn0016978	0	0	0.05	0.015625	0.0486111	0.03125	0.125	0.31314	0.021875	0.099537	4.55026	40.2034	50.9839	37.4159	39.1312	43.866	36.5996	35.4254	protein_coding	2948	not_diff_edited
smid	FBgn0016983	0	0.0261233	0.00725371	0.0196581	0.0844271	0.0734428	0.0180346	0.0755502	0.0176784	0.0401654	2.27201	101.716	105.283	96.2691	91.4027	97.9717	114.459	112.029	protein_coding	3313	not_diff_edited
sktl	FBgn0016984	0	0.0515873	0.00793651	0.0208333	0.0884354	0.0674603	0.0448718	0.08471	0.0267857	0.059393	2.21734	28.0611	26.7142	25.8933	25.416	28.6849	32.8638	30.8911	protein_coding	3215	not_diff_edited
cag	FBgn0017414	0	0	0	0	0	0	0	0	0	0		3.88306	6.8401	3.04562	5.27556	4.02113	3.49424	4.99446	protein_coding	1025	not_edited
ari-1	FBgn0017418	0	0.077381	0.0384615	0	0.3	0.0625	0.225275	0.167261	0.0386142	0.250183	6.47905	28.0404	33.7378	32.047	29.9325	25.9003	26.866	26.6631	protein_coding	4416	not_diff_edited
CG5989	FBgn0017429	0	0	0.166667	0	0	0.333333	0	0.585403	0.0555556	0	0	30.2705	25.4232	24.7597	25.8505	29.5555	18.3866	17.3536	protein_coding	1534	not_diff_edited
Nelf-E	FBgn0017430	0	0	0	0	0	0	0	0	0	0		43.611	54.6403	41.9796	44.0705	43.6687	47.4335	46.3117	protein_coding	1227	not_edited
U2af38	FBgn0017457	0	0	0	0	0	0	0	0	0	0		67.3376	68.5754	69.1628	58.8121	81.8727	85.4822	73.9286	protein_coding	1655	not_edited
T3dh	FBgn0017482	0	0	0	0	0	0	0	0	0	0		4.96642	7.15784	1.85914	2.76031	3.15594	8.45579	4.18117	protein_coding	1959	not_edited
RpS3A	FBgn0017545	0	0	0	0	0.0647773	0.00588235	0.0277778	0.254656	0	0.040111		433.058	445.015	472.468	475.674	489.236	460.975	511.553	protein_coding	1349	not_diff_edited
Rga	FBgn0017550	0.02	0.0238095	0	0	0.0416667	0.0294118	0	0.724156	0.00793651	0.0138889	1.75	71.9471	69.372	71.8145	65.723	48.1597	57.6988	55.5917	protein_coding	2514	not_diff_edited
Rca1	FBgn0017551	0.0175439	0.0119048	0.0763889	0.0333333	0.0389744	0	0	0.148679	0.0405423	0.0129915	0.320442	101.156	94.302	96.214	101.815	95.2734	94.3285	90.3798	protein_coding	1552	not_diff_edited
Pdk	FBgn0017558	0	0	0.0151515	0.166667	0.108059	0.126407	0.0851852	0.472513	0.0606061	0.0928097	1.53136	37.5545	32.5598	29.1379	32.9883	38.848	42.7707	41.4118	protein_coding	2732	not_diff_edited
ND-75	FBgn0017566	0	0.0429385	0.0942059	0.0234568	0.055763	0.0509853	0.0640105	0.867375	0.0535338	0.0612613	1.14435	88.3431	100.114	77.9519	91.1992	91.7769	95.5961	96.025	protein_coding	2543	not_diff_edited
ND-23	FBgn0017567	0	0	0	0	0.05	0	0	0.564288	0	0.0166667		78.8359	78.6502	90.8448	61.6233	62.9068	60.6773	69.3827	protein_coding	819	not_diff_edited
Mo25	FBgn0017572	0	0	0	0	0.0277778	0	0	0.785539	0	0.00925926		57.754	57.6874	58.6323	59.798	72.1669	70.0194	69.0124	protein_coding	1899	not_diff_edited
Mcm5	FBgn0017577	0	0.129223	0.0277778	0	0.0912037	0.0532164	0.0574634	0.719065	0.0523335	0.0687101	1.31293	56.0912	52.183	45.4089	50.4774	68.288	75.4078	71.1945	protein_coding	2452	not_diff_edited
Max	FBgn0017578	0	0	0	0	0	0.0384615	0	0.78552	0	0		26.4176	22.0967	22.2002	30.7639	24.3814	26.3966	27.4037	protein_coding	1289	not_diff_edited
RpL14	FBgn0017579	0	0.0243902	0.0263158	0.025	0.0540541	0.0333333	0	0.914854	0.0252353	0.018018	0.713999	1335.28	1391.04	1597.86	1752.01	1740.38	1430.61	1660.68	protein_coding	619	not_diff_edited
Lk6	FBgn0017581	0.00201523	0.0389063	0.0416991	0.0448279	0.0765116	0.0469843	0.0539833	0.232122	0.0418111	0.0614928	1.47073	160.373	173.516	177.867	210.475	164.245	149.37	162.616	protein_coding	4379	not_diff_edited
klg	FBgn0017590	0	0	0	0	0	0	0	0	0	0		26.8485	38.6069	23.7547	25.6523	31.4057	38.45	27.6686	protein_coding	4052	not_edited
COX5A	FBgn0019624	0	0	0	0	0.0211176	0	0.0123457	0.418153	0	0.0152697		189.629	204.353	191.344	182.411	228.981	246.62	241.145	protein_coding	639	not_diff_edited
AANAT1	FBgn0019643	0	0	0	0	0	0	0	0	0	0		20.3295	26.7662	19.3308	22.3229	33.0926	31.0119	28.6914	protein_coding	1588	not_edited
ATPsynB	FBgn0019644	0	0.05	0.0833333	0.0416667	0	0.07289	0.0277778	0.367459	0.0583333	0.0185185	0.31746	133.924	194.753	120.722	151.843	116.174	142.893	158.933	protein_coding	918	not_diff_edited
toy	FBgn0019650	0	0.0454545	0.0555556	0.1	0.321429	0.291667	0.166667	0.000117785	0.0670034	0.218254	3.25736	63.5359	67.3709	51.626	51.2334	64.7004	54.7189	57.0136	protein_coding	3870	ars
lncRNA:roX2	FBgn0019660	0	0	0	0	0	0	0	1	0	0		57.6536	75.2726	43.8897	73.7212	101.935	82.3987	32.1921	ncRNA	652	not_edited
lncRNA:roX1	FBgn0019661	0.268509	0.282075	0.228249	0.289568	0.231883	0.24724	0.181436	0.691475	0.266631	0.198251	0.743543	124.539	131.428	110.626	152.347	154.76	129.419	135.365	ncRNA	4421	not_diff_edited
qm	FBgn0019662	0	0.0532967	0.0601852	0.0111111	0.138889	0.0151515	0.130556	0.201677	0.041531	0.133333	3.21045	44.453	35.8316	46.4881	46.7337	43.362	48.5737	44.9242	protein_coding	2507	not_diff_edited
lok	FBgn0019686	0	0	0	0	0	0	0	1	0	0		31.5884	25.9881	26.803	22.6286	28.3252	26.9395	28.1452	protein_coding	2310	not_edited
gcm2	FBgn0019809	0	0	0	0	0	0	0	0	0	0		13.1075	9.03492	11.6217	5.93601	9.73759	18.2695	16.9325	protein_coding	2328	not_edited
dj	FBgn0019828	0	0	0	0	0	0	0	0	0	0		12.071	2.5371	18.9354	1.49089	15.3411	12.9607	14.8202	protein_coding	1209	not_edited
colt	FBgn0019830	0	0	0	0	0	0	0	1	0	0		26.2952	22.2058	22.1476	19.4863	12.5321	14.2175	19.7163	protein_coding	1480	not_edited
Smg5	FBgn0019890	0	0.0318431	0.0383494	0.0175905	0.11285	0.0591067	0.034547	0.0835773	0.029261	0.0606479	2.07266	133.9	127.976	139.65	141.785	126.101	102.921	104.708	protein_coding	4102	not_diff_edited
Surf4	FBgn0019925	0	0	0.1125	0	0.111111	0.14375	0.141667	0.0100145	0.0375	0.131481	3.50617	42.8493	53.1387	42.4858	36.9796	39.2449	44.7427	48.0424	protein_coding	1641	not_diff_edited
SamDC	FBgn0019932	0	0	0	0	0	0	0	1	0	0		7.22609	9.66604	8.9266	3.92698	6.31381	13.5334	11.7109	protein_coding	1224	not_edited
RpS20	FBgn0019936	0	0	0	0	0	0	0	0	0	0		2004.18	2224.38	2295.19	2358.57	2264.54	2044.81	2334.56	protein_coding	564	not_edited
RpI1	FBgn0019938	0	0	0.02	0.105263	0	0.0357143	0.108333	0.863302	0.0417544	0.0722222	1.72969	11.1474	10.7003	11.578	9.11062	8.21815	11.9022	11.7952	protein_coding	5078	not_diff_edited
Cdk9	FBgn0019949	0	0	0	0	0.166667	0.181818	0.0769231	0.346789	0	0.106838		43.7443	38.8912	43.7103	33.3793	34.5566	28.2087	32.9496	protein_coding	1476	not_diff_edited
Orct	FBgn0019952	0	0	0.333333	0.166667	0.0833333	0	0.142857	0.14328	0.166667	0.123016	0.738095	11.7027	10.7819	10.8696	14.7836	11.0026	8.72952	6.89231	protein_coding	2154	not_diff_edited
ND-42	FBgn0019957	0	0	0	0	0	0.037037	0.037037	0.274081	0	0.0246914		71.4789	67.4381	59.9635	55.7338	60.4635	56.0018	67.9938	protein_coding	1423	not_diff_edited
Mitofilin	FBgn0019960	0	0	0	0.047619	0	0.0666667	0	0.900716	0.015873	0	0	68.1584	77.8313	67.549	65.323	67.0938	76.1321	63.6092	protein_coding	2511	not_diff_edited
Khc-73	FBgn0019968	0.00769231	0.120635	0.0945305	0.116667	0.221944	0.185397	0.209583	0.0589099	0.110611	0.213704	1.93203	63.0704	65.5662	64.2796	67.5731	62.134	60.4592	64.5389	protein_coding	7131	not_diff_edited
Drice	FBgn0019972	0.00625	0.00714286	0.0153846	0.0322222	0.1	0.0420513	0.129697	0.0145996	0.0182499	0.119798	6.56431	86.2901	67.3095	81.8105	87.6142	48.6599	50.4156	49.4133	protein_coding	1927	not_diff_edited
Gs1l	FBgn0019982	0	0	0	0	0	0	0	0	0	0		45.5871	36.7272	31.0772	24.3109	27.299	33.2109	31.071	protein_coding	1038	not_edited
mGluR	FBgn0019985	0	0	0	0	0	0	0	0	0	0		3.78925	7.8221	5.94408	6.22064	2.39118	6.39343	5.6658	protein_coding	2801	not_edited
Gcn2	FBgn0019990	0	0.0538462	0.0512821	0.0972222	0.0238095	0.0383838	0.0897436	0.610466	0.0674501	0.0677656	1.00468	25.2468	25.7615	25.277	23.5106	23.082	18.1111	19.1612	protein_coding	5290	not_diff_edited
Ppox	FBgn0020018	0	0	0	0	0.166667	0.25	0	0.287944	0	0.0555556		13.8951	16.151	13.2038	11.9802	12.1408	11.6321	14.8476	protein_coding	1655	not_diff_edited
Cbl	FBgn0020224	0	0.0156379	0.037037	0.0408685	0.0920067	0.0817313	0.102882	0.0906461	0.0311811	0.0992571	3.18325	113.559	113.116	109.424	111.076	139.462	136.679	124.163	protein_coding	2948	not_diff_edited
ATPsyngamma	FBgn0020235	0	0.0812743	0.0777778	0.0625	0.16881	0.12	0.112442	0.00215514	0.0738507	0.131231	1.77698	143.367	152.203	141.006	127.277	130.348	149.361	159.814	protein_coding	1166	ars
ATPCL	FBgn0020236	0.00390625	0.0244223	0.0204327	0.0111111	0.0895591	0.0581002	0.0514022	0.0251002	0.0186554	0.0641212	3.43715	80.0679	86.2736	76.795	82.5447	86.4379	93.8615	92.0327	protein_coding	3916	not_diff_edited
14-3-3epsilon	FBgn0020238	0	0	0	0.0277778	0.0317029	0.00980392	0.0277778	0.415462	0.00925926	0.0290862	3.1413	238.854	273.233	279.329	324.898	281.431	233.117	287.92	protein_coding	3092	not_diff_edited
stet	FBgn0020248	0	0	0	0	0.6	0	0	0.0688899	0	0.2		25.0849	25.4079	24.9216	18.9336	27.4921	21.8207	19.3588	protein_coding	2380	not_diff_edited
stck	FBgn0020249	0	0	0	0	0	0	0	1	0	0		100.24	87.9309	90.531	70.0966	62.5118	61.7826	63.4796	protein_coding	1500	not_edited
sfl	FBgn0020251	0	0.25	0.0833333	0.1	0.311111	0.216667	0	0.733085	0.144444	0.103704	0.717949	23.2107	20.3242	21.5919	23.5721	35.2155	36.8464	35.5273	protein_coding	5735	not_diff_edited
Ran	FBgn0020255	0	0.0166667	0	0.0215054	0.0474819	0.0119658	0.00584795	0.592532	0.012724	0.0197259	1.55029	468.148	415.295	499.284	460.967	446.268	515.05	519.633	protein_coding	1263	not_diff_edited
Ppa	FBgn0020257	0	0.0166865	0.0366064	0.0266521	0.0932375	0.0471053	0.0495743	0.117111	0.0266483	0.0641287	2.40648	103.075	97.8955	99.8529	102.646	99.5155	95.3568	96.4712	protein_coding	4033	not_diff_edited
pcm	FBgn0020261	0.0131173	0.0397727	0.142593	0.0601159	0.0693362	0.132597	0.105014	0.364418	0.0808271	0.0931217	1.15211	54.0475	49.484	51.9906	51.6685	50.4298	50.2249	49.824	protein_coding	5384	not_diff_edited
mspo	FBgn0020269	0	0	0	0	0	0	0	0	0	0		26.9777	27.9907	22.2674	22.26	40.1503	43.8977	35.4804	protein_coding	3131	not_edited
mre11	FBgn0020270	0	0.0555556	0	0.142857	0	0	0	0.187282	0.0661376	0	0	47.6728	46.8016	38.77	40.294	23.2905	28.4677	26.7029	protein_coding	2013	not_diff_edited
mst	FBgn0020272	0	0	0.333333	0	1	0	0	0.265741	0.111111	0.333333	3	11.4044	7.71279	13.6303	11.805	5.69406	7.33033	8.80113	protein_coding	2443	not_diff_edited
loco	FBgn0020278	0	0.0416667	0	0	0.175613	0.117424	0	0.0228638	0.0138889	0.0585378	4.21472	64.6488	50.9105	53.6402	59.0664	51.8002	53.7297	54.5756	protein_coding	3133	not_diff_edited
lig	FBgn0020279	0.00436486	0.0574816	0.0422125	0.0421695	0.120937	0.109066	0.0848371	0.00103866	0.0472879	0.0968703	2.04852	161.711	161.592	159.37	176.085	176.247	164.265	186.138	protein_coding	4835	ars
ko	FBgn0020294	0	0	0	0	0	0	0	0	0	0		13.5929	10.6927	9.15579	10.8549	16.8029	20.3786	13.2127	protein_coding	4262	not_edited
stumps	FBgn0020299	0	0	0	0	0	0	0	0	0	0		12.9891	11.5472	10.9971	9.23589	14.001	16.5906	16.863	protein_coding	3643	not_edited
drongo	FBgn0020304	0.00378788	0.027392	0.0476115	0.0397661	0.0607639	0.0810511	0.00877193	0.58307	0.0382565	0.0261026	0.682304	130.228	116.518	134.781	135.959	111.088	105.742	101.801	protein_coding	2625	not_diff_edited
dbe	FBgn0020305	0.1	0	0.1	0	0	0.2	0.142857	0.089724	0.0333333	0.0952381	2.85714	30.2289	37.718	30.2955	30.9287	22.6082	22.6683	22.4645	protein_coding	1185	not_diff_edited
dom	FBgn0020306	0.00977836	0.060226	0.0708729	0.0642499	0.148849	0.0830671	0.082274	0.0746414	0.0651163	0.104466	1.60429	61.3871	62.228	67.0319	67.5125	68.51	63.4515	68.5563	protein_coding	10626	not_diff_edited
dve	FBgn0020307	0	0.25	0.333333	0.25	0.285714	0.333333	0.25	0.858272	0.277778	0.261905	0.942857	22.182	19.9581	20.2478	18.1859	38.169	33.684	32.0234	protein_coding	3469	not_diff_edited
crol	FBgn0020309	0.0105672	0.0376726	0.0456345	0.0694993	0.164265	0.131484	0.0818537	0.00150697	0.0509355	0.109324	2.14632	125.501	133.692	148.761	158.556	152.064	127.369	146.37	protein_coding	5631	ars
Tmtc3	FBgn0020312	0.0438312	0.0965409	0.0539107	0.0766414	0.124224	0.126245	0.109202	0.0964779	0.0756977	0.11421	1.50876	61.0422	67.6967	58.4447	56.3872	70.3704	53.7808	56.0272	protein_coding	3463	not_diff_edited
Rpt6	FBgn0020369	0	0.0128205	0.0357143	0	0.18	0.0576923	0.03125	0.0334903	0.0161783	0.0808333	4.99642	95.755	98.3127	82.2685	77.4571	82.5652	91.1981	90.4268	protein_coding	1404	not_diff_edited
TppII	FBgn0020370	0	0.0551948	0.0374459	0.0369048	0.106948	0.084691	0.0725941	0.0559084	0.0431818	0.0840455	1.94632	61.9132	68.8015	63.2724	59.9446	68.3389	69.059	70.1406	protein_coding	4350	not_diff_edited
TM4SF	FBgn0020372	0	0	0	0	0	0	0	0	0	0		42.7729	26.024	36.7854	37.3818	32.0547	41.5287	37.6421	protein_coding	1768	not_edited
Sp1	FBgn0020378	0	0	0	0	0	0	0	0	0	0		11.3236	9.75661	12.4534	12.2072	12.7619	12.0865	11.5409	protein_coding	3593	not_edited
Rfx	FBgn0020379	0	0	0	0	0.666667	0.0666667	0.277778	0.069138	0	0.407407		23.4591	33.7934	22.501	20.6078	28.9763	22.509	26.829	protein_coding	4694	not_diff_edited
Dredd	FBgn0020381	0	0	0	0	0	0	0	0	0	0		26.2662	31.3375	28.3796	20.0276	21.2328	20.6213	27.303	protein_coding	1650	not_edited
pug	FBgn0020385	0	0	0	0	0	0	0	0	0	0		6.80801	7.87006	6.00723	9.44213	5.94851	6.46135	6.56744	protein_coding	3118	not_edited
Pdk1	FBgn0020386	0	0.0222222	0.02	0.0153846	0.164251	0.0827381	0.0916667	0.0238496	0.0192023	0.115862	6.03374	51.5453	43.6515	45.6397	44.223	53.2973	56.9668	51.7197	protein_coding	4959	not_diff_edited
Gcn5	FBgn0020388	0	0.05	0.125	0.1	0.333333	0.0833333	0	0.635096	0.0916667	0.111111	1.21212	68.3312	62.6443	68.1828	64.6378	32.3632	39.7596	32.7119	protein_coding	2770	not_diff_edited
Papss	FBgn0020389	0	0.00925926	0.0356061	0.0416667	0.138889	0.240741	0.05	0.00929857	0.028844	0.0796296	2.7607	26.1851	28.6484	19.0403	22.9757	19.7016	16.1997	14.7349	protein_coding	2432	ars
Nrk	FBgn0020391	0	0	0	0	0.222222	0.201754	0.333333	0.000119396	0	0.296296		65.3444	80.8661	70.6054	66.6761	71.1893	73.0712	75.326	protein_coding	3235	ars
Nmt	FBgn0020392	0	0	0	0	0.154167	0.04	0	0.226988	0	0.0513889		36.609	39.1763	30.4366	29.1793	40.0906	43.9793	50.5717	protein_coding	1812	not_diff_edited
asun	FBgn0020407	0	0	0	0	0	0	0	0	0	0		15.9397	12.6351	13.3355	10.8279	18.3634	14.1643	14.1463	protein_coding	2497	not_edited
JIL-1	FBgn0020412	0	0.0527473	0.081044	0.0815018	0.0886752	0.139983	0.0769231	0.498957	0.0717643	0.0808405	1.12647	39.1599	39.2033	38.8432	36.8752	31.5417	32.3301	32.5917	protein_coding	6550	not_diff_edited
Idgf3	FBgn0020414	0	0	0	0	0	0	0	0	0	0		5.23564	6.57118	4.65403	4.10984	4.06635	4.12247	5.79139	protein_coding	3801	not_edited
Fak	FBgn0020440	0	0	0	0	0.45	0.5	0.333333	0.0531877	0	0.372222		40.9904	37.4118	42.4579	42.5114	47.7538	49.8383	42.8622	protein_coding	4240	not_diff_edited
eRF3	FBgn0020443	0.0031746	0.0227717	0.0202381	0.0148011	0.025576	0.0264959	0.017004	0.774288	0.0192703	0.0198613	1.03067	79.3759	86.8216	77.273	82.0311	88.3555	95.1157	89.3281	protein_coding	3003	not_diff_edited
Dad	FBgn0020493	0	0	0	0	0	0	0	0	0	0		22.047	23.8314	20.5288	19.8621	20.4654	20.7677	18.2882	protein_coding	3751	not_edited
CtBP	FBgn0020496	0.0050583	0.0262772	0.0983083	0.0371365	0.0706513	0.156772	0.0390145	0.322034	0.0539073	0.0495601	0.919357	243.929	254.042	262.82	257.073	259.467	247.624	247.879	protein_coding	2627	not_diff_edited
emb	FBgn0020497	0.00522648	0.0361029	0.0284966	0.06426	0.12865	0.09885	0.106641	0.000567874	0.0429532	0.113978	2.65353	89.147	92.3573	84.7019	81.1018	97.2833	104.756	111.818	protein_coding	3919	ars
CLIP-190	FBgn0020503	0	0	0	0	0.037037	0.0285714	0.0833333	0.292645	0	0.0679012		100.701	87.5096	88.1853	83.2392	88.0825	83.7994	92.0497	protein_coding	1357	not_diff_edited
Abi	FBgn0020510	0	0.02	0.0222222	0.025	0.0553846	0	0.0507937	0.806875	0.0224074	0.052324	2.33512	57.834	48.1364	48.9901	49.2396	53.2276	59.5242	57.3525	protein_coding	2294	not_diff_edited
Paics	FBgn0020513	0	0.03125	0.166667	0	0.141667	0.0192308	0.0643939	0.829152	0.0659722	0.0901515	1.36651	36.2888	34.5807	21.4491	25.005	39.4446	35.5066	38.5909	protein_coding	2547	not_diff_edited
snoRNA:Me28S-G764	FBgn0020518	0	0	0	0	0	0	0	0	0	0		85.0456	44.943	80.0451	123.247	39.6313	109.055	45.9426	snoRNA	78	not_edited
pio	FBgn0020521	0	0	0	0	0	0	0	0	0	0		5.02965	4.06077	5.47908	2.27778	5.85956	5.28037	7.54744	protein_coding	2374	not_edited
kraken	FBgn0020545	0	0	0	0	0	0	0	0	0	0		59.2027	48.4134	47.4138	53.2992	50.2742	51.2688	47.0647	protein_coding	1240	not_edited
SA	FBgn0020616	0	0.0285714	0.116667	0.0185185	0.266667	0.205758	0.3	0.00256503	0.0545855	0.288889	5.29241	33.3442	35.8128	23.7668	29.9256	35.5853	35.4809	33.246	protein_coding	3634	ars
Rx	FBgn0020617	0	0	0	0	0	0	0	0	0	0		19.2218	19.0461	17.1998	18.7586	35.6403	23.8444	28.2056	protein_coding	3267	not_edited
Rack1	FBgn0020618	0	0.0214557	0.0283824	0.0160796	0.0263157	0.0243056	0.0101313	0.886621	0.0219725	0.0155261	0.706614	633.058	724.605	735.938	866.214	758.121	624.112	756.788	protein_coding	1175	not_diff_edited
RN-tre	FBgn0020620	0.015625	0.0339912	0.0426136	0	0.0647321	0.16875	0.112179	0.137004	0.025535	0.0963637	3.7738	64.8754	54.2328	55.1358	51.7914	59.8936	72.5808	59.108	protein_coding	2529	not_diff_edited
Pkn	FBgn0020621	0	0	0.015625	0	0.0652778	0.0178571	0.015625	0.266035	0.00520833	0.0321759	6.17778	46.2818	45.9562	47.3836	49.2328	52.0828	53.1338	51.2958	protein_coding	4491	not_diff_edited
Pi3K21B	FBgn0020622	0	0.0385226	0	0	0.0376984	0.015873	0	0.82956	0.0128409	0.0125661	0.978605	39.8615	32.169	26.2506	35.9338	34.756	31.3441	32.9389	protein_coding	3528	not_diff_edited
Osbp	FBgn0020626	0.010101	0	0.0222222	0.037037	0.0693603	0.0540123	0.0804714	0.0288976	0.0197531	0.0767677	3.88636	37.8516	38.315	29.6349	35.7019	29.6625	29.7731	31.6805	protein_coding	3248	not_diff_edited
Mcm7	FBgn0020633	0	0	0	0	0	0	0	0	0	0		5.23251	5.18467	6.15606	4.90271	8.61831	6.75842	9.81673	protein_coding	2451	not_edited
KrT95D	FBgn0020647	0.00183824	0.0406269	0.0262683	0.00759804	0.102126	0.0696163	0.0700632	0.00238947	0.0248311	0.0807508	3.25201	91.4089	91.0435	89.0048	102.395	87.6924	81.8717	85.1572	protein_coding	4659	ars
Trxr-1	FBgn0020653	0	0.00584795	0.00934744	0	0.0223312	0.0109804	0.0118519	0.502033	0.00506513	0.015345	3.02953	168.582	156.841	171.832	179.958	192.1	184.625	185.033	protein_coding	2277	not_diff_edited
ArfGAP1	FBgn0020655	0	0	0	0	0	0	0	1	0	0		56.3443	55.18	47.7899	47.4728	51.139	46.207	50.0556	protein_coding	2025	not_edited
eIF4B	FBgn0020660	0	0	0	0	0	0	0	0	0	0		12.5653	26.4192	24.5183	15.4058	15.7097	18.9256	27.672	protein_coding	1443	not_edited
Atet	FBgn0020762	0	0	0	0	0	0	0	0	0	0		29.9448	28.2135	26.0826	28.6924	31.5807	26.9109	28.3393	protein_coding	4209	not_edited
Alas	FBgn0020764	0.0666667	0.0555556	0.166049	0.0617284	0.185682	0.153388	0.120811	0.131012	0.0944444	0.142435	1.50813	56.6601	54.0011	48.8657	60.9961	58.4572	60.5197	48.9143	protein_coding	1842	not_diff_edited
Acp65Aa	FBgn0020765	0	0	0	0	0	0	0	0	0	0		3.59542	1.42502	3.38402	2.93087	4.18867	3.63984	2.49723	protein_coding	615	not_edited
Spred	FBgn0020767	0.0571429	0.0857143	0.0555556	0.075	0.179118	0.12803	0.140476	0.0433466	0.0720899	0.153357	2.1273	93.3514	92.4979	86.1317	94.9427	112.835	104.434	111.307	protein_coding	2525	not_diff_edited
Su(z)12	FBgn0020887	0	0	0	0.025	0.109947	0.0485714	0	0.23489	0.00833333	0.0366488	4.39786	41.2237	36.4627	36.0574	36.9469	36.3335	42.7161	38.1013	protein_coding	4098	not_diff_edited
Scp2	FBgn0020907	0	0	0	0	0	0	0	0	0	0		5.17035	1.02462	4.05528	2.80979	1.60626	2.44263	6.7832	protein_coding	1283	not_edited
Rtc1	FBgn0020909	0	0	0	0	0	0	0	1	0	0		24.8142	24.9242	27.5943	22.6292	25.7405	24.0884	26.7574	protein_coding	1301	not_edited
RpL3	FBgn0020910	0.00357143	0.0384548	0.0336022	0.0207126	0.0261905	0.0347776	0.0297358	0.9631	0.0309232	0.028554	0.923386	562.273	681.514	584.926	619.86	718.41	669.603	687.452	protein_coding	1610	not_diff_edited
Ptx1	FBgn0020912	0	0	0	0	0	0	0	0	0	0		15.2042	15.21	11.1798	10.7255	15.8394	14.356	12.1848	protein_coding	3025	not_edited
Dgkepsilon	FBgn0020930	0.1	0.0555556	0.05	0.125	0.318182	0.1	0.214286	0.107446	0.0768519	0.248918	3.23893	39.4936	33.4447	37.5497	36.1869	43.6027	44.1656	45.4519	protein_coding	1926	not_diff_edited
SerRS-m	FBgn0021750	0	0	0	0	0.125	0	0	0.711327	0	0.0416667		16.6359	20.9481	16.7179	19.0702	12.9205	9.82413	11.4342	protein_coding	2552	not_diff_edited
chb	FBgn0021760	0	0.0192207	0.0219526	0.0244883	0.072384	0.0617655	0.0411319	0.0515942	0.0218872	0.0515493	2.35522	71.4098	70.091	71.8566	72.9348	80.1585	81.3072	73.8139	protein_coding	5264	not_diff_edited
Nup154	FBgn0021761	0	0.0105263	0.0494792	0.1875	0.121849	0.05125	0.0275	0.712072	0.0825018	0.0589496	0.714525	33.3691	31.8289	35.6489	31.5265	36.1941	37.4701	39.96	protein_coding	4612	not_diff_edited
sdk	FBgn0021764	0.0555556	0.208364	0.135083	0.118783	0.118519	0.177366	0.236364	0.841496	0.154077	0.197082	1.27912	42.7563	36.1986	44.9452	43.3778	46.9817	49.1753	49.2017	protein_coding	8740	not_diff_edited
scu	FBgn0021765	0	0	0	0	0	0	0.0454545	0.585224	0	0.030303		67.4665	77.6693	65.6101	40.7969	69.9664	80.1438	73.1332	protein_coding	1134	not_diff_edited
nudC	FBgn0021768	0	0	0	0	0	0	0	1	0	0		51.8033	48.0879	40.4173	40.3762	72.1035	71.7644	59.0205	protein_coding	1622	not_edited
mira	FBgn0021776	0	0.0316715	0.0156213	0.0335498	0.10735	0.0963598	0.0934544	1.64842e-05	0.0269475	0.0980864	3.6399	156.992	137.078	152.149	157.839	124.305	159.705	161.206	protein_coding	2893	ars
Tapdelta	FBgn0021795	0	0.0155303	0	0	0.0387566	0.0153339	0.0185976	0.14521	0.00517677	0.0253172	4.89055	140.321	139.935	124.082	127.914	129.197	153.51	151.955	protein_coding	977	not_diff_edited
Tor	FBgn0021796	0.00520833	0.0156926	0.0473064	0.0349206	0.204016	0.135975	0.128788	0.000847281	0.0326399	0.153864	4.71399	30.8409	33.0278	28.2067	24.4483	32.3173	32.1747	32.8811	protein_coding	7987	ars
Reph	FBgn0021800	0	0	0	0	0	0	0	0	0	0		96.2107	115.086	94.1787	94.5975	56.3068	64.8308	58.3966	protein_coding	2928	not_edited
Vps28	FBgn0021814	0	0	0	0	0	0.025	0	0.723762	0	0		85.5821	72.472	72.7434	74.2711	28.5494	45.0371	41.8973	protein_coding	1173	not_diff_edited
DCTN2-p50	FBgn0021825	0	0	0	0	0	0.2	0	0.178441	0	0		87.275	67.4393	67.0481	81.4082	61.0812	62.9681	49.7607	protein_coding	1358	not_diff_edited
Ttc7	FBgn0021847	0	0	0	0	0	0	0.5	0.406112	0	0.333333		23.0619	38.3725	26.4498	23.8439	21.7979	23.1999	21.1556	protein_coding	3049	not_diff_edited
l(2)k14505	FBgn0021856	0	0	0	0	0	0	0	0	0	0		38.5647	44.4424	50.7964	23.9192	28.3242	32.2514	31.5408	protein_coding	1055	not_edited
Xbp1	FBgn0021872	0.0122478	0.0654395	0.0900067	0.0531707	0.136293	0.0921732	0.0768568	0.0802654	0.069539	0.0966688	1.39014	225.462	220.327	221.94	229.877	205.553	192.649	181.499	protein_coding	2138	not_diff_edited
Nle	FBgn0021874	0	0	0	0	0	0	0	0	0	0		23.452	24.3441	24.6351	19.3448	15.6123	15.8278	21.6537	protein_coding	1584	not_edited
Zfrp8	FBgn0021875	0	0	0	0	0	0	0	0	0	0		32.052	26.9349	26.7306	26.4585	25.0513	23.4118	21.1348	protein_coding	1090	not_edited
ytr	FBgn0021895	0.00916613	0.0748357	0.0771942	0.0462963	0.0775901	0.0610417	0.0396809	0.766942	0.0661087	0.0523173	0.791383	110.292	105.048	107.378	105.994	102.593	97.1567	100.209	protein_coding	2069	not_diff_edited
RFeSP	FBgn0021906	0	0	0	0	0	0.025	0	0.548153	0	0		126.975	133.653	134.96	120.38	135.023	142.159	146.528	protein_coding	1118	not_diff_edited
Coprox	FBgn0021944	0	0	0	0	0.229167	0.0833333	0	0.138299	0	0.0763889		25.3224	31.6623	23.7625	21.7068	27.7446	31.1284	25.1255	protein_coding	1467	not_diff_edited
ND-PDSW	FBgn0021967	0	0	0	0	0	0	0	0	0	0		88.3115	107.024	95.9065	93.216	92.5948	96.2795	106.947	protein_coding	651	not_edited
l(2)k09913	FBgn0021979	0.00625	0.0165324	0.0297101	0.00952381	0.0683596	0.0528788	0.0631944	0.0807781	0.0185888	0.0649162	3.49223	108.34	125.457	113.027	122.01	137.165	142.714	132.969	protein_coding	1694	not_diff_edited
Rs1	FBgn0021995	0	0	0.1	0	0.0625	0	0	0.756317	0.0333333	0.0208333	0.625	26.8324	23.4688	20.8507	20.9277	18.1384	24.984	24.7338	protein_coding	2670	not_diff_edited
eIF3h	FBgn0022023	0.00487805	0.0303799	0.0503106	0.00909091	0.0340426	0.0431046	0.0381818	0.68506	0.0299271	0.0368021	1.22972	266.643	288.224	254.582	251.817	286.877	259.462	275.814	protein_coding	1496	not_diff_edited
Vps25	FBgn0022027	0	0	0	0	0	0	0	1	0	0		75.0107	63.9841	61.3915	55.8291	47.1133	58.7688	52.8543	protein_coding	678	not_edited
l(2)k01209	FBgn0022029	0	0	0.04	0.03	0.111538	0.0633333	0.00793651	0.165563	0.0233333	0.0424705	1.82016	67.7109	56.1429	55.3209	66.4392	49.8499	60.6929	55.7927	protein_coding	1881	not_diff_edited
Nnp-1	FBgn0022069	0	0.0362319	0.00680272	0.0131579	0.0612245	0.0412281	0.0497076	0.0766963	0.0187308	0.0535466	2.85874	23.9379	22.8068	19.678	18.3459	12.3349	15.0683	16.8749	protein_coding	2882	not_diff_edited
Vha36-1	FBgn0022097	0	0	0	0	0.0625	0.0384615	0	0.131999	0	0.0208333		71.9051	74.1305	57.2127	54.7747	71.6641	68.5856	63.0292	protein_coding	1064	not_diff_edited
l(2)k05819	FBgn0022153	0	0	0.0111111	0	0.116667	0.0472222	0.05	0.0833802	0.0037037	0.0722222	19.5	32.8213	32.9425	27.4102	32.2305	31.5008	29.8696	23.9184	protein_coding	5201	not_diff_edited
Gpo1	FBgn0022160	0	0	0	0	0	0	0	1	0	0		26.2645	24.4418	26.3069	25.0747	14.8856	18.1451	24.8571	protein_coding	2492	not_edited
Cse1	FBgn0022213	0	0.0556397	0.0324263	0.0305556	0.0912698	0.0493939	0.0614815	0.186807	0.0395405	0.0714109	1.80602	58.4731	57.6678	55.4529	54.3845	67.0071	70.2599	73.698	protein_coding	3237	not_diff_edited
ubl	FBgn0022224	0	0	0	0	0	0	0	0	0	0		44.6704	56.4341	72.2629	77.3793	44.2349	52.0055	33.6117	protein_coding	396	not_edited
lolal	FBgn0022238	0.0111111	0.0666667	0.0606061	0	0.0430556	0.0756173	0.0333333	0.752582	0.0424242	0.0365741	0.862103	186.958	207.204	222.129	217.628	197.908	234.131	239.4	protein_coding	958	not_diff_edited
l(2)09851	FBgn0022288	0	0	0	0	0	0.0285714	0.0333333	0.295759	0	0.0222222		22.9543	21.5347	20.9726	14.9295	14.2244	21.5074	15.5474	protein_coding	1811	not_diff_edited
dnk	FBgn0022338	0	0	0	0.1875	0.03125	0.0416667	0.03125	0.45447	0.0625	0.03125	0.5	35.309	40.875	42.3638	33.2474	54.9825	51.3174	58.2753	protein_coding	1265	not_diff_edited
CG3760	FBgn0022343	0	0	0	0	0	0.111111	0	0.255878	0	0		88.1069	92.7841	73.1114	69.9713	87.2728	112.894	92.1379	protein_coding	1039	not_diff_edited
CG10340	FBgn0022344	0	0.111111	0	0	0.192308	0.0833333	0	0.306357	0.037037	0.0641026	1.73077	43.8465	38.3069	27.1795	29.4649	36.2512	37.2288	39.8412	protein_coding	938	not_diff_edited
CG1910	FBgn0022349	0	0.0300255	0.0338343	0.0738972	0.0763228	0.0395457	0.0183081	0.959764	0.045919	0.0376463	0.819842	113.97	119.177	113.032	110.999	74.6751	77.6607	78.4453	protein_coding	3015	not_diff_edited
Tsf1	FBgn0022355	0	0	0	0	0	0	0	0	0	0		7.12786	9.2122	6.016	9.68398	7.40136	6.2747	11.6593	protein_coding	2854	not_edited
Sodh-2	FBgn0022359	0	0	0	0	0	0	0	0	0	0		1.97134	2.27887	1.93274	3.12466	1.91384	5.98707	4.18369	protein_coding	1346	not_edited
Pur-alpha	FBgn0022361	0	0	0	0	0	0	0	0	0	0		7.12725	8.6123	10.2259	8.2661	9.9234	8.27118	10.8665	protein_coding	2544	not_edited
Pka-R2	FBgn0022382	0	0.0739286	0.0327485	0.0785714	0.0881818	0.0830546	0.0651552	0.799193	0.0617495	0.0728307	1.17945	118.094	109.956	113.794	106.839	137.58	143.408	145.269	protein_coding	1614	not_diff_edited
D19B	FBgn0022699	0	0.0589744	0	0	0.227208	0.0196078	0.227778	0.035492	0.0196581	0.227588	11.5773	64.565	66.7491	56.3893	55.4954	62.7459	65.1958	52.0512	protein_coding	2685	not_diff_edited
Cht2	FBgn0022702	0	0	0	0	0	0	0	0	0	0		14.4672	18.2445	15.28	15.1882	22.9832	15.4781	15.2247	protein_coding	2690	not_edited
Ak1	FBgn0022709	0	0	0	0	0	0	0	0	0	0		20.9591	19.0369	24.2475	19.4581	30.1148	24.7543	32.754	protein_coding	1266	not_edited
Ac13E	FBgn0022710	0	0	0	0	0	0	0	0	0	0		3.03983	3.35958	3.09494	3.57399	3.88193	6.39148	7.0378	protein_coding	7565	not_edited
Taf8	FBgn0022724	0	0	0	0	0	0	0	0	0	0		37.2653	38.2317	37.6349	36.7396	35.7302	31.3824	29.3951	protein_coding	1341	not_edited
Sin3A	FBgn0022764	0.00549049	0.021319	0.0328267	0.0164933	0.134805	0.0877688	0.0869374	0.000169324	0.0235464	0.102893	4.36981	82.1919	84.5127	83.0677	91.3435	87.6422	82.6014	83.1181	protein_coding	8130	ars
Pp2C1	FBgn0022768	0	0.206349	0.179012	0.272487	0.354031	0.484848	0.208333	0.0930544	0.219283	0.256899	1.17154	71.3034	66.0958	66.4691	67.2292	54.0173	44.0994	46.2769	protein_coding	5675	not_diff_edited
Oat	FBgn0022774	0	0	0	0	0	0	0	0	0	0		9.72273	8.17417	8.31914	5.2037	8.9243	6.86016	4.43379	protein_coding	1501	not_edited
Hira	FBgn0022786	0	0.031746	0.0227273	0.0153846	0.0395833	0.197917	0.0597222	0.037525	0.023286	0.0530093	2.27645	33.1031	34.2099	30.2744	32.8523	38.2639	30.5012	34.5779	protein_coding	3420	not_diff_edited
Hel89B	FBgn0022787	0.0123874	0.0801255	0.077688	0.0355973	0.113179	0.110368	0.0767589	0.128541	0.0644703	0.088899	1.37892	71.2956	76.3618	75.8009	73.0441	90.4633	83.047	88.028	protein_coding	6054	not_diff_edited
Cad96Ca	FBgn0022800	0	0	0	0	0	0	0	0	0	0		9.17879	9.24397	12.2151	9.81277	13.8487	11.4248	8.88348	protein_coding	2939	not_edited
Df31	FBgn0022893	0	0.0253165	0	0.0113636	0	0.025641	0.0444444	0.568441	0.0122267	0.0296296	2.42336	347.123	386.023	404.645	460.644	412.314	362.802	410.676	protein_coding	2083	not_diff_edited
D19A	FBgn0022935	0	0	0.0196078	0.025641	0.114719	0.139216	0.0555556	0.108415	0.015083	0.0752766	4.99084	56.4936	56.6548	50.8545	52.5933	47.3295	39.3278	35.3111	protein_coding	3233	not_diff_edited
CycH	FBgn0022936	0	0.0565476	0	0.05	0.18	0.12	0.133333	0.0143259	0.0355159	0.148889	4.19218	36.9569	40.3221	32.732	33.8494	48.86	46.2413	57.6825	protein_coding	1065	not_diff_edited
Cbp80	FBgn0022942	0	0.0157937	0.0739338	0.0479798	0.105599	0.0856274	0.108809	0.0374004	0.0459024	0.107739	2.34713	78.4438	73.1226	70.2621	73.3396	84.3818	97.3982	91.7554	protein_coding	3236	not_diff_edited
Cbp20	FBgn0022943	0	0	0	0	0	0	0	0	0	0		60.4391	77.4142	58.9665	49.0676	54.0967	47.7546	47.7803	protein_coding	600	not_edited
yps	FBgn0022959	0	0	0.0114235	0.00740741	0.0246914	0.0373932	0.0155763	0.248584	0.00627696	0.0186147	2.96555	250.772	248.643	268.018	293.344	275.213	267.416	296.986	protein_coding	2677	not_diff_edited
vimar	FBgn0022960	0.00334448	0	0.0219428	0.0125956	0.0893917	0.093789	0.0916194	0.000263974	0.0115128	0.0908768	7.89355	51.9153	57.381	49.9733	46.7907	71.0323	80.3199	77.6684	protein_coding	3467	ars
qkr58E-3	FBgn0022984	0	0.0142857	0.02	0	0.109416	0.0942529	0.13046	0.017963	0.0114286	0.123445	10.8014	64.7114	95.2926	55.0686	64.2875	103.399	91.1453	85.8648	protein_coding	1729	not_diff_edited
qkr58E-2	FBgn0022985	0	0	0	0	0.0277778	0	0	0.867099	0	0.00925926		37.3658	36.8755	31.4259	39.3484	37.9368	37.6754	38.738	protein_coding	2947	not_diff_edited
qkr58E-1	FBgn0022986	0	0	0	0	0	0	0	0	0	0		55.3378	58.518	62.9166	56.8607	83.9717	79.3243	76.4399	protein_coding	1902	not_edited
qkr54B	FBgn0022987	0	0.0166667	0	0	0.0429825	0.0178571	0.0196078	0.762217	0.00555556	0.0273994	4.93189	68.2025	66.9498	74.413	65.0523	88.0379	81.6454	72.335	protein_coding	3482	not_diff_edited
mth	FBgn0023000	0	0.666667	0.0625	0	0.125	0.65	0	0.930171	0.243056	0.0416667	0.171429	13.5229	13.7615	13.5448	15.6414	11.9221	14.245	11.4233	protein_coding	2420	not_diff_edited
melt	FBgn0023001	0	0	0	0	0	0	0	0	0	0		8.10329	7.62774	5.36262	7.01837	11.2104	7.69067	11.2564	protein_coding	4366	not_edited
CRMP	FBgn0023023	0.0153846	0.135593	0.142857	0.0857143	0.357143	0.35	0.1875	0.404933	0.121388	0.244048	2.01047	165.284	161.573	154.28	147.771	76.5848	85.9099	70.9589	protein_coding	2590	not_diff_edited
Clk	FBgn0023076	0	0	0	0	0	0	0	0	0	0		2.77493	1.013	1.8901	1.98424	1.53133	1.77424	2.87412	protein_coding	3028	not_edited
gek	FBgn0023081	0	0.0138889	0.025463	0.015625	0.226146	0.0729517	0.0464286	0.0160051	0.0183256	0.106335	5.80251	41.384	41.8635	40.6415	39.5219	44.077	52.5004	43.5964	protein_coding	5108	not_diff_edited
fray	FBgn0023083	0	0.0186813	0.0128205	0.00757576	0.124359	0.0686813	0.0267094	0.0266682	0.0130259	0.0592593	4.54935	47.492	45.0338	45.9612	45.0968	27.5154	27.7874	28.0794	protein_coding	3464	not_diff_edited
dimm	FBgn0023091	0	0	0	0	0	0	0	0	0	0		3.22409	1.33109	1.42243	1.82511	1.09552	2.17594	2.0216	protein_coding	3292	not_edited
cyc	FBgn0023094	0	0	0	0	0.333333	0.5	1	0.00505263	0	0.777778		54.4292	49.0777	46.106	35.1253	52.6304	47.6628	42.5297	protein_coding	1625	ars
caps	FBgn0023095	0	0.0437753	0.0673077	0.00735294	0.200025	0.0876298	0.0924419	0.126139	0.0394786	0.128303	3.24993	40.7432	50.9612	46.4298	43.4393	66.5161	62.7945	57.7391	protein_coding	4841	not_diff_edited
bon	FBgn0023097	0.0388889	0.103632	0.0381264	0.0972222	0.140065	0.117965	0.25875	0.0304924	0.0796604	0.219188	2.75154	67.6886	70.5637	59.4337	63.9466	86.0018	80.4758	77.8236	protein_coding	5769	not_diff_edited
aay	FBgn0023129	0	0	0	0	0	0	0	0	0	0		8.67698	5.73177	5.44453	4.71546	3.03261	3.51367	6.02667	protein_coding	1529	not_edited
a6	FBgn0023130	0	0.0769231	0	0	0.1	0	0.2	0.749911	0.025641	0.166667	6.5	49.9056	55.0151	43.7178	43.1469	46.8141	40.4614	41.0146	protein_coding	2047	not_diff_edited
Uba1	FBgn0023143	0.0185185	0.0640957	0.0705578	0.0327572	0.11463	0.0801047	0.0777455	0.0330596	0.0558036	0.0900403	1.61352	154.269	158.811	173.112	187.041	173.792	150.298	155.949	protein_coding	4343	not_diff_edited
SmD3	FBgn0023167	0	0	0	0	0.0555556	0	0	0.370026	0	0.0185185		35.0699	41.2279	35.6652	35.5328	35.3166	48.1398	33.0279	protein_coding	744	not_diff_edited
AMPKalpha	FBgn0023169	0	0.0318182	0.0227273	0.0513709	0.0545455	0.129339	0.053719	0.289676	0.0353054	0.0539945	1.52935	64.3282	67.4263	66.3816	69.0752	64.1074	66.5351	69.4419	protein_coding	2853	not_diff_edited
RpL39	FBgn0023170	0	0	0	0	0	0	0	0	0	0		1375.85	1538.24	1508.49	1681.48	1688.73	2027.08	1964.18	protein_coding	288	not_edited
rnh1	FBgn0023171	0	0	0	0	0	0	0	0	0	0		27.1409	23.3334	21.6006	24.9441	22.3194	20.6071	15.7091	protein_coding	1108	not_edited
RhoGEF2	FBgn0023172	0	0.0317923	0.0418331	0.0177083	0.114068	0.0489008	0.0636544	0.0308033	0.0304446	0.080459	2.6428	31.7895	31.8745	32.1758	27.812	34.7004	33.7721	35.2949	protein_coding	8166	not_diff_edited
Prosbeta2	FBgn0023174	0	0	0	0	0	0	0.03125	0.585109	0	0.0208333		149.266	136.035	128.815	108.66	143.002	161.934	169.324	protein_coding	1034	not_diff_edited
Prosalpha7	FBgn0023175	0	0	0.03125	0	0	0.0377358	0	0.916042	0.0104167	0	0	231.993	225.831	219.632	182.834	229.098	244.95	257.015	protein_coding	976	not_diff_edited
Pp4-19C	FBgn0023177	0	0.01	0	0	0.172149	0.0441176	0.0331197	0.030833	0.00333333	0.0794628	23.8388	83.5723	88.8971	73.9833	75.9731	94.737	92.0698	95.0833	protein_coding	2159	not_diff_edited
Pdf	FBgn0023178	0	0	0	0	0	0	0	0	0	0		3.25174	3.22201	7.65137	14.1371	2.27297	11.8509	10.5398	protein_coding	680	not_edited
amon	FBgn0023179	0.0294118	0.0166667	0.0291667	0.0714286	0.286962	0.0771825	0.0862689	0.0111265	0.0390873	0.153167	3.91858	64.6014	61.2659	55.6665	62.0248	62.6097	68.0916	75.0389	protein_coding	3991	not_diff_edited
Orc6	FBgn0023180	0	0	0	0	0	0	0	0	0	0		13.1943	11.2704	17.129	16.6897	16.4315	21.648	19.4871	protein_coding	972	not_edited
Orc4	FBgn0023181	0	0	0	0.166667	0.111111	0.1	0.0714286	0.682547	0.0555556	0.0846561	1.52381	25.1924	23.0628	20.2963	26.0421	28.3922	29.1074	36.1364	protein_coding	1615	not_diff_edited
EloB	FBgn0023212	0	0	0	0	0.037037	0.158565	0	0.171002	0	0.0123457		85.3697	92.2131	77.1603	74.6679	90.0652	100.89	90.341	protein_coding	1207	not_diff_edited
eIF4G1	FBgn0023213	0.00326655	0.0284241	0.0516725	0.0129266	0.0842872	0.0789228	0.041112	0.0746137	0.0310077	0.0555038	1.79	42.9071	47.7015	44.6019	46.8723	36.9589	47.6123	42.5998	protein_coding	5576	not_diff_edited
edl	FBgn0023214	0	0	0	0	0.05	0.0507937	0.025	0.0133543	0	0.0333333		26.1571	22.0001	21.4701	20.248	36.1424	32.6384	37.6731	protein_coding	1454	not_diff_edited
Mnt	FBgn0023215	0	0.02	0	0.170635	0.0526316	0.145833	0.1	0.51265	0.063545	0.0842105	1.32521	85.8655	74.4014	90.5706	80.9363	79.4749	78.7731	75.8164	protein_coding	3734	not_diff_edited
Parg	FBgn0023216	0	0	0.065	0.111111	0.12	0.0681818	0	0.922579	0.0587037	0.04	0.681388	20.1734	16.165	15.4788	13.5848	12.6707	11.8984	9.54415	protein_coding	2521	not_diff_edited
Dap160	FBgn0023388	0	0.0590476	0	0.0166667	0.0666667	0.0916667	0.05	0.494405	0.0252381	0.0555556	2.20126	55.4186	54.1493	50.9124	48.5682	28.0968	31.1684	27.9182	protein_coding	5171	not_diff_edited
Chd3	FBgn0023395	0	0	0.0833333	0	0.305556	0.1	0.116667	0.0916352	0.0277778	0.17963	6.46667	12.2603	12.7199	10.1819	13.5216	9.07409	12.4118	12.0219	protein_coding	3066	not_diff_edited
B4	FBgn0023407	0.003314	0.0449314	0.0799314	0.0493575	0.106821	0.104056	0.115876	0.0605302	0.0580734	0.112858	1.94336	60.8117	58.6316	55.2177	61.1665	59.8338	60.5119	62.7424	protein_coding	8094	not_diff_edited
Ac3	FBgn0023416	0	0	0	0	0.366667	0.1875	0	0.401782	0	0.122222		40.1466	44.9324	34.9962	31.3696	30.7767	40.8531	36.8418	protein_coding	2126	not_diff_edited
fus	FBgn0023441	0	0	0	0	0	0	0	0	0	0		17.9922	14.1622	13.8481	17.3623	22.9198	21.1083	21.4116	protein_coding	2630	not_edited
Rbcn-3A	FBgn0023458	0.0589248	0.0417874	0.0717404	0.0623984	0.132464	0.122854	0.0814678	0.0180442	0.058642	0.0984665	1.67911	43.3145	46.8524	46.1019	44.3379	35.0594	36.3738	37.0885	protein_coding	11139	not_diff_edited
Taldo	FBgn0023477	0	0	0	0	0	0	0	1	0	0		53.1001	70.2838	55.9455	33.3793	82.6362	91.0644	91.2854	protein_coding	1116	not_edited
teq	FBgn0023479	0	0	0	0	0	0	0	1	0	0		6.407	6.95788	5.12574	4.31749	3.52309	3.16524	4.2127	protein_coding	8628	not_edited
Pph13	FBgn0023489	0	0	0	0	0	0	0	0	0	0		5.64558	1.16541	6.08853	5.11343	4.93283	2.14324	2.45074	protein_coding	1880	not_edited
Es2	FBgn0023506	0	0	0	0	0	0	0	0	0	0		23.5314	27.8782	23.4719	21.545	26.2222	22.2685	22.5025	protein_coding	1729	not_edited
D2hgdh	FBgn0023507	0	0	0	0	0	0	0	1	0	0		5.56413	7.93909	3.14218	6.34996	4.6672	5.85817	4.12225	protein_coding	1987	not_edited
Ocrl	FBgn0023508	0	0	0	0	0	0.047619	0	0.761508	0	0		39.348	38.5039	38.0983	41.007	36.5869	33.7723	33.6667	protein_coding	3619	not_diff_edited
mip130	FBgn0023509	0.178571	0.225962	0.236364	0.227273	0.339286	0.1875	0.111111	0.919305	0.229866	0.187169	0.814254	41.9352	42.9453	36.1001	29.3553	29.7894	35.7228	28.712	protein_coding	3459	not_diff_edited
Rbcn-3B	FBgn0023510	0	0.00714286	0.0797619	0	0.191941	0.10119	0.0535714	0.0975817	0.0289683	0.0996947	3.44152	29.961	33.0146	27.3471	28.6279	20.7126	21.1984	20.1998	protein_coding	6716	not_diff_edited
Edem1	FBgn0023511	0	0	0.0833333	0	0.0333333	0.0833333	0.25	0.0875429	0.0277778	0.177778	6.4	25.6239	24.0533	27.3699	22.4451	18.0682	14.7906	16.2621	protein_coding	3935	not_diff_edited
eIF2Bepsilon	FBgn0023512	0	0	0	0	0.166667	0.166667	0	0.0861888	0	0.0555556		33.8849	42.1597	35.7885	34.2657	29.8313	28.0665	27.8587	protein_coding	2297	not_diff_edited
CG14803	FBgn0023513	0.0333333	0.0571429	0.125	0	0.0571429	0.04	0	0.581791	0.0607143	0.0190476	0.313725	17.6687	16.9922	15.1319	19.4157	16.1948	19.3337	19.4005	protein_coding	3404	not_diff_edited
CG14805	FBgn0023514	0	0	0	0	0	0	0	1	0	0		32.9602	28.03	26.2589	31.7339	20.8622	24.9598	32.4464	protein_coding	1704	not_edited
CG14814	FBgn0023515	0	0.0555556	0.0416667	0	0.182407	0.190476	0.0416667	0.142593	0.0324074	0.0885802	2.73333	33.8826	30.8271	33.639	30.974	34.9243	30.7307	33.6817	protein_coding	3511	not_diff_edited
Pex5	FBgn0023516	0	0	0	0	0	0	0.333333	0.651972	0	0.222222		26.2309	25.585	20.2524	23.3872	20.0544	20.3311	20.1641	protein_coding	2158	not_diff_edited
Pgam5	FBgn0023517	0	0	0	0	0.047619	0	0	0.687281	0	0.015873		70.5483	83.4845	71.6174	68.4626	73.2655	69.3792	69.9998	protein_coding	1097	not_diff_edited
trr	FBgn0023518	0.00625	0.0666667	0.0916101	0.0423363	0.223825	0.16131	0.114189	0.0276201	0.066871	0.150734	2.2541	43.5216	38.8219	41.5553	42.4533	43.5843	40.9121	43.4934	protein_coding	8251	not_diff_edited
mRpL16	FBgn0023519	0	0	0	0	0	0	0	1	0	0		47.6761	46.4257	47.8708	51.9303	41.1782	45.3525	41.8681	protein_coding	1076	not_edited
CG3857	FBgn0023520	0	0	0	0	0	0	0	1	0	0		6.42292	6.55138	10.6681	3.33651	6.82247	7.07599	5.24834	protein_coding	2341	not_edited
CG3587	FBgn0023521	0	0	0	0	0	0	0	0	0	0		21.6116	20.2243	16.4799	19.5745	15.3863	17.4218	12.972	protein_coding	1105	not_edited
CG11596	FBgn0023522	0	0	0	0	0	0.125	0.166667	0.124744	0	0.111111		62.1538	41.7192	43.4701	40.4703	49.7188	51.3231	51.3921	protein_coding	1544	not_diff_edited
CG3078	FBgn0023524	0	0	0	0	0	0	0	0	0	0		44.9017	45.4823	42.1046	40.0149	34.3126	31.6169	33.5799	protein_coding	3979	not_edited
CG3191	FBgn0023525	0	0	0	0	0	0	0	0	0	0		6.75474	3.93705	5.60963	5.9381	5.09189	6.43593	2.29978	protein_coding	1113	not_edited
CG2865	FBgn0023526	0	0	0	0	0	0	0	0	0	0		33.1978	31.7025	35.1894	27.345	31.202	34.3385	34.2526	protein_coding	5515	not_edited
CG3071	FBgn0023527	0	0.5	0.5	0	0.5	0.25	0.5	0.453794	0.333333	0.5	1.5	16.8055	14.5989	12.4589	14.0746	19.042	19.5767	22.3854	protein_coding	1921	not_diff_edited
CG2924	FBgn0023528	0	0.0166667	0.0400161	0	0.127255	0.0591454	0.0944444	0.00189302	0.0188943	0.105381	5.57742	74.8375	67.0911	73.0726	68.9361	84.6157	95.1748	84.4708	protein_coding	2606	ars
CG2918	FBgn0023529	0	0.00595238	0.0411325	0.0119048	0.136343	0.068589	0.0560185	0.0133861	0.0196632	0.0827932	4.21056	75.8606	72.9676	80.1869	70.4247	78.4903	74.2862	80.4098	protein_coding	3387	not_diff_edited
CG3740	FBgn0023530	0	0	0	0	0	0	0	0	0	0		13.3365	19.0289	15.6904	8.69714	9.3222	7.02062	6.79283	protein_coding	829	not_edited
CG32809	FBgn0023531	0.0555556	0.164216	0.0880952	0.03125	0.183333	0.0714286	0.162963	0.668684	0.0945205	0.169753	1.79594	48.6622	53.8678	44.1684	51.1343	62.2279	56.9607	56.0012	protein_coding	4653	not_diff_edited
CG17778	FBgn0023534	0	0	0	0	0	0	0	0	0	0		13.4909	10.7592	6.58109	7.59975	20.3169	17.9879	23.9968	protein_coding	1344	not_edited
arg	FBgn0023535	0	0	0	0	0	0	0	0	0	0		4.62517	5.993	5.44152	6.76717	3.73038	6.84336	6.58963	protein_coding	1243	not_edited
CG3156	FBgn0023536	0	0	0	0	0	0	0	0	0	0		7.16631	9.90374	8.65306	5.63676	4.8335	8.20942	6.11262	protein_coding	2345	not_edited
CG17896	FBgn0023537	0	0	0	0	0.0625	0	0.111111	0.0168905	0	0.0949074		14.2877	19.1008	16.2758	17.5627	19.023	17.6784	15.4892	protein_coding	1950	not_diff_edited
CG3630	FBgn0023540	0	0	0	0	0	0	0	0	0	0		9.67316	5.65253	9.04604	5.39161	6.64597	8.03499	4.88101	protein_coding	1783	not_edited
Nmd3	FBgn0023542	0	0	0	0	0	0.166667	0	0.440806	0	0		29.3837	23.9771	25.2739	25.8312	17.8352	18.9979	22.0094	protein_coding	1791	not_diff_edited
PIG-K	FBgn0023545	0	0	0	0	0	0	0.0666667	0.341575	0	0.0444444		46.6867	48.0811	38.0597	35.9598	27.4092	40.1925	37.0225	protein_coding	1203	not_diff_edited
Ac78C	FBgn0024150	0	0	0	0	0	0	0	1	0	0		11.5091	8.60409	8.59452	7.86497	13.7292	10.814	12.1262	protein_coding	6417	not_edited
wit	FBgn0024179	0	0.166667	0	0	0.125	0.4	0.0833333	0.0611904	0.0555556	0.0972222	1.75	25.3786	30.8616	25.7864	22.369	26.5117	30.151	25.979	protein_coding	4217	not_diff_edited
vig	FBgn0024183	0	0.03236	0.0747619	0.0178451	0.0532262	0.114599	0.0530689	0.138222	0.0416557	0.0531214	1.27525	115.286	131.367	103.625	100.556	118.46	134.683	147.601	protein_coding	1918	not_diff_edited
unc-4	FBgn0024184	0	0	0	0	0	0	0	0	0	0		11.8815	8.71495	7.62467	8.59523	12.7633	12.6531	9.64562	protein_coding	2866	not_edited
syd	FBgn0024187	0.136364	0.230263	0.209524	0.15	0.494643	0.433333	0.270833	0.00668837	0.196596	0.345437	1.75709	41.5965	49.5596	42.6973	41.6415	36.0017	37.2515	30.6068	protein_coding	5252	ars
san	FBgn0024188	0	0	0	0	0.0833333	0	0	0.180568	0	0.0277778		42.1439	34.1661	31.5524	39.4107	54.8364	54.3002	43.717	protein_coding	808	not_diff_edited
sns	FBgn0024189	0	0	0	0	0	0	0	0	0	0		48.0332	49.0301	47.5596	45.4981	49.0242	49.6745	46.4957	protein_coding	8544	not_edited
sip1	FBgn0024191	0	0	0	0	0	0	0	0	0	0		16.385	20.964	20.4	19.8835	13.5288	12.8834	14.1794	protein_coding	2780	not_edited
rasp	FBgn0024194	0	0.1	0	0	0	0	0.2	0.665082	0.0333333	0.133333	4	5.55109	9.69108	4.9759	5.74611	4.31135	5.08446	4.28395	protein_coding	1673	not_diff_edited
robl	FBgn0024196	0	0	0	0	0	0	0	1	0	0		95.6642	88.1377	90.8291	84.3667	43.0154	83.2535	60.2273	protein_coding	527	not_edited
IKKbeta	FBgn0024222	0	0	0	0.111111	0.106667	0.2	0	0.347943	0.037037	0.0355556	0.96	4.62145	4.5792	4.18242	5.79576	7.45476	7.19774	8.02466	protein_coding	2488	not_diff_edited
aurB	FBgn0024227	0	0	0	0	0.05	0.163462	0.108824	0.0334327	0	0.0892157		75.513	61.4879	62.4528	59.4225	45.2929	66.2278	82.2207	protein_coding	1183	not_diff_edited
Hs2st	FBgn0024230	0	0	0	0	0	0	0	0	0	0		20.8804	21.4853	26.4556	21.0944	31.4987	32.2496	22.0019	protein_coding	1652	not_edited
gprs	FBgn0024232	0.144444	0.148485	0.216667	0.154762	0.269444	0.3125	0.170635	0.146222	0.173304	0.203571	1.17465	42.4874	45.135	37.9706	39.6851	47.4752	35.878	36.0599	protein_coding	4330	not_diff_edited
gbb	FBgn0024234	0	0	0	0	0	0	0	1	0	0		28.1048	25.3907	26.2578	26.2043	16.6921	30.6835	22.9652	protein_coding	1605	not_edited
foi	FBgn0024236	0	0.030303	0.0277778	0.0196078	0.0238095	0.116402	0.0277778	0.305085	0.0258962	0.026455	1.02158	92.0571	56.9303	90.4639	95.9061	44.2921	40.2184	42.6507	protein_coding	4141	not_diff_edited
Fim	FBgn0024238	0.0021645	0.0278743	0.0200356	0.00891569	0.109382	0.065663	0.0308719	0.034491	0.0189419	0.057042	3.01142	127.174	124.976	133.952	123.997	80.772	82.6136	84.9442	protein_coding	3387	not_diff_edited
drm	FBgn0024244	0	0	0	0	0	0	0	0	0	0		5.65395	5.1151	5.49503	4.34172	7.15963	5.22607	5.40673	protein_coding	1799	not_edited
dnt	FBgn0024245	0	0	0	0	0.333333	0.148148	0.133333	0.00707312	0	0.2		21.2823	18.099	21.2928	13.4327	19.9133	20.5273	21.5326	protein_coding	2639	ars
chico	FBgn0024248	0.0444444	0.00740741	0	0.0123457	0.260417	0.0567766	0.188272	0.0114677	0.00658436	0.21232	32.2461	18.9106	21.7995	17.7406	18.9753	21.311	20.0201	23.7509	protein_coding	3578	not_diff_edited
brk	FBgn0024250	0	0.0294118	0.0208333	0.0277778	0.191667	0.0571429	0.0654762	0.0587252	0.0260076	0.10754	4.13493	31.984	20.3045	23.2943	20.5041	27.0992	46.9566	46.8016	protein_coding	3194	not_diff_edited
WASp	FBgn0024273	0	0	0.0333333	0	0	0.0357143	0	0.982099	0.0111111	0	0	56.6141	47.1211	50.0501	52.523	42.5884	45.3595	41.5687	protein_coding	2734	not_diff_edited
trio	FBgn0024277	0.00570583	0.0662586	0.0488353	0.062996	0.17907	0.0786712	0.0500635	0.138264	0.0593633	0.0930657	1.56773	182.458	189.26	193.496	196.751	158.754	165.078	165.278	protein_coding	3466	not_diff_edited
Srp54	FBgn0024285	0.0025641	0.00920833	0.0100127	0	0.0306418	0.0284518	0.0240883	0.14196	0.006407	0.0262728	4.10065	151.073	157.29	144.092	151.755	149.685	138.883	136.259	protein_coding	2134	not_diff_edited
Sirt1	FBgn0024291	0	0.0290952	0.0169553	0.0382653	0.212248	0.105507	0.102909	0.00276917	0.0281052	0.139355	4.95834	77.7891	75.3523	74.5812	70.5093	76.9632	79.4552	75.3988	protein_coding	3809	ars
Spn43Aa	FBgn0024294	0	0	0	0	0	0	0	0	0	0		3.75936	7.78861	6.03122	4.64318	2.78705	8.64953	7.51678	protein_coding	1294	not_edited
Plap	FBgn0024314	0	0.0196078	0	0	0.0208333	0	0.037037	0.667063	0.00653595	0.0316358	4.84028	64.9022	65.1067	64.2314	49.0114	64.5416	69.4538	60.0299	protein_coding	2746	not_diff_edited
Picot	FBgn0024315	0	0	0	0	0	0	0	0	0	0		10.6496	8.88606	7.25377	8.37656	10.8831	9.45711	15.5721	protein_coding	2367	not_edited
Npc1a	FBgn0024320	0	0.0135714	0	0.0238095	0.0837743	0.0967647	0.1	0.00194601	0.0124603	0.0945914	7.59141	36.524	41.0807	38.4542	32.9323	41.5283	38.7518	38.3441	protein_coding	4032	ars
NK7.1	FBgn0024321	0	0	0	0	0.25	0	0	0.0745346	0	0.0833333		57.1621	51.9864	51.8197	42.2405	53.577	50.983	48.1752	protein_coding	2731	not_diff_edited
Mkk4	FBgn0024326	0	0	0.0555556	0	0	0.0666667	0.0833333	0.391309	0.0185185	0.0555556	3	35.1853	36.2496	35.9521	33.1844	30.4611	40.1949	37.4919	protein_coding	4110	not_diff_edited
Mekk1	FBgn0024329	0	0.0330688	0.0218254	0.00396825	0.0347796	0.0386089	0.0376984	0.37828	0.0196208	0.0367255	1.87176	32.6081	32.31	28.4386	28.5426	32.8855	34.4069	32.3009	protein_coding	5452	not_diff_edited
MED6	FBgn0024330	0	0	0	0.111111	0.047619	0.0666667	0	0.983304	0.037037	0.015873	0.428571	32.5456	29.2671	34.7506	31.955	42.0577	34.332	33.5589	protein_coding	1617	not_diff_edited
Stip1	FBgn0024352	0	0.117807	0.0413004	0.0153162	0.186604	0.121805	0.120198	0.00656891	0.0581412	0.142333	2.44806	113.893	132.13	131.681	118.799	248.308	213.338	240.909	protein_coding	2023	ars
MTPAP	FBgn0024360	0	0	0	0	0	0	0	0	0	0		16.7589	19.3407	12.526	15.8042	12.6332	11.1775	13.0094	protein_coding	2243	not_edited
Naa30A	FBgn0024362	0	0	0.08125	0	0.133929	0.205341	0.145105	0.0476918	0.0270833	0.141379	5.22016	62.4779	47.5867	51.5323	64.9462	49.7334	58.5228	46.0713	protein_coding	1989	not_diff_edited
CG11417	FBgn0024364	0	0	0	0	0	0	0	1	0	0		28.9432	29.0348	28.5527	24.9124	14.8698	16.7432	14.9834	protein_coding	2460	not_edited
CG12773	FBgn0024365	0	0	0	0.0833333	0	0	0	0.562453	0.0277778	0	0	39.9344	35.1728	35.2038	37.5614	28.8951	28.5643	22.7847	protein_coding	3887	not_diff_edited
E2f2	FBgn0024371	0.0285714	0.0277778	0	0	0.128571	0.1	0.12	0.0137218	0.00925926	0.122857	13.2686	32.6928	36.9904	37.6836	32.7124	38.0872	38.911	36.3109	protein_coding	2002	not_diff_edited
Dlc90F	FBgn0024432	0	0	0	0	0	0	0	0	0	0		94.3005	81.6243	88.6283	85.4118	47.3536	70.2274	62.1094	protein_coding	816	not_edited
Bin1	FBgn0024491	0	0	0	0.111111	0	0.111111	0.111111	0.445412	0.037037	0.0740741	2	21.4755	24.8257	26.6697	25.3947	13.5906	16.1043	15.4991	protein_coding	3336	not_diff_edited
Sec13	FBgn0024509	0	0.0190476	0.0153846	0.05	0.129762	0.0371512	0	0.297448	0.0281441	0.043254	1.53688	62.0941	67.3399	56.9475	49.8199	75.1877	73.5029	70.182	protein_coding	1809	not_diff_edited
dlt	FBgn0024510	0	0	0	0	0	0	0	0	0	0		28.4137	29.1399	28.486	28.5393	11.9786	11.4163	10.1107	protein_coding	4000	not_edited
Neos	FBgn0024542	0	0	0	0	0	0	0	0	0	0		61.0708	62.5991	57.8103	55.7911	52.3385	50.0997	47.5366	protein_coding	1260	not_edited
flfl	FBgn0024555	0.0032784	0.0329091	0.0164404	0.0190076	0.124223	0.0910592	0.0891346	0.000238768	0.0227857	0.100831	4.42518	131.716	131.977	118.832	139.853	152.389	146.815	159.189	protein_coding	3888	ars
mEFTu1	FBgn0024556	0	0.0119048	0.0166667	0.0208333	0.0537037	0.0333333	0	0.603946	0.0164683	0.0179012	1.08701	60.679	57.8314	55.0543	62.528	53.3179	48.414	58.3365	protein_coding	1720	not_diff_edited
Dph5	FBgn0024558	0	0	0	0	0	0	0	1	0	0		41.1657	38.847	27.6752	31.4263	35.626	45.2462	38.5764	protein_coding	1128	not_edited
fws	FBgn0024689	0	0	0	0	0	0	0	0	0	0		15.4912	14.9841	9.9806	14.7827	9.66819	10.8284	13.2359	protein_coding	2398	not_edited
Cpsf160	FBgn0024698	0.0408163	0.0673993	0.0453869	0.0960317	0.12037	0.0987302	0.105532	0.21945	0.069606	0.110478	1.58719	17.1601	20.44	17.8263	17.7334	21.4802	23.3783	21.6607	protein_coding	4845	not_diff_edited
Slip1	FBgn0024728	0	0.05	0	0	0.0204082	0.0408163	0.119048	0.308713	0.0166667	0.0861678	5.17007	17.6895	22.2602	21.6442	16.8232	23.2873	26.6829	24.9823	protein_coding	2500	not_diff_edited
Drep1	FBgn0024732	0	0	0	0	0	0	0	0	0	0		15.6108	10.7869	12.808	10.3254	29.1943	33.4787	28.7709	protein_coding	2153	not_edited
RpL10	FBgn0024733	0	0	0	0.02	0.0147059	0.0133333	0	0.841287	0.00666667	0.00490196	0.735294	712.132	759.679	768.537	765.27	817.428	735.559	855.73	protein_coding	1224	not_diff_edited
PRL-1	FBgn0024734	0	0	0.0166667	0	0.0285714	0.0142857	0.0185185	0.483814	0.00555556	0.0218695	3.93651	17.3013	15.6796	22.5891	23.7923	20.8934	20.0781	19.2952	protein_coding	2096	not_diff_edited
Flo1	FBgn0024754	0.0238095	0.025	0	0	0	0	0.125	0.485557	0.00833333	0.0833333	10	261.476	269.142	262.99	255.762	199.607	163.423	173.721	protein_coding	1830	not_diff_edited
Dbp80	FBgn0024804	0	0	0	0	0	0	0	0	0	0		50.654	42.6773	57.8103	48.6266	67.4928	63.5623	80.0552	protein_coding	1458	not_edited
DIP2	FBgn0024806	0.00238095	0.0120226	0.0127274	0.0167763	0.145218	0.122767	0.0746352	0.000210047	0.0138421	0.0981629	7.09161	45.1659	55.2003	47.3314	50.4923	60.1975	66.1633	60.8536	protein_coding	5914	ars
DIP1	FBgn0024807	0.015873	0.0389881	0.0175439	0.037037	0.224242	0.0793651	0.0753968	0.37882	0.0311897	0.125012	4.00812	157.793	160.328	163.009	168.119	153.191	147.832	138.758	protein_coding	3195	not_diff_edited
Crk	FBgn0024811	0	0	0	0	0	0	0	0	0	0		15.9147	18.1585	18.7237	24.2428	25.2828	29.7816	18.4229	protein_coding	917	not_edited
Clc	FBgn0024814	0	0	0	0	0	0	0	1	0	0		164.448	156.819	145.469	157.346	138.285	162.724	149.811	protein_coding	1073	not_edited
AP-1mu	FBgn0024833	0	0.0439815	0.015625	0.101015	0.127876	0.05678	0.0820437	0.210266	0.0535406	0.0973211	1.81771	62.7447	62.4208	50.3988	53.0645	50.4932	59.1831	53.381	protein_coding	1755	not_diff_edited
stan	FBgn0024836	0.0211538	0.125367	0.223193	0.261538	0.331554	0.235075	0.194689	0.745071	0.203366	0.240311	1.18167	46.7721	52.5643	57.9174	62.1546	55.2447	49.7329	52.1687	protein_coding	12963	not_diff_edited
Pcd	FBgn0024841	0	0	0	0	0	0	0	1	0	0		34.159	44.1216	33.7293	44.7513	30.5571	54.959	30.3629	protein_coding	725	not_edited
p38b	FBgn0024846	0	0	0	0	0.266667	0.05	0.0714286	0.0247819	0	0.136508		31.0853	26.951	25.1432	25.4057	24.6145	25.8146	22.4902	protein_coding	1821	not_diff_edited
kin17	FBgn0024887	0	0	0	0	0	0	0	0	0	0		26.4794	27.7452	23.9915	22.743	28.3665	19.1035	18.321	protein_coding	1453	not_edited
Kap-alpha1	FBgn0024889	0	0.0333333	0.04	0	0.09	0.0472222	0	0.362665	0.0244444	0.03	1.22727	41.3288	38.8751	32.9384	34.1556	37.2759	39.14	35.9367	protein_coding	2322	not_diff_edited
b6	FBgn0024897	0	0	0	0	0	0	0	0	0	0		2.27424	3.68747	2.67565	2.24713	2.6495	2.72094	5.50465	protein_coding	2139	not_edited
Taf7	FBgn0024909	0	0.333333	0	0	0	0.166667	0.2	0.897827	0.111111	0.133333	1.2	22.5722	25.3087	15.7241	21.7896	22.4906	19.5436	19.2533	protein_coding	1489	not_diff_edited
agt	FBgn0024912	0	0	0	0	0	0	0	0	0	0		9.22039	4.39886	8.43718	10.2071	4.37627	1.72857	2.37189	protein_coding	1295	not_edited
Actbeta	FBgn0024913	0	0	0	0	0	0	0	0	0	0		17.7088	15.0402	15.7321	15.2212	14.0345	12.9273	13.6664	protein_coding	3671	not_edited
Ts	FBgn0024920	0	0	0	0	0.666667	0	0.25	0.0123497	0	0.388889		29.197	30.0873	28.3963	30.6761	31.7469	30.3458	27.0387	protein_coding	1136	not_diff_edited
Tnpo	FBgn0024921	0	0.00925926	0.0833333	0.0925926	0.149399	0.125852	0.130585	0.145405	0.0617284	0.136856	2.21707	53.748	51.476	49.8766	45.8334	48.0568	63.5082	56.7343	protein_coding	5414	not_diff_edited
RSG7	FBgn0024941	0	0	0	0	0	0	0	0	0	0		22.2889	19.2148	19.7855	13.8838	17.811	15.8845	16.9526	protein_coding	5496	not_edited
Oamb	FBgn0024944	0	0	0	0	0	0	0	0	0	0		18.8852	14.6492	17.7748	19.4998	9.80628	10.7063	9.36918	protein_coding	4098	not_edited
NitFhit	FBgn0024945	0	0.0153846	0	0.1	0	0.216667	0	0.609329	0.0384615	0	0	33.0157	35.8705	25.2139	26.7559	18.8943	13.4867	18.7742	protein_coding	1527	not_diff_edited
NTPase	FBgn0024947	0	0	0.0833333	0	0.0625	0.0909091	0.0909091	0.296682	0.0277778	0.0814394	2.93182	37.08	35.0804	33.0267	33.8695	52.4725	46.6575	40.7412	protein_coding	2111	not_diff_edited
Mat1	FBgn0024956	0	0	0	0.0833333	0	0	0.166667	0.491181	0.0277778	0.111111	4	25.8853	28.1773	23.1623	20.3083	20.8121	27.6814	20.2578	protein_coding	1213	not_diff_edited
Irp-1B	FBgn0024957	0	0.166667	0	0.5	0	0	0.5	0.687914	0.222222	0.333333	1.5	19.0554	18.1259	13.9893	15.7404	15.9837	16.6672	14.1174	protein_coding	2901	not_diff_edited
Irp-1A	FBgn0024958	0	0	0.0277778	0.0166667	0.047619	0.0895979	0.075	0.229199	0.0148148	0.065873	4.44643	41.5844	39.3797	33.3984	33.3561	35.5747	40.3893	35.8814	protein_coding	2882	not_diff_edited
GluClalpha	FBgn0024963	0	0	0	0	0	0	0	0	0	0		22.4323	18.9745	14.0694	18.371	21.8539	23.8963	21.9865	protein_coding	5658	not_edited
CG2701	FBgn0024973	0	0.107123	0.162393	0.298611	0.130952	0.0909091	0.047619	0.211913	0.189376	0.0753968	0.398134	56.351	60.1726	51.0638	51.2871	43.9785	36.7391	37.788	protein_coding	2425	not_diff_edited
CG2712	FBgn0024975	0	0	0	0	0	0	0	0	0	0		13.4828	14.817	14.9974	12.323	14.5652	16.3793	17.3103	protein_coding	1804	not_edited
CG4293	FBgn0024983	0	0	0	0	0.142857	0.0666667	0	0.4545	0	0.047619		44.4076	44.262	41.4256	46.4097	40.7145	47.0843	40.1515	protein_coding	1683	not_diff_edited
Rilpl	FBgn0024985	0	0	0	0	0	0.333333	0	0.531332	0	0		53.8973	56.6342	49.8517	49.8186	36.2096	32.9971	30.9935	protein_coding	3799	not_diff_edited
CG3719	FBgn0024986	0	0	0	0	0.333333	0	0	0.111302	0	0.111111		72.3757	67.4956	51.9667	47.7192	49.5987	43.6386	36.9626	protein_coding	831	not_diff_edited
ssx	FBgn0024987	0	0.0747387	0.0609432	0.0591303	0.0732629	0.147227	0.135148	0.0442256	0.0649374	0.114519	1.76353	79.9311	85.8305	77.0062	78.6778	89.2931	95.9445	97.5981	protein_coding	3635	not_diff_edited
CG2694	FBgn0024991	0	0	0	0	0	0	0	1	0	0		22.6455	20.0089	18.1576	18.8126	18.3162	16.0623	17.6989	protein_coding	3066	not_edited
Spg7	FBgn0024992	0	0.05	0.0555556	0.0833333	0.1	0	0.0625	0.899038	0.062963	0.075	1.19118	48.4355	46.4277	44.2868	39.8764	26.527	24.5169	24.073	protein_coding	3360	not_diff_edited
CG2662	FBgn0024993	0	0	0	0	0	0	0	0	0	0		25.3065	28.0543	31.8366	21.446	26.5631	25.3654	24.944	protein_coding	1765	not_edited
Ugalt	FBgn0024994	0	0	0	0	0	0	0	0	0	0		18.1484	20.8762	18.4066	20.1221	20.8999	22.5962	21.733	protein_coding	2120	not_edited
eIF2Bbeta	FBgn0024996	0	0	0	0	0	0	0	0	0	0		72.6742	50.3745	64.4136	61.5439	50.8753	57.4059	60.3605	protein_coding	1357	not_edited
CG2681	FBgn0024997	0	0	0	0	0	0	0	0	0	0		3.68047	2.68713	3.19058	2.36857	2.25671	3.33373	4.03626	protein_coding	2283	not_edited
CG2685	FBgn0024998	0	0	0	0	0.142857	0.4	0	0.386506	0	0.047619		50.2954	50.509	48.7775	44.3233	31.9365	38.3022	39.8636	protein_coding	1952	not_diff_edited
Bem46	FBgn0025109	0	0	0	0	0.125	0.1	0.125	0.362459	0	0.125		16.2929	16.144	13.9962	10.1895	15.3658	14.9233	15.5675	protein_coding	1710	not_diff_edited
Ant2	FBgn0025111	0	0	0	0	0	0	0	0	0	0		12.9248	17.6524	10.6853	10.4409	19.127	19.0962	19.4097	protein_coding	1266	not_edited
az2	FBgn0025185	0	0	0	0	0	0	0	1	0	0		35.2731	29.4896	35.0147	26.6569	27.2243	25.4426	25.7752	protein_coding	2006	not_edited
ari-2	FBgn0025186	0	0	0.1	0.0416667	0.099359	0.205128	0.0364583	0.425134	0.0472222	0.0574252	1.21606	46.3114	48.2188	46.5289	49.7361	41.2782	48.223	46.9725	protein_coding	3008	not_diff_edited
PHDP	FBgn0025334	0	0	0	0	0	0	0	0	0	0		10.7977	13.49	9.9419	3.18911	9.84472	5.70318	3.80417	protein_coding	942	not_edited
Cpes	FBgn0025335	0	0	0	0	0.1	0	0.125	0.261244	0	0.116667		22.2811	22.0774	28.2047	27.589	18.0717	16.8458	15.0184	protein_coding	1568	not_diff_edited
CG4882	FBgn0025336	0	0	0	0	0	0	0	1	0	0		36.4451	33.956	27.1986	32.1476	25.3484	26.7078	30.2248	protein_coding	1626	not_edited
Mtpbeta	FBgn0025352	0	0	0	0	0.136364	0	0.1	0.27385	0	0.112121		46.0837	53.3645	38.8668	36.5852	46.5724	60.424	50.4541	protein_coding	1593	not_diff_edited
Optix	FBgn0025360	0	0	0	0	0	0	0	0	0	0		31.1621	31.0415	31.787	24.7718	33.7936	33.5607	33.7706	protein_coding	2668	not_edited
Ip259	FBgn0025366	0.0178571	0.12963	0.0810811	0.0689655	0.232558	0.135135	0.12766	0.0176475	0.0932254	0.162626	1.74444	263.551	270.785	239.078	249.64	230.845	234.885	248.305	protein_coding	1136	not_diff_edited
Fpps	FBgn0025373	0	0.0666667	0	0	0.168254	0.175	0.0333333	0.00711657	0.0222222	0.0783069	3.52381	28.3756	31.1073	22.7295	29.9388	52.0482	45.2284	43.6802	protein_coding	1465	ars
rush	FBgn0025381	0	0.0533333	0.0375	0.0166667	0.145556	0.047619	0.182222	0.00663949	0.0358333	0.17	4.74419	77.2922	64.7779	69.3205	65.8842	41.6485	41.3854	36.5939	protein_coding	2672	ars
Rab27	FBgn0025382	0	0	0	0	0.5	0	0.111111	0.160301	0	0.240741		19.5105	17.0907	18.6294	22.6655	22.0709	17.4614	16.0388	protein_coding	1564	not_diff_edited
CG14780	FBgn0025383	0	0	0	0	0	0	0	0	0	0		5.72211	4.85982	3.8469	3.33176	3.80929	6.62033	5.20449	protein_coding	1082	not_edited
CG12179	FBgn0025388	0.24	0.228571	0.216667	0.0625	0.2	0.25	0	0.881269	0.169246	0.0666667	0.393904	20.3502	14.446	19.4157	18.1569	15.6874	18.7567	18.1661	protein_coding	4368	not_diff_edited
Mur2B	FBgn0025390	0	0	0	0	0	0	0	0	0	0		14.6933	8.80011	21.5124	7.71884	15.9005	11.8999	12.3221	protein_coding	6772	not_edited
Scgdelta	FBgn0025391	0	0	0	0	0	0	0	0	0	0		20.3858	15.3338	14.7055	18.3968	13.1749	14.4614	12.2299	protein_coding	2972	not_edited
inc	FBgn0025394	0	0.0301587	0.0238095	0.0571429	0.0603175	0.140476	0.047619	0.490075	0.037037	0.0518519	1.4	62.6078	58.0891	66.536	59.52	63.1017	71.6062	68.233	protein_coding	2776	not_diff_edited
CycT	FBgn0025455	0.0377143	0.0548549	0.0669202	0.0719545	0.138021	0.0968547	0.137753	0.00407598	0.0645765	0.137842	2.13456	67.5691	64.5576	71.227	72.4056	66.7782	64.6241	59.1506	protein_coding	6041	ars
CREG	FBgn0025456	0	0	0	0	0	0	0	0	0	0		5.05676	5.92154	3.78592	3.1228	4.28446	5.11923	3.19292	protein_coding	962	not_edited
Bub3	FBgn0025457	0.04	0.193548	0.619048	0.263158	0.541667	0.355556	0.37931	0.539497	0.358585	0.433429	1.20872	85.0706	97.4837	77.9293	66.6116	108.942	99.9271	104.867	protein_coding	1362	not_diff_edited
Bap60	FBgn0025463	0	0.047619	0	0	0	0	0	0.781673	0.015873	0	0	145.966	166.36	138.673	137.793	150.357	159.331	142.791	protein_coding	1936	not_diff_edited
slv	FBgn0025469	0	0	0	0	0	0	0	0	0	0		16.6681	18.9755	17.9411	13.4909	12.8079	20.4642	19.295	protein_coding	1247	not_edited
fidipidine	FBgn0025519	0	0.166667	0.166667	0	0	0	0.333333	1	0.111111	0.222222	2	23.2639	25.046	25.0014	22.1853	25.2782	19.0221	22.0102	protein_coding	1977	not_diff_edited
bab2	FBgn0025525	0	0.0769231	0	0	0.1875	0.448718	0.111111	0.0690403	0.025641	0.136574	5.32639	31.7971	39.0849	29.3208	25.1026	44.2521	47.5888	41.8817	protein_coding	5146	not_diff_edited
unc-119	FBgn0025549	0	0.00555556	0.0166667	0	0.128838	0.0288671	0.00900901	0.547016	0.00740741	0.0489519	6.60851	51.5943	64.0437	59.8115	55.2042	55.704	57.3974	59.9442	protein_coding	2340	not_diff_edited
SF1	FBgn0025571	0.00560224	0.0254937	0.0159151	0.0047619	0.0595194	0.0443064	0.0851792	0.00556403	0.0153902	0.076626	4.97886	220.974	244.108	207.71	239.469	293.732	269.846	262.144	protein_coding	1533	ars
Pli	FBgn0025574	0	0	0	0	0	0.103448	0	0.42865	0	0		65.81	77.133	62.0122	63.7461	96.5458	81.7364	77.2395	protein_coding	2903	not_diff_edited
eIF3e	FBgn0025582	0	0.0203877	0.0554435	0.0125	0.016129	0.075	0.02	0.791219	0.0294437	0.0187097	0.635438	218.5	215.638	198.533	217.009	216.59	211.185	221.276	protein_coding	1520	not_diff_edited
Gk1	FBgn0025592	0	0	0	0	0.0178571	0	0.0104167	0.687715	0	0.0128968		23.5646	23.8026	24.2247	18.0279	25.8536	34.0465	33.1048	protein_coding	1933	not_diff_edited
Faf2	FBgn0025608	0	0.0272727	0.012987	0.0233918	0.0638058	0.0714286	0.021978	0.224953	0.0212172	0.0359206	1.693	66.9468	66.7193	71.2292	73.0273	72.3415	70.9169	69.86	protein_coding	2279	not_diff_edited
CG3081	FBgn0025613	0	0	0	0	0	0	0	0	0	0		0.525222	1.04084	1.85378	1.18929	1.22377	1.24066	1.01333	protein_coding	2526	not_edited
Torsin	FBgn0025615	0	0	0	0	0	0	0	0	0	0		46.0464	38.0212	44.3923	33.0173	43.9584	35.9325	43.679	protein_coding	1383	not_edited
CG16989	FBgn0025621	0	0	0.25	0.166667	0	0	0	0.0945373	0.138889	0	0	27.2233	26.1909	27.5097	24.7084	23.2929	20.2408	23.5371	protein_coding	3915	not_diff_edited
CG4025	FBgn0025624	0	0	0	0	0	0.4	0	0.288934	0	0		65.2656	68.5561	65.4562	61.0518	33.6546	32.1333	25.5966	protein_coding	1240	not_diff_edited
Sik2	FBgn0025625	0	0.085023	0.0776068	0.1	0.259194	0.208772	0.123333	0.271273	0.0875433	0.16862	1.92614	74.749	81.5225	72.9206	70.1923	68.0703	65.3145	63.3308	protein_coding	5230	not_diff_edited
CG4281	FBgn0025626	0.00324675	0.0392536	0.0324134	0.0333759	0.0574451	0.100468	0.0618622	0.100774	0.0350143	0.0603899	1.72472	45.4853	48.6882	44.5296	43.3029	44.6745	47.8958	50.3477	protein_coding	2664	not_diff_edited
CG4199	FBgn0025628	0	0	0	0	0.107143	0.0285714	0	0.0950872	0	0.0357143		69.4668	64.8339	62.3278	72.452	27.7938	34.9849	29.0386	protein_coding	2521	not_diff_edited
CG4045	FBgn0025629	0	0	0	0	0	0	0	1	0	0		42.6426	42.2527	39.4588	24.7361	32.3749	43.6544	51.5815	protein_coding	923	not_edited
Rtca	FBgn0025630	0	0.0384615	0	0	0.0833333	0	0	0.896392	0.0128205	0.0277778	2.16667	29.0204	24.0341	26.4988	30.8947	20.9413	21.7053	21.0589	protein_coding	2042	not_diff_edited
moody	FBgn0025631	0	0.25	0	0	0	0	0.5	0.48471	0.0833333	0.333333	4	23.0379	11.4882	19.4866	14.5246	9.99891	8.84119	9.41244	protein_coding	2937	not_diff_edited
CG4313	FBgn0025632	0	0	0	0	0	0	0	0	0	0		15.187	15.4974	8.80045	12.3184	9.77071	10.0968	7.60945	protein_coding	1951	not_edited
CG13366	FBgn0025633	0	0	0	0	0.0277778	0.111111	0	0.423448	0	0.00925926		53.6888	52.7054	54.5091	56.5977	54.9029	66.5309	63.8764	protein_coding	4448	not_diff_edited
CG13367	FBgn0025634	0	0	0	0	0.0555556	0	0.0769231	0.58536	0	0.0698006		46.2209	53.7141	43.3018	37.2125	47.8644	48.8137	43.5968	protein_coding	1550	not_diff_edited
CG17829	FBgn0025635	0	0	0	0	0	0	0	0	0	0		28.816	26.4159	25.3689	26.3661	28.3181	24.0123	26.7766	protein_coding	2256	not_edited
SkpA	FBgn0025637	0	0	0	0	0.0151515	0.0102041	0.0833333	0.2956	0	0.0606061		253.778	249.866	259.517	249.496	228.288	253.66	226.217	protein_coding	826	not_diff_edited
Roc1a	FBgn0025638	0	0	0	0	0	0	0	0	0	0		150.631	174.129	126.324	102.324	149.387	201.367	152.462	protein_coding	1145	not_edited
Hmt4-20	FBgn0025639	0	0.0382594	0.0512423	0.0351267	0.196725	0.109903	0.126793	0.0105627	0.0415428	0.150104	3.61323	93.532	92.5917	98.4202	99.3017	96.8577	95.4699	95.5461	protein_coding	5149	not_diff_edited
CG13369	FBgn0025640	0	0	0	0	0	0	0	1	0	0		25.9697	23.1217	25.6825	28.6352	21.4852	27.8145	27.0126	protein_coding	1175	not_edited
DAAM	FBgn0025641	0.00581395	0.0665509	0.113025	0.0982828	0.16789	0.102778	0.09375	0.778242	0.0926197	0.118463	1.27903	114.236	117.801	117.88	125.967	72.4948	67.2012	63.5708	protein_coding	5323	not_diff_edited
CycK	FBgn0025674	0	0.0446429	0.0111111	0	0.0543672	0.0408333	0.0540404	0.402999	0.0185847	0.0541493	2.91366	18.4203	19.1495	16.6089	16.2053	17.414	18.4949	18.1772	protein_coding	5858	not_diff_edited
CkIIalpha-i3	FBgn0025676	0	0.0222222	0	0.0125	0.0222222	0	0	0.932132	0.0115741	0.00740741	0.64	20.676	18.7797	29.0553	21.8483	12.3783	11.3379	7.97816	protein_coding	1540	not_diff_edited
CaBP1	FBgn0025678	0	0.00708104	0	0	0.0797285	0.0779762	0.0321279	0.00176685	0.00236035	0.0479948	20.3338	116.705	125.972	115.101	115.038	105.587	113.873	118.138	protein_coding	1781	ars
CG3558	FBgn0025681	0.08	0.0666667	0	0.05	0	0.0944444	0.142857	0.55392	0.0388889	0.0952381	2.44898	47.042	44.5357	44.4979	38.7172	41.988	44.229	40.5083	protein_coding	4221	not_diff_edited
scf	FBgn0025682	0	0.0640693	0.0802198	0.169231	0.151709	0.0648352	0.0997732	0.971322	0.104507	0.117085	1.12036	32.2265	40.152	27.779	28.6108	45.3501	44.2531	42.8457	protein_coding	1386	not_diff_edited
CG3164	FBgn0025683	0	0.0133929	0.0142857	0.02	0.140606	0.01	0.0388889	0.0865856	0.0158929	0.0727946	4.58034	63.4635	68.6973	70.4866	65.0337	66.5595	69.5623	63.0978	protein_coding	2864	not_diff_edited
MFS18	FBgn0025684	0	0.0555556	0.321429	0	0.25	0.142857	0.111111	0.737946	0.125661	0.157407	1.25263	20.363	20.6516	15.5017	18.2266	29.5839	28.8604	26.3454	protein_coding	1846	not_diff_edited
CG5885	FBgn0025700	0.00757576	0.05	0.00862069	0	0.168203	0.11402	0.0192308	0.0527706	0.0195402	0.0688882	3.52545	97.8513	100.314	114.624	97.8359	125.347	135.082	140.242	protein_coding	1044	not_diff_edited
Srpk79D	FBgn0025702	0	0.0625	0.12037	0.0833333	0.288889	0.142857	0.025641	0.720542	0.0887346	0.11339	1.27786	56.8775	58.9139	50.7738	45.2493	37.2982	35.3791	40.1835	protein_coding	3771	not_diff_edited
CG13920	FBgn0025712	0	0	0	0	0	0	0	0	0	0		89.3373	81.3982	96.6489	83.7066	67.3916	105.341	84.3975	protein_coding	1292	not_edited
Bap55	FBgn0025716	0.0111111	0.0450192	0.00925926	0.0185185	0.138657	0.16716	0.082716	0.00166952	0.0242656	0.101363	4.17722	86.4659	101.74	88.305	75.8682	95.1366	100.299	107.739	protein_coding	1473	ars
Ate1	FBgn0025720	0	0	0	0	0	0	0	0	0	0		62.0636	53.7759	70.4893	52.5633	49.1418	42.7028	37.3219	protein_coding	1646	not_edited
beta'COP	FBgn0025724	0	0.0241288	0.0263223	0.00166667	0.0753248	0.0520891	0.06033	0.00230465	0.0173726	0.0653283	3.76042	81.2066	86.8956	78.0609	70.1553	71.2484	77.537	74.9698	protein_coding	3066	ars
alphaCOP	FBgn0025725	0	0.020608	0.0111111	0.0244048	0.0790276	0.079969	0.0638095	0.00387498	0.018708	0.0688822	3.68197	63.9823	64.5793	59.9651	54.9555	49.2719	52.8062	56.4908	protein_coding	4078	ars
unc-13	FBgn0025726	0.0329861	0.0916702	0.0564904	0.068254	0.162393	0.108408	0.03125	0.355224	0.0721382	0.0749644	1.03918	34.6215	39.1572	37.348	38.7556	28.9639	28.7396	29.4934	protein_coding	12914	not_diff_edited
pon	FBgn0025739	0	0.0131579	0.170455	0.0625	0	0.078125	0	0.216097	0.0820375	0	0	54.2382	43.971	48.8087	50.3577	41.3988	44.0643	42.5134	protein_coding	2601	not_diff_edited
PlexB	FBgn0025740	0	0	0	0	0.0555556	0.0833333	0.0972222	0.143411	0	0.0833333		8.46837	8.70172	9.66786	9.80073	8.03869	8.82699	7.69714	protein_coding	7050	not_diff_edited
PlexA	FBgn0025741	0.0045045	0.0185185	0.0160232	0.0481982	0.0869048	0.0793274	0.0554191	0.0455686	0.02758	0.0659144	2.38994	19.4717	23.4006	23.6197	21.9965	19.3649	23.6897	22.0406	protein_coding	10243	not_diff_edited
mtm	FBgn0025742	0.0117647	0.05	0.069697	0.0733333	0.192381	0.09	0.0769231	0.173598	0.0643434	0.115409	1.79364	42.2406	41.0684	34.5307	37.7201	35.1172	35.3341	41.781	protein_coding	2230	not_diff_edited
mbt	FBgn0025743	0	0.0108696	0	0.0178571	0.0416667	0.0504808	0.0610795	0.463542	0.00957557	0.0546086	5.70291	68.4527	65.6822	56.1834	65.2474	70.2913	65.8744	59.9786	protein_coding	3269	not_diff_edited
ind	FBgn0025776	0	0	0	0	0	0	0	0	0	0		4.71301	5.44824	3.69658	4.26876	12.354	11.5305	10.9115	protein_coding	1126	not_edited
homer	FBgn0025777	0	0.0454545	0	0	0.0882353	0.0208333	0.0434783	0.813596	0.0151515	0.0583973	3.85422	69.0015	68.0051	67.9398	54.8941	66.8458	64.6242	69.4109	protein_coding	2397	not_diff_edited
Cdc16	FBgn0025781	0	0	0	0	0	0.0833333	0	0.253727	0	0		16.9115	19.438	16.1161	21.8274	21.2781	19.6885	20.5556	protein_coding	2615	not_diff_edited
TBPH	FBgn0025790	0.184211	0.147059	0.15	0.144737	0.176471	0.203704	0.191826	0.176549	0.147265	0.186708	1.26783	148.917	132.312	149.138	121.224	145.29	134.351	145.791	protein_coding	2156	not_diff_edited
Smox	FBgn0025800	0.00757576	0.0145833	0.141332	0.0259259	0.132125	0.103729	0.0390341	0.433858	0.0606137	0.0700645	1.15592	93.4166	101.77	91.3764	90.1042	87.7481	79.3204	80.736	protein_coding	4521	not_diff_edited
Sbf	FBgn0025802	0	0.00617284	0.0296296	0	0.156723	0.132365	0.0777778	0.00841984	0.0119342	0.104093	8.72225	21.3816	23.5981	20.3566	21.3624	24.1431	23.2442	23.3043	protein_coding	6722	ars
Rad9	FBgn0025807	0	0	0	0	0	0	0	0	0	0		9.82749	8.82474	9.39418	6.67586	5.36674	4.35264	10.6653	protein_coding	1440	not_edited
Rad17	FBgn0025808	0	0	0	0	0	0	0	0	0	0		6.54986	9.61479	7.13512	5.93247	11.8698	10.5601	10.3903	protein_coding	1823	not_edited
Paf-AHalpha	FBgn0025809	0	0	0	0	0	0	0	1	0	0		56.705	51.3007	51.1229	41.0321	37.6981	51.7897	47.8041	protein_coding	1435	not_edited
Mgstl	FBgn0025814	0	0	0	0	0	0	0.0769231	0.379888	0	0.0512821		14.8807	15.2055	16.413	14.5311	29.2546	24.9507	20.4558	protein_coding	951	not_diff_edited
Mcm6	FBgn0025815	0	0.01	0.0320513	0	0.122619	0.0501538	0.0723766	0.0442714	0.0140171	0.0891241	6.35824	51.3566	53.0859	50.1644	54.9143	69.4329	74.2957	72.6613	protein_coding	2790	not_diff_edited
JTBR	FBgn0025820	0	0	0	0	0	0	0	0	0	0		38.1142	43.3195	24.399	28.9372	20.8956	18.7251	14.2744	protein_coding	789	not_edited
IntS8	FBgn0025830	0	0	0	0	0	0.0555556	0.166667	0.497077	0	0.111111		22.0246	20.4925	15.484	14.2316	23.1554	24.2	19.2771	protein_coding	3293	not_diff_edited
Fen1	FBgn0025832	0	0	0	0	0	0	0	0	0	0		20.5393	21.9415	13.5926	17.0046	11.2164	16.2445	18.9467	protein_coding	1378	not_edited
CG8910	FBgn0025833	0	0	0	0	0	0	0	0	0	0		31.0319	29.2043	25.8161	32.6345	15.1264	15.6419	15.0303	protein_coding	3406	not_edited
RhoGAP1A	FBgn0025836	0	0.0537548	0.0150376	0	0.141126	0.0959802	0.125567	0.27349	0.0229308	0.130753	5.70207	85.8106	94.8809	86.5341	87.9873	90.5384	86.6365	86.0806	protein_coding	3824	not_diff_edited
ND-B14.5A	FBgn0025839	0	0	0	0	0	0	0.142857	0.11566	0	0.0952381		72.8842	54.2991	56.7358	42.4376	43.4127	49.3746	48.8461	protein_coding	807	not_diff_edited
Crag	FBgn0025864	0.00189753	0.0718954	0.0477941	0.0762767	0.0872549	0.0352262	0.0721847	0.982612	0.0653221	0.0772081	1.18196	66.9578	66.7211	59.5279	66.6823	48.9377	45.2112	50.8934	protein_coding	7001	not_diff_edited
Cortactin	FBgn0025865	0	0	0.08	0.0333333	0.315	0.25	0.05	0.00342262	0.0377778	0.138333	3.66176	72.319	62.1279	61.3645	66.0885	50.2063	50.3686	50.9577	protein_coding	2391	ars
CalpB	FBgn0025866	0.142857	0.116071	0	0.0833333	0.190476	0	0.166667	0.315295	0.0664683	0.174603	2.62687	17.8164	19.83	14.644	19.7292	11.0889	9.63592	10.0296	protein_coding	3624	not_diff_edited
Meics	FBgn0025874	0.375	0.1	0.5	0.5	0	0.5	0.5	0.815109	0.366667	0.333333	0.909091	15.5619	12.4278	12.0236	12.6224	11.906	10.1109	10.2171	protein_coding	1904	not_diff_edited
wrapper	FBgn0025878	0	0	0	0	0	0	0	0	0	0		11.6319	8.64419	7.36884	6.9899	6.77561	18.7957	12.1704	protein_coding	1977	not_edited
snoRNA:Me18S-A1576	FBgn0025881	0	0	0	0	0	0	0	0	0	0		160.458	193.891	248.636	372.194	186.933	312.994	208.397	snoRNA	113	not_edited
Inos	FBgn0025885	0	0	0	0.0285714	0	0	0	0.6041	0.00952381	0	0	85.0627	78.5483	71.5206	92.5746	83.7925	66.5012	60.5761	protein_coding	1986	not_diff_edited
Eph	FBgn0025936	0	0	0.0802696	0	0.136607	0.0113636	0.0830357	0.298336	0.0267565	0.100893	3.77077	40.3776	43.9262	52.5791	44.1139	43.69	64.0437	59.7786	protein_coding	3691	not_diff_edited
Top3beta	FBgn0026015	0	0.025	0.0357143	0	0.0857143	0.0669643	0.09375	0.340674	0.0202381	0.0910714	4.5	54.2062	53.3118	56.5124	50.8589	48.6133	47.6768	54.8277	protein_coding	3296	not_diff_edited
Rlip	FBgn0026056	0.261905	0.221429	0.458333	0.5	0.04	0.216667	0.05	0.0194544	0.393254	0.0466667	0.118668	40.7948	37.1114	35.9964	30.34	36.0542	29.906	26.2581	protein_coding	2515	not_diff_edited
Mhcl	FBgn0026059	0	0.107143	0.0969697	0.0833333	0.037037	0.31685	0.27013	0.453127	0.0958153	0.192432	2.00837	71.2562	79.2774	77.1	64.6412	74.9083	72.3635	71.4445	protein_coding	3941	not_diff_edited
UBL3	FBgn0026076	0	0.0357143	0	0	0.163333	0.0617284	0.0454545	0.194129	0.0119048	0.0847475	7.11879	31.9393	20.8954	26.4964	23.6437	31.0078	31.7121	33.6548	protein_coding	2160	not_diff_edited
Gasp	FBgn0026077	0	0	0	0	0	0	0	0	0	0		9.19685	4.16584	10.2018	2.49899	6.12248	5.85228	9.73371	protein_coding	1683	not_edited
Nsun2	FBgn0026079	0.0555556	0	0	0	0	0.25	0.222222	0.156431	0	0.148148		22.9804	25.9976	21.7144	22.8629	13.2807	15.2042	17.595	protein_coding	2444	not_diff_edited
Tip60	FBgn0026080	0	0	0	0	0.25	0	0	0.523424	0	0.0833333		28.1771	40.223	30.0601	31.4688	32.5482	35.0521	25.7072	protein_coding	1852	not_diff_edited
tyf	FBgn0026083	0	0.046137	0.0484087	0.0541068	0.0845209	0.0679358	0.0585647	0.395075	0.0495508	0.0672168	1.35652	57.4208	55.3072	57.5787	66.5484	52.0515	46.2563	47.7159	protein_coding	10482	not_diff_edited
cib	FBgn0026084	0	0.0131271	0	0	0.055767	0.0875614	0.0898079	0.00629349	0.0043757	0.0784609	17.9311	931.562	976.436	1064.57	1057.88	949.541	931.766	944.068	protein_coding	911	ars
dgt4	FBgn0026085	0	0	0	0	0	0	0	0	0	0		21.9773	13.3325	14.2474	20.7182	6.79279	12.7136	12.4608	protein_coding	986	not_edited
Adar	FBgn0026086	0.00235294	0.0104327	0.037542	0.0507937	0.0529476	0.0667781	0.0647142	0.0467708	0.0329228	0.060792	1.8465	22.491	29.4784	34.7726	24.0401	48.2511	58.9234	53.4966	protein_coding	6823	not_diff_edited
CG14818	FBgn0026088	0	0	0	0	0	0	0	0	0	0		25.8834	46.1642	35.6723	36.1702	23.2618	25.4545	21.4018	protein_coding	598	not_edited
CG14817	FBgn0026089	0	0	0	0	0	0	0	1	0	0		22.5925	30.4831	19.2282	20.2453	19.0403	24.3315	22.2579	protein_coding	920	not_edited
CG14812	FBgn0026090	0	0	0	0	0	0	0	0	0	0		44.1134	41.5246	64.2257	48.6955	62.9554	50.2406	53.6188	protein_coding	802	not_edited
Cdc45	FBgn0026143	0	0.0277778	0	0	0.132275	0.0555556	0.12037	0.208345	0.00925926	0.124339	13.4286	19.9746	19.792	20.9151	19.8105	26.761	29.3209	34.4525	protein_coding	2214	not_diff_edited
CBP	FBgn0026144	0	0	0	0	0	0	0	0	0	0		69.0173	63.7738	70.0074	70.9444	82.2916	89.7448	89.0317	protein_coding	2185	not_edited
TTLL4A	FBgn0026147	0	0	0	0	0	0.047619	0.25	0.0550295	0	0.166667		10.1567	9.42283	9.97051	9.05284	10.476	10.8061	12.5062	protein_coding	6836	not_diff_edited
CG12253	FBgn0026148	0	0	0	0	0	0	0	0	0	0		18.9021	23.3232	13.4269	16.4743	10.3872	13.7198	15.6882	protein_coding	1240	not_edited
BCL7-like	FBgn0026149	0	0	0	0	0	0	0.111111	0.480398	0	0.0740741		44.6489	47.9275	39.0845	45.8564	47.0622	49.7743	47.9936	protein_coding	1664	not_diff_edited
ApepP	FBgn0026150	0	0	0.0277778	0	0.0576923	0.0166667	0	0.547369	0.00925926	0.0192308	2.07692	17.5683	14.4064	18.7686	16.1867	17.8793	23.1005	26.4148	protein_coding	2190	not_diff_edited
tna	FBgn0026160	0.0047619	0.0120875	0.0344356	0.0498268	0.115239	0.0737857	0.0752912	0.153872	0.0321166	0.0886071	2.75892	185.881	174.34	185.58	201.454	213.108	206.732	211.48	protein_coding	3740	not_diff_edited
snoRNA:Psi18S-1820	FBgn0026169	0	0	0	0	0	0	0	0	0	0		4412.89	4475.84	4831.29	5819.44	4968.07	4224.37	4848.73	snoRNA	140	not_edited
SkpB	FBgn0026176	0	0	0	0	0	0	0	0	0	0		2.52131	2.49825	2.37306	1.37019	1.17493	1.53147	2.33492	protein_coding	877	not_edited
siz	FBgn0026179	0.00793651	0.0565476	0.0369176	0.0533788	0.151723	0.147453	0.0983655	0.0383804	0.048948	0.116151	2.37296	114.883	112.138	112.354	121.611	144.577	142.371	160.708	protein_coding	4654	not_diff_edited
Rok	FBgn0026181	0.0153846	0.0280913	0.010989	0.00854701	0.0140659	0.0964326	0.0384615	0.299043	0.0158758	0.0303297	1.91044	54.7261	57.2061	61.1416	58.119	51.3941	51.3421	49.2298	protein_coding	5293	not_diff_edited
promL	FBgn0026189	0.000909091	0.0243732	0.0320769	0.0213046	0.0621131	0.0447261	0.0442001	0.0805242	0.0259182	0.0501711	1.93575	93.0162	93.7904	87.0584	86.872	86.462	98.2594	99.704	protein_coding	4046	not_diff_edited
par-6	FBgn0026192	0	0.0131579	0	0.0227273	0.2	0.0833333	0.04	0.0240246	0.0119617	0.0933333	7.80267	41.0501	39.4785	33.0763	33.9782	33.9586	35.795	32.5448	protein_coding	2564	not_diff_edited
nop5	FBgn0026196	0	0.0722222	0	0.0416667	0.090538	0.061039	0.0942177	0.102274	0.037963	0.0929911	2.44952	59.03	38.4296	40.464	46.0646	65.3599	81.2428	88.9457	protein_coding	1813	not_diff_edited
lncRNA:noe	FBgn0026197	0	0	0	0	0	0	0	0	0	0		724.743	789.725	774.401	724.117	709.904	636.839	642.648	ncRNA	1077	not_edited
myo	FBgn0026199	0	0	0	0	0	0	0	1	0	0		6.26095	4.99323	5.92875	6.84645	6.2266	6.80207	5.12639	protein_coding	2896	not_edited
mei-P26	FBgn0026206	0	0.0777211	0.0714286	0	0.0357143	0.117007	0.047619	0.739127	0.0497166	0.0436508	0.877993	79.1158	82.9151	88.1077	86.2426	69.4229	73.7609	71.2321	protein_coding	5232	not_diff_edited
mbo	FBgn0026207	0	0.0880952	0.02	0	0.158333	0.025	0.08	0.201279	0.0360317	0.106111	2.94493	27.2305	30.5677	23.9262	25.2881	21.6845	23.7284	24.5392	protein_coding	2566	not_diff_edited
gus	FBgn0026238	0	0.142857	0.1	0	0.363248	0.15625	0.136364	0.0375187	0.0809524	0.211992	2.61872	40.3088	48.5605	45.3764	45.3083	50.3382	58.4211	54.3823	protein_coding	1525	not_diff_edited
gukh	FBgn0026239	0.25	0.666667	0.4	0	0.666667	0.714286	0.4	0.465694	0.355556	0.488889	1.375	86.933	81.396	83.7041	88.6053	78.8081	77.5936	79.2168	protein_coding	6191	not_diff_edited
eIF1A	FBgn0026250	0	0	0	0	0	0	0	0	0	0		138.367	131.778	143.823	133.598	149.93	142.252	150.221	protein_coding	1646	not_edited
msk	FBgn0026252	0.00405844	0.0413143	0.0619813	0.0367364	0.107182	0.0353534	0.0686784	0.199846	0.0466773	0.0815131	1.74631	90.9148	97.3519	89.4397	101.019	98.9239	91.7002	99.067	protein_coding	3979	not_diff_edited
cav	FBgn0026257	0	0	0	0	0	0	0	0	0	0		14.2563	9.22513	11.2958	8.69619	8.4738	12.9597	8.41994	protein_coding	1520	not_edited
eIF5B	FBgn0026259	0	0.00680272	0.00892857	0.0357143	0.0277778	0	0.0185185	0.955039	0.0171485	0.0216049	1.25987	76.834	76.6785	75.9789	62.2425	41.0262	41.5737	43.1935	protein_coding	4006	not_diff_edited
bonsai	FBgn0026261	0	0	0.166667	0	0.5	0.25	0	0.0594432	0.0555556	0.166667	3	33.8102	22.7807	27.0489	20.2113	17.8563	26.0131	22.9613	protein_coding	981	not_diff_edited
bip2	FBgn0026262	0	0.047619	0	0	0	0.222222	0	0.593855	0.015873	0	0	21.2595	18.4441	25.2424	19.3	23.3977	28.1672	24.4965	protein_coding	4514	not_diff_edited
bip1	FBgn0026263	0	0	0	0	0	0	0	1	0	0		23.1333	22.3265	22.6214	20.0004	14.0002	13.9906	17.389	protein_coding	1472	not_edited
aft	FBgn0026309	0	0	0.111111	0	0.159259	0	0	0.82721	0.037037	0.0530864	1.43333	21.2136	25.3751	20.9107	26.4842	23.1554	25.3451	25.4417	protein_coding	2314	not_diff_edited
X11L	FBgn0026313	0.0147059	0.125788	0.0512821	0.0192308	0.141777	0.0721154	0.0920139	0.392514	0.0654336	0.108601	1.65972	67.5733	83.8601	65.2334	68.0589	65.6674	59.0103	57.9893	protein_coding	5288	not_diff_edited
Ubc10	FBgn0026316	0	0	0	0	0	0	0	1	0	0		48.6948	51.7586	59.3728	49.3172	47.4465	45.2629	37.9209	protein_coding	999	not_edited
Tsc1	FBgn0026317	0.00555556	0.0384615	0.0192308	0.030303	0.133333	0.0384615	0.0227273	0.368926	0.0293318	0.059596	2.03179	29.1722	24.1816	23.504	22.3614	21.8196	24.8211	23.9147	protein_coding	3896	not_diff_edited
Traf4	FBgn0026319	0.05	0.02	0.0716667	0.116667	0.193296	0.225299	0.0945346	0.0325125	0.0694444	0.127455	1.83536	96.3829	84.854	106.004	89.3942	61.8248	57.2386	52.6285	protein_coding	2675	not_diff_edited
Tom	FBgn0026320	0	0	0	0	0	0.0384615	0.0357143	0.253384	0	0.0238095		119.859	83.2705	101.033	103.569	150.871	126.453	137.685	protein_coding	963	not_diff_edited
Tak1	FBgn0026323	0	0	0	0	0	0	0	1	0	0		97.5602	90.5601	87.6615	88.1214	93.674	103.649	90.5965	protein_coding	1650	not_edited
Taf10b	FBgn0026324	0	0	0.111111	0	0.222222	0.5	0.333333	0.0303733	0.037037	0.296296	8	95.5548	106.419	98.484	100.853	77.281	105.529	85.0173	protein_coding	560	not_diff_edited
Mad1	FBgn0026326	0	0.0141369	0.022619	0	0.237267	0.170032	0.198341	9.63036e-05	0.012252	0.211316	17.2475	48.2308	54.2577	49.9174	48.283	51.753	51.2129	46.8064	protein_coding	2439	ars
2005-09-01	FBgn0026361	0	0	0	0	0	0	0	0	0	0		8.44061	7.60313	10.2313	7.645	7.15151	12.17	14.8043	protein_coding	1729	not_edited
Sara	FBgn0026369	0.032197	0.0614549	0.0444444	0.0208333	0.259259	0.195459	0.174074	0.00655766	0.0422442	0.202469	4.79282	40.5775	45.0426	33.3276	38.3562	30.326	33.4249	30.6871	protein_coding	4621	ars
SAK	FBgn0026371	0	0	0.130952	0.0833333	0.666667	0.297619	0.166667	0.00692329	0.0714286	0.333333	4.66667	14.8243	12.089	17.7495	10.6941	12.8381	17.2652	15.9457	protein_coding	3371	ars
RpL23A	FBgn0026372	0	0.00724638	0.00980392	0	0.0668563	0.0185759	0.00806452	0.263283	0.00568343	0.0276618	4.86709	540.661	595.426	634.907	709.986	628.701	564.285	641.368	protein_coding	1321	not_diff_edited
RpII33	FBgn0026373	0	0.025641	0	0	0.194712	0.113636	0.125	0.000292019	0.00854701	0.148237	17.3437	96.6539	105.709	90.1126	85.4786	77.0155	92.7708	93.4144	protein_coding	970	ars
Rhp	FBgn0026374	0	0	0	0	0	0.25	0	0.411805	0	0		8.37042	8.29389	9.43749	7.81834	10.5642	13.9465	14.5344	protein_coding	2536	not_diff_edited
RhoGAPp190	FBgn0026375	0	0.0886636	0.0919683	0.0553427	0.226408	0.0830757	0.120139	0.150711	0.0786582	0.155562	1.97769	97.9979	101.132	100.401	108.01	88.8736	78.8222	80.3358	protein_coding	6742	not_diff_edited
Rgl	FBgn0026376	0	0	0	0	0	0	0	0	0	0		52.0336	62.0231	52.8957	51.6048	50.6853	46.3002	43.9696	protein_coding	4564	not_edited
Rep	FBgn0026378	0	0	0.0714286	0	0	0	0	0.684882	0.0238095	0	0	48.5242	47.1691	44.1018	47.8038	21.9693	19.3235	21.031	protein_coding	1923	not_diff_edited
Pten	FBgn0026379	0	0	0	0	0	0	0	1	0	0		7.74948	14.3334	10.5355	9.12472	13.8432	20.3975	18.3402	protein_coding	2568	not_edited
Prosbeta3	FBgn0026380	0	0.133333	0	0	0.5	0.2	0.142857	0.0135037	0.0444444	0.261905	5.89286	77.4157	71.9137	64.3251	61.1345	77.2247	88.1684	80.0944	protein_coding	914	not_diff_edited
Or43b	FBgn0026393	0	0	0	0	0	0	0	0	0	0		5.01118	7.44805	2.57936	3.82964	5.47316	6.65842	6.16349	protein_coding	1412	not_edited
Noa36	FBgn0026400	0.0833333	0.0909091	0	0.5	0.125	0.142857	0.333333	0.975958	0.19697	0.263889	1.33974	38.0837	46.2067	36.576	33.262	27.6165	32.2596	30.1401	protein_coding	1138	not_diff_edited
Nipped-B	FBgn0026401	0	0.0326087	0.0208333	0.0396825	0.134783	0.00933333	0	0.60163	0.0310415	0.0449275	1.44734	25.5205	25.7063	33.0937	31.2243	26.1176	32.6871	24.8091	protein_coding	6273	not_diff_edited
NiPp1	FBgn0026402	0	0.0363636	0	0	0.0571429	0.0727273	0	0.572876	0.0121212	0.0190476	1.57143	37.0443	46.4505	42.4257	27.614	32.463	32.8557	26.5643	protein_coding	1349	not_diff_edited
Dronc	FBgn0026404	0	0	0	0	0	0.1	0	0.454454	0	0		26.3367	22.1815	25.3046	27.7305	21.7333	20.2187	21.3411	protein_coding	2015	not_diff_edited
Mpcp2	FBgn0026409	0	0.0129776	0.0246965	0.0042735	0.0127331	0.0244094	0.00789951	0.929849	0.0139825	0.00951069	0.680184	289.914	286.026	249.13	257.498	271.131	276.305	267.673	protein_coding	1771	not_diff_edited
Lim1	FBgn0026411	0	0	0	0	0	0	0	0	0	0		43.9297	53.237	50.7228	39.0494	57.2663	59.8476	51.231	protein_coding	2708	not_edited
Idgf4	FBgn0026415	0	0	0	0	0	0	0	0	0	0		31.0814	36.1322	22.4587	19.95	30.7927	27.9967	23.7976	protein_coding	1807	not_edited
Hus1-like	FBgn0026417	0	0	0	0.333333	0	0	0.333333	1	0.111111	0.222222	2	18.9152	22.1159	16.0227	14.3911	11.0181	10.7233	9.63431	protein_coding	1169	not_diff_edited
Hsc70Cb	FBgn0026418	0.00136054	0.032476	0.0367471	0.0184889	0.0823203	0.060669	0.0617192	0.0117859	0.0292373	0.0685862	2.34584	150.942	155.883	158.899	157.122	201.94	193.893	199.87	protein_coding	3258	not_diff_edited
Su(var)2-HP2	FBgn0026427	0.0119048	0.0830194	0.0567062	0.0744048	0.125935	0.0715278	0.232875	0.105561	0.0713768	0.197229	2.76321	62.5353	62.2062	64.4483	58.4523	49.0764	46.4477	46.4018	protein_coding	5417	not_diff_edited
HDAC6	FBgn0026428	0	0.2	0	0	0.222222	0	0.25	0.632917	0.0666667	0.240741	3.61111	35.4531	35.0142	30.9422	28.6483	28.0752	21.8161	26.1532	protein_coding	3817	not_diff_edited
Grip84	FBgn0026430	0	0	0	0	0	0	0	1	0	0		22.5355	20.0792	18.9085	20.4113	22.387	20.2495	23.0536	protein_coding	5063	not_edited
Grip75	FBgn0026431	0	0.24	0.1	0.1	0.2	0.233333	0.08	0.79772	0.146667	0.12	0.818182	7.43603	9.61939	12.6367	8.98014	7.94107	9.82806	14.8248	protein_coding	2141	not_diff_edited
Grip163	FBgn0026432	0	0.0555556	0.25	0	0.533333	0.111111	0.25	0.190324	0.101852	0.344444	3.38182	15.0186	13.4596	14.1806	12.0867	15.6022	13.3642	14.7279	protein_coding	4623	not_diff_edited
Grip128	FBgn0026433	0	0	0	0	0	0	0	1	0	0		17.6438	16.4763	16.4272	19.1423	19.6678	14.6492	17.7795	protein_coding	3484	not_edited
Eaat2	FBgn0026438	0	0	0	0	0	0	0	0	0	0		38.0974	35.9515	33.329	35.0751	54.7885	53.6844	58.1557	protein_coding	3169	not_edited
Eaat1	FBgn0026439	0	0.047619	0.1	0.1	0.125	0.35	0.318182	0.000478544	0.0825397	0.253788	3.07474	67.8769	64.7599	58.4109	63.6265	50.5883	70.3657	68.9667	protein_coding	2984	ars
ear	FBgn0026441	0.0104618	0.0710042	0.0563492	0.0609462	0.211338	0.174472	0.188222	0.000348344	0.0627665	0.195927	3.12152	60.4361	57.7959	60.927	58.1543	46.6373	49.8442	38.7672	protein_coding	3988	ars
Drp1	FBgn0026479	0.00961538	0.0396734	0.0222039	0.0221014	0.0399384	0.103481	0.0716454	0.162672	0.0279929	0.0610764	2.18185	83.8832	79.6022	66.2158	77.7221	95.3887	91.3195	91.9264	protein_coding	2868	not_diff_edited
Dek	FBgn0026533	0	0.0440705	0.0833333	0.03125	0.166667	0.159649	0.0833333	0.0579581	0.0528846	0.111111	2.10101	95.9095	106.357	97.0194	96.9666	49.3408	56.7139	51.8806	protein_coding	3947	not_diff_edited
SPARC	FBgn0026562	0	0.0119048	0	0.0217391	0	0	0	0.411942	0.0112146	0	0	110.657	103.834	111.787	78.6229	45.0977	48.293	34.853	protein_coding	1131	not_diff_edited
CG1307	FBgn0026566	0	0	0	0	0	0.0555556	0.05	0.0713077	0	0.0333333		53.4195	50.6626	42.647	45.1009	53.7878	46.3537	57.8629	protein_coding	1159	not_diff_edited
CG5704	FBgn0026570	0	0	0	0	0	0	0	0	0	0		2.74468	3.73944	4.44005	3.26283	9.19298	7.29379	5.95732	protein_coding	1289	not_edited
ADD1	FBgn0026573	0.0714286	0.0854779	0.101562	0.0833333	0.216815	0.0544034	0.0844017	0.503791	0.0901246	0.12854	1.42624	71.7354	64.4403	69.2487	59.4402	59.235	56.7938	59.0106	protein_coding	3366	not_diff_edited
hang	FBgn0026575	0.00766284	0.062777	0.0839616	0.0497789	0.117596	0.0905754	0.0641847	0.382699	0.0655059	0.0819886	1.25162	79.8368	77.7325	89.3591	93.6932	82.6684	78.9695	83.7485	protein_coding	7971	not_diff_edited
Pisd	FBgn0026576	0	0	0.015873	0	0.0603175	0.0401235	0.0192308	0.0538647	0.00529101	0.0329263	6.22308	33.2572	29.6161	26.9928	33.4587	36.5378	35.7989	32.6506	protein_coding	2101	not_diff_edited
CG8677	FBgn0026577	0	0.0277778	0.0970832	0.0724868	0.0239899	0.152778	0	0.894228	0.0657826	0.00799663	0.121562	47.2914	53.0146	48.5561	44.8838	27.94	28.8131	24.306	protein_coding	9183	not_diff_edited
Hmg-2	FBgn0026582	0	0	0	0	0	0	0	0	0	0		37.0993	24.7236	29.7421	23.6406	27.1564	22.9334	21.283	protein_coding	1347	not_edited
Fie	FBgn0026592	0	0	0	0	0	0	0	0	0	0		20.5335	20.6495	18.3887	12.0748	9.28301	10.2385	9.57877	protein_coding	1443	not_edited
Axn	FBgn0026597	0.00757576	0.0924741	0.108643	0.0142857	0.213075	0.0579805	0.128608	0.322378	0.071801	0.156763	2.1833	60.5577	68.7003	61.6091	55.9094	71.1179	74.1395	66.2633	protein_coding	4535	not_diff_edited
Apc2	FBgn0026598	0	0.145833	0.0833333	0.0666667	0.383333	0.0857143	0.0357143	0.480117	0.0986111	0.151587	1.53722	18.9421	16.3821	17.0039	15.0244	12.118	14.0772	16.7306	protein_coding	4039	not_diff_edited
Adk3	FBgn0026602	0	0	0	0	0.571429	0.5	0.166667	0.147199	0	0.301587		47.9776	43.9586	37.0794	38.4551	33.9106	30.077	29.2798	protein_coding	2203	not_diff_edited
alpha-Man-IIb	FBgn0026616	0.133333	0.264706	0.0625	0.05	0.18007	0.240371	0.288889	0.208828	0.125735	0.252616	2.00911	38.8687	35.8224	35.0456	33.7829	45.4798	49.5726	52.7552	protein_coding	5211	not_diff_edited
Taz	FBgn0026619	0	0	0	0	1	0	0	0.272968	0	0.333333		32.0898	31.4652	21.6297	16.349	20.25	19.9654	15.4779	protein_coding	1323	not_diff_edited
tacc	FBgn0026620	0	0.0267735	0.0292398	0.0243227	0.0315432	0.045745	0.0140977	0.878716	0.0267786	0.0199129	0.743612	59.5908	53.5625	57.3194	65.1176	41.3317	49.5221	47.7041	protein_coding	4475	not_diff_edited
nes	FBgn0026630	0	0.05	0	0.0416667	0.0714286	0.208333	0	0.273397	0.0305556	0.0238095	0.779221	32.3459	29.9485	32.1284	21.2523	30.5788	24.6933	24.86	protein_coding	1668	not_diff_edited
Cog2	FBgn0026634	0	0.2	0.3	0	0.583333	0.333333	0.0833333	0.163608	0.166667	0.25	1.5	11.2943	11.3364	13.2877	9.16686	12.8161	13.2157	12.395	protein_coding	3015	not_diff_edited
MagR	FBgn0026666	0	0	0	0	0	0	0	0	0	0		32.1935	27.4221	25.915	25.3222	20.3977	31.4476	37.9209	protein_coding	783	not_edited
IntS4	FBgn0026679	0	0.125	0	0	0.257576	0.1875	0	0.316334	0.0416667	0.0858586	2.06061	31.8982	36.5372	31.3737	31.0295	28.54	28.4172	30.2787	protein_coding	3466	not_diff_edited
Pop1	FBgn0026702	0	0	0	0	0	0	0	1	0	0		10.1847	7.2533	9.54838	6.05368	7.04493	6.92734	6.63172	protein_coding	2779	not_edited
l(1)G0007	FBgn0026713	0.025463	0.0811566	0.0679012	0.0608025	0.0669753	0.0739899	0.0643338	0.973328	0.0699534	0.0652143	0.932253	62.9162	68.3266	59.2705	67.206	46.8732	45.2315	47.4989	protein_coding	3880	not_diff_edited
Agpat2	FBgn0026718	0	0	0	0	0	0	0	1	0	0		14.8424	16.378	17.4622	15.5821	26.3302	26.6366	26.1628	protein_coding	1311	not_edited
fat-spondin	FBgn0026721	0	0.166667	0	0	0	0	0.5	0.257751	0.0555556	0.333333	6	4.10968	3.89506	1.47154	2.67034	3.95512	4.884	5.37787	protein_coding	2475	not_diff_edited
drosha	FBgn0026722	0	0.0354167	0.0887255	0.028125	0.0470588	0.139881	0.00840336	0.722441	0.0507557	0.0212885	0.419431	27.6269	27.7829	29.1073	22.9687	23.5386	24.42	21.0023	protein_coding	4290	not_diff_edited
CG6171	FBgn0026737	0	0	0	0	0	0	0	0	0	0		38.7599	37.0174	33.5141	27.916	17.4093	11.8189	14.5957	protein_coding	947	not_edited
CG7857	FBgn0026738	0	0	0	0	0	0	0.25	0.527496	0	0.166667		17.2021	12.4285	19.8167	14.1199	15.0303	12.3353	11.2011	protein_coding	1234	not_diff_edited
mRpL18	FBgn0026741	0	0	0	0	0.111111	0	0	0.463247	0	0.037037		21.5142	11.2509	20.3899	12.9909	19.4943	26.015	26.9802	protein_coding	740	not_diff_edited
Yippee	FBgn0026749	0	0	0	0	0	0	0	0	0	0		53.6978	35.9231	32.5938	41.8209	42.6351	40.1649	34.8415	protein_coding	1293	not_edited
XRCC1	FBgn0026751	0	0	0.025	0.0625	0.06875	0.03125	0.015625	0.768116	0.0291667	0.0333333	1.14286	50.7266	42.1377	46.6671	41.1952	35.1025	34.3642	28.036	protein_coding	2319	not_diff_edited
Trap1	FBgn0026761	0	0	0	0	0.111111	0.0277778	0	0.317479	0	0.037037		37.6372	29.6823	24.3993	25.3062	29.3062	25.0774	29.1199	protein_coding	2303	not_diff_edited
Rad23	FBgn0026777	0	0	0.010101	0	0.0575251	0.0290204	0.0256566	0.322287	0.003367	0.0362794	10.775	62.2962	73.723	74.3276	70.281	72.3187	70.8654	75.4265	protein_coding	2009	not_diff_edited
Nhe1	FBgn0026787	0	0	0	0	0	0	0	0	0	0		13.8687	13.2265	12.2374	12.7184	13.1276	11.583	11.4387	protein_coding	2551	not_edited
Thd1	FBgn0026869	0.047619	0.10981	0.124101	0.133185	0.111971	0.126637	0.084562	0.650009	0.122365	0.0936984	0.765727	19.6437	21.267	23.5866	20.8745	27.4777	29.1644	29.6043	protein_coding	13125	not_diff_edited
CG14777	FBgn0026872	0	0	0	0	0	0	0	0	0	0		12.301	7.13477	6.00067	10.598	8.38871	7.59328	6.25155	protein_coding	1474	not_edited
MED18	FBgn0026873	0	0	0	0	0	0	0	0	0	0		51.6369	41.0332	44.5106	40.2867	46.458	48.1342	40.8362	protein_coding	865	not_edited
CG13358	FBgn0026874	0	0	0	0	0	0	0	0	0	0		1.54953	2.76366	1.45842	1.26313	4.3325	7.2159	3.22872	protein_coding	1427	not_edited
CG11403	FBgn0026876	0	0	0	0	0	0.0769231	0	0.768201	0	0		27.2381	29.5667	21.6039	21.4136	26.9191	26.0255	29.0508	protein_coding	2890	not_diff_edited
CG13364	FBgn0026879	0	0.0178571	0	0	0.027027	0	0	0.866218	0.00595238	0.00900901	1.51351	210.263	240.044	208.386	184.751	246.288	362.093	310.863	protein_coding	387	not_diff_edited
STUB1	FBgn0027052	0	0	0	0	0	0	0	0	0	0		25.2806	18.5297	19.1494	25.407	20.1725	18.9317	16.8372	protein_coding	1277	not_edited
CSN5	FBgn0027053	0.0248918	0.0787724	0.026862	0.0238095	0.180014	0.107143	0.163265	0.0882225	0.043148	0.168848	3.91324	72.0958	71.8049	71.7042	63.617	61.4785	65.462	61.9481	protein_coding	1190	not_diff_edited
CSN4	FBgn0027054	0.0166667	0.037037	0.0732323	0.0111111	0.237855	0.151852	0.0703704	0.0207342	0.0404602	0.126198	3.11908	54.2734	51.976	49.4935	37.3974	36.606	43.3767	45.6921	protein_coding	1703	not_diff_edited
CSN3	FBgn0027055	0	0.0208333	0.047619	0	0.113248	0.0527778	0.0357143	0.267019	0.0228175	0.0615588	2.69788	72.6965	69.422	61.3568	59.045	92.9766	88.5267	75.311	protein_coding	1679	not_diff_edited
CSN1b	FBgn0027057	0	0	0	0	0	0.153846	0.125	0.120623	0	0.0833333		54.7274	42.0686	51.3941	43.0115	46.0312	53.6643	50.8523	protein_coding	1802	not_diff_edited
Eb1	FBgn0027066	0.0178571	0	0.00928247	0.00324675	0.0472135	0.0214143	0.0312601	0.0812045	0.00417641	0.0365779	8.75823	193.086	172.017	198.643	199.394	185.858	214.098	215.999	protein_coding	2043	not_diff_edited
ValRS	FBgn0027079	0	0.0229167	0	0.0208333	0.225	0.0833333	0.270833	0.00857429	0.0145833	0.255556	17.5238	47.471	60.2177	46.7972	41.9924	26.1326	26.5372	33.3639	protein_coding	3391	ars
TyrRS	FBgn0027080	0	0.139194	0.18134	0.077381	0.198718	0.170139	0.367857	0.0577689	0.132638	0.311477	2.34832	91.394	101.445	89.6044	74.2977	69.2373	69.7714	59.8362	protein_coding	1771	not_diff_edited
ThrRS	FBgn0027081	0.0042735	0.117551	0.0482008	0.0272894	0.142965	0.0832951	0.144766	0.0268855	0.0643469	0.144166	2.24044	125.111	133.997	113.512	136.024	103.926	105.52	111.871	protein_coding	2796	not_diff_edited
ProRS-m	FBgn0027082	0	0	0	0	0	0	0	0	0	0		20.9895	18.1979	12.6901	11.8819	14.2641	15.0512	13.1611	protein_coding	1517	not_edited
MetRS-m	FBgn0027083	0	0	0	0	0	0	0	1	0	0		7.99594	4.67244	6.03028	4.73531	6.44904	7.99093	6.40805	protein_coding	4314	not_edited
LysRS	FBgn0027084	0	0	0.00555556	0.02	0.034955	0.0115447	0.00930233	0.582893	0.00851852	0.0178532	2.09581	153.35	160.468	143.803	146.034	153.608	143.015	155.476	protein_coding	2160	not_diff_edited
LeuRS-m	FBgn0027085	0	0	0.037037	0.0357143	0.285714	0.25	0	0.0327875	0.0242504	0.0952381	3.92727	18.4509	19.7332	12.7489	16.5128	12.6243	9.48768	7.11959	protein_coding	3020	not_diff_edited
IleRS	FBgn0027086	0	0.0203655	0.0634921	0.02	0.110884	0.0827922	0.0783662	0.0106066	0.0346192	0.0892056	2.57677	40.8307	45.4719	35.7236	30.0023	29.0767	29.8078	37.2798	protein_coding	3845	not_diff_edited
HisRS	FBgn0027087	0	0.0238095	0.107143	0.166667	0.0357143	0	0	0.0282076	0.0992063	0.0119048	0.12	73.9864	93.5119	73.6917	73.6756	57.5445	55.9625	58.6386	protein_coding	2104	not_diff_edited
GlyRS	FBgn0027088	0	0.0912367	0.0222222	0.0352941	0.118182	0.0291667	0.0984127	0.219116	0.0495844	0.105002	2.11765	90.555	92.5587	93.5098	75.2248	63.2564	65.8169	69.2638	protein_coding	2476	not_diff_edited
GlnRS	FBgn0027090	0	0.0153846	0	0	0.0666667	0	0.0444444	0.23235	0.00512821	0.0518519	10.1111	42.6925	36.412	37.9358	39.1578	28.1213	34.4665	33.9898	protein_coding	2455	not_diff_edited
CysRS	FBgn0027091	0	0	0	0	0	0	0.0357143	0.535298	0	0.0238095		29.3863	26.0808	25.4526	25.9632	23.5235	26.6466	26.2957	protein_coding	2453	not_diff_edited
ArgRS	FBgn0027093	0	0	0	0	0	0	0	0	0	0		24.0279	20.9348	25.1008	18.0108	18.3399	18.6629	22.5394	protein_coding	2135	not_edited
AlaRS	FBgn0027094	0	0.0273046	0.0321617	0.0240354	0.133404	0.0399332	0.0343744	0.0781134	0.0278339	0.0673843	2.42094	86.6807	100.932	90.7752	86.6362	68.3405	67.7698	63.5921	protein_coding	3204	not_diff_edited
Manf	FBgn0027095	0	0.0555556	0.030303	0	0	0	0	0.0841818	0.0286195	0	0	63.1767	57.4256	81.6989	63.8424	72.9927	93.5571	90.0565	protein_coding	847	not_diff_edited
Dyrk3	FBgn0027101	0	0	0	0	0	0	0	1	0	0		19.7427	17.1713	20.6465	22.2032	14.8224	22.2073	19.553	protein_coding	4032	not_edited
Inx2	FBgn0027108	0	0.0624166	0.0714451	0.0537829	0.160777	0.0953087	0.104468	0.491344	0.0625482	0.123237	1.97028	72.2225	71.7287	78.6466	77.2427	86.7809	81.9564	83.9934	protein_coding	5266	not_diff_edited
NPF	FBgn0027109	0	0	0	0	0	0	0	0	0	0		9.16553	9.83855	2.69582	11.4147	9.78804	11.5984	15.0308	protein_coding	579	not_edited
miple1	FBgn0027111	0	0	0.0434783	0	0.16129	0.0754717	0	0.324218	0.0144928	0.0537634	3.70968	138.214	159.659	152.429	151.24	128.87	145.84	138.338	protein_coding	1891	not_diff_edited
Kmn1	FBgn0027259	0	0	0	0	0	0	0	0	0	0		20.523	17.7114	20.2509	22.4861	10.7977	18.0956	19.1591	protein_coding	668	not_edited
l(1)G0196	FBgn0027279	0.0328283	0.0168067	0.0354701	0.0252525	0.10668	0.0313535	0.0473993	0.134282	0.0258431	0.0671595	2.59874	38.1701	38.6601	37.6855	35.8503	41.016	40.4987	43.4505	protein_coding	6268	not_diff_edited
l(1)G0193	FBgn0027280	0	0	0.0272727	0	0.0333333	0.0347222	0.0138889	0.244263	0.00909091	0.0203704	2.24074	45.9691	39.5556	45.3401	38.2708	32.817	32.7158	30.4078	protein_coding	2559	not_diff_edited
Gmap	FBgn0027287	0	0.1	0.0833333	0	0.166667	0.25	1	0.0238016	0.0611111	0.722222	11.8182	17.2417	16.0108	15.612	12.6322	18.404	14.6218	14.6296	protein_coding	4899	not_diff_edited
Idh3a	FBgn0027291	0	0.0166667	0.0166667	0	0.0138889	0.100042	0.176471	0.203137	0.0111111	0.122277	11.0049	131.879	137.583	108.907	102.937	154.747	182.289	182.387	protein_coding	1395	not_diff_edited
temp	FBgn0027296	0	0	0	0	0	0	0	1	0	0		12.8399	11.9886	15.6872	13.7543	13.2326	9.99888	13.7201	protein_coding	1791	not_edited
CCT6	FBgn0027329	0	0.00863636	0.0177557	0.00260417	0.0205003	0.0226571	0.0385333	0.296114	0.00966539	0.0325223	3.36482	192.157	183.795	190.377	180.186	210.742	207.096	211.797	protein_coding	1924	not_diff_edited
l(1)G0020	FBgn0027330	0.125	0	0.0833333	0.0833333	0.4	0.333333	0.125	0.00673711	0.0555556	0.216667	3.9	10.8858	7.9549	8.48478	7.20993	7.13363	10.4693	11.6563	protein_coding	3250	ars
l(1)G0004	FBgn0027334	0	0.111111	0	0	0	0	0	0.280339	0.037037	0	0	12.503	19.7302	16.3443	13.8411	9.7107	13.5951	12.8653	protein_coding	955	not_diff_edited
Rip11	FBgn0027335	0	0	0.0138889	0.0208333	0.0304487	0.015625	0	0.799876	0.0115741	0.0101496	0.876923	60.3514	63.0868	54.341	60.3254	58.7151	65.3595	59.9667	protein_coding	3466	not_diff_edited
Kap-alpha3	FBgn0027338	0.00505051	0.0103896	0.0344353	0.0606061	0.117154	0.0327161	0.0538488	0.12236	0.0351436	0.0749504	2.13269	132.612	125.198	125.413	124.098	129.656	152.863	160.531	protein_coding	2261	not_diff_edited
jim	FBgn0027339	0.00176367	0.0799629	0.106969	0.0558101	0.106857	0.102211	0.0900377	0.563456	0.080914	0.0956442	1.18205	104.598	108.863	117.093	129.848	118.864	99.1554	116.813	protein_coding	6714	not_diff_edited
fz4	FBgn0027342	0	0	0	0	0	0	0	1	0	0		17.6943	18.1289	15.1528	13.9005	14.023	17.9129	19.9255	protein_coding	3674	not_edited
fz3	FBgn0027343	0	0	0	0	0	0	0	0	0	0		6.39543	6.74144	5.60316	4.99149	16.8037	16.6682	14.3341	protein_coding	3250	not_edited
Amph	FBgn0027356	0.1	0	0	0	0.5	0.0833333	0	0.255288	0	0.166667		15.9475	10.028	15.515	10.8332	26.0819	23.7511	28.9337	protein_coding	2884	not_diff_edited
Tim8	FBgn0027359	0	0	0	0	0	0	0	0	0	0		36.6109	35.1246	41.7055	45.0029	32.4966	36.4749	28.2538	protein_coding	761	not_edited
Stam	FBgn0027363	0.00587121	0.0374073	0.0458874	0.0632284	0.12041	0.106807	0.105141	0.000605692	0.0488411	0.110231	2.25693	101.185	86.7483	88.2347	92.6293	66.6122	67.453	67.4445	protein_coding	2854	ars
Six4	FBgn0027364	0	0	0	0	0	0	0	0	0	0		5.58223	11.677	4.01348	3.79204	4.69684	7.84887	5.74398	protein_coding	1426	not_edited
RecQ5	FBgn0027375	0	0	0	0	0.0712121	0.125	0.0625	0.179187	0	0.065404		11.3456	13.0358	15.7622	10.1668	11.1084	11.9745	12.5748	protein_coding	3664	not_diff_edited
rha	FBgn0027376	0	0	0	0	0	0	0	0	0	0		2.37207	1.32848	4.36813	1.12095	1.44181	2.50578	1.43265	protein_coding	4288	not_edited
MRG15	FBgn0027378	0	0.142857	0.0833333	0	0.25	0.125	0.4	0.0639355	0.0753968	0.35	4.64211	58.8283	51.9105	52.3392	42.9447	55.9192	50.0736	42.3504	protein_coding	1511	not_diff_edited
Dnz1	FBgn0027453	0	0	0	0	0	0	0	0	0	0		41.0697	41.3687	34.1701	39.4592	36.4795	36.2938	33.0957	protein_coding	1949	not_edited
D12	FBgn0027490	0	0.166667	0	0	0.233333	0.333333	0	0.251974	0.0555556	0.0777778	1.4	29.9268	28.4401	30.2477	28.0916	23.1376	26.1652	29.1318	protein_coding	3251	not_diff_edited
Cdk5alpha	FBgn0027491	0	0	0	0	0	0	0	0	0	0		105.573	100.527	101.763	94.542	95.2122	86.687	69.5124	protein_coding	2040	not_edited
wdb	FBgn0027492	0.00441255	0.0365861	0.106306	0.0249369	0.147611	0.122624	0.126575	0.0121134	0.0559429	0.133587	2.38791	69.8367	70.6206	74.1597	79.7881	59.0387	57.4314	57.5075	protein_coding	7086	not_diff_edited
AdSS	FBgn0027493	0	0.0138547	0.0204082	0.0204082	0.0462905	0.026862	0.0201299	0.449464	0.0182237	0.0288501	1.58311	104.042	97.7008	92.538	97.9309	74.2046	64.2521	76.0945	protein_coding	1951	not_diff_edited
Smyd4-4	FBgn0027495	0	0.019536	0.03663	0.00833333	0.108547	0.0742932	0.0792458	0.0124482	0.0214998	0.0890128	4.14017	41.4709	41.2689	35.962	42.4999	47.0642	45.4214	42.4196	protein_coding	2474	not_diff_edited
epsilonCOP	FBgn0027496	0	0	0	0	0.0756579	0.108333	0.0357143	0.0113597	0	0.0490288		55.6298	52.3453	49.9105	45.6738	50.8213	54.2912	56.0577	protein_coding	1105	not_diff_edited
Madm	FBgn0027497	0	0.0449134	0.0404151	0.00649351	0.0823471	0.108547	0.0716837	0.098889	0.0306074	0.0752382	2.45817	39.3412	34.6889	35.127	39.6098	38.1938	35.2043	29.5476	protein_coding	3777	not_diff_edited
wde	FBgn0027499	0	0.0277778	0.05	0.0333333	0.0625	0.270833	0	0.429654	0.037037	0.0208333	0.5625	52.6088	40.7425	44.2422	42.8333	36.84	37.9732	39.5739	protein_coding	4657	not_diff_edited
spd-2	FBgn0027500	0	0.0451389	0	0.0833333	0.0597222	0.0729167	0.0854167	0.412727	0.0428241	0.0768519	1.79459	35.3934	34.5943	29.5011	29.0145	36.7606	32.0653	40.4157	protein_coding	3686	not_diff_edited
CG11970	FBgn0027503	0	0.0316239	0.09662	0.0879121	0.134707	0.0411565	0.124405	0.499717	0.072052	0.127839	1.77426	35.2559	33.605	37.2102	32.7899	35.1925	35.931	33.0514	protein_coding	5607	not_diff_edited
CG8878	FBgn0027504	0	0.17684	0.165556	0.14	0.251944	0.245714	0.286667	0.046588	0.160798	0.275093	1.71079	90.0198	95.1692	91.4174	80.2884	81.8225	87.9481	77.5103	protein_coding	3375	not_diff_edited
Rab3-GAP	FBgn0027505	0	0	0	0	0.0833333	0	0	0.6661	0	0.0277778		11.005	13.6305	12.2281	11.0752	13.0582	10.9346	11.3238	protein_coding	4340	not_diff_edited
EDTP	FBgn0027506	0	0	0.25	0.194444	0	0	0.0833333	0.103207	0.148148	0.0555556	0.375	40.8413	40.746	35.1706	43.0933	44.6371	34.0996	32.6558	protein_coding	3151	not_diff_edited
CG1344	FBgn0027507	0	0.0666667	0	0	0	0.166667	0	0.646596	0.0222222	0	0	10.2913	16.373	13.3015	11.028	10.8074	11.0054	15.269	protein_coding	3051	not_diff_edited
Tnks	FBgn0027508	0.0415825	0.0583333	0.160714	0.0761905	0.200842	0.153638	0.103704	0.359251	0.0984127	0.136083	1.38278	34.3407	31.311	31.4869	39.3177	39.8191	41.4567	35.4601	protein_coding	5486	not_diff_edited
TBCD	FBgn0027509	0	0.0391429	0.022619	0.01875	0.099359	0.0766667	0.199048	0.0037144	0.0268373	0.165818	6.17864	40.6044	35.7503	40.1863	36.7258	25.2992	27.2513	22.2579	protein_coding	3910	ars
CG10254	FBgn0027512	0	0.0238095	0	0	0.214286	0.0714286	0.0833333	0.00567429	0.00793651	0.126984	16	18.9786	24.7482	22.7497	14.595	17.6255	19.213	17.8244	protein_coding	4940	ars
ana2	FBgn0027513	0	0	0	0	0	0	0	0	0	0		23.2105	21.1584	24.3944	26.909	24.5165	23.4972	19.3452	protein_coding	1429	not_edited
CG1024	FBgn0027514	0	0	0	0	0.111111	0.0625	0	0.593361	0	0.037037		22.2354	24.8298	20.3467	16.0636	20.3533	18.2224	18.9983	protein_coding	2506	not_diff_edited
CG7115	FBgn0027515	0	0	0	0	0	0	0	0	0	0		37.4627	34.0451	41.7278	36.14	40.8033	50.4924	41.5704	protein_coding	1995	not_edited
Wdr24	FBgn0027518	0	0	0.111111	0	0.0945767	0.075	0.0291667	0.338919	0.037037	0.05097	1.37619	16.367	17.677	19.4484	15.5655	20.2117	15.575	15.7255	protein_coding	2702	not_diff_edited
CG3679	FBgn0027521	0	0	0	0	0	0	0	0	0	0		10.179	11.9941	11.652	12.8949	12.4996	11.558	10.5093	protein_coding	3215	not_edited
CG3909	FBgn0027524	0	0	0	0	0	0	0	0	0	0		30.9004	39.3659	37.7708	29.9869	19.6358	23.1569	21.8338	protein_coding	1102	not_edited
LTV1	FBgn0027525	0	0	0	0	0	0	0	1	0	0		87.0147	101.041	85.7653	77.5723	52.0361	51.4034	55.1199	protein_coding	2099	not_edited
Ublcp1	FBgn0027526	0	0	0.0666667	0	0.166667	0.1	0	0.305935	0.0222222	0.0555556	2.5	30.1692	33.539	33.3299	24.9928	26.1461	22.7202	23.8504	protein_coding	1202	not_diff_edited
goe	FBgn0027528	0	0	0	0	0	0	0	1	0	0		24.9865	21.7535	23.6886	20.7637	26.2832	23.9444	23.4483	protein_coding	3646	not_edited
tapas	FBgn0027529	0	0	0.0555556	0.125	0.252778	0.12381	0.0625	0.242725	0.0601852	0.125926	2.09231	30.7551	36.0783	33.1335	35.0603	28.6912	31.8507	27.8268	protein_coding	3753	not_diff_edited
CG7139	FBgn0027532	0	0.0138889	0.135621	0	0.0515432	0.0439815	0.0402597	0.881795	0.0498366	0.0440209	0.883305	43.8472	43.326	40.4402	40.7592	45.988	48.5695	45.2739	protein_coding	3641	not_diff_edited
botv	FBgn0027535	0	0	0.0178571	0.0625	0.0625	0.0761905	0.0714286	0.26483	0.0267857	0.0684524	2.55556	23.0434	21.6182	26.5338	20.1497	22.2761	22.7076	18.8711	protein_coding	3608	not_diff_edited
Nup93-1	FBgn0027537	0	0.0309177	0.0569444	0.0486607	0.0709491	0.0872168	0.031975	0.337692	0.0455076	0.0449663	0.988105	49.6842	54.5776	48.1822	43.5632	51.4097	59.4576	61.5568	protein_coding	2786	not_diff_edited
beta4GalNAcTA	FBgn0027538	0	0	0	0	0	0	0	1	0	0		15.3966	15.9599	17.8354	15.7689	15.7294	19.1837	17.2746	protein_coding	1867	not_edited
lili	FBgn0027539	0	0	0	0	0	0.2	0	0.0783881	0	0		46.2882	49.3103	41.4189	44.8775	53.4195	65.12	67.9222	protein_coding	2035	not_diff_edited
CG4766	FBgn0027546	0	0	0	0	0	0	0	1	0	0		8.10685	11.9671	5.06084	5.39464	5.5896	6.69958	5.36255	protein_coding	2673	not_edited
CG1927	FBgn0027547	0	0	0	0	0	0	0	0	0	0		40.4195	39.461	27.2734	33.9177	60.9384	52.352	61.2392	protein_coding	744	not_edited
nito	FBgn0027548	0	0	0	0.03125	0.0229167	0.0336623	0.0333333	0.466363	0.0104167	0.0298611	2.86667	92.4912	109.406	92.4515	94.0985	97.3948	91.4562	93.7878	protein_coding	3084	not_diff_edited
Nulp1	FBgn0027549	0.0138889	0	0	0.0714286	0	0.05625	0.0520833	0.708325	0.0238095	0.0347222	1.45833	41.8284	40.3833	39.5372	39.0999	40.6085	41.8022	37.6603	protein_coding	2474	not_diff_edited
CG6495	FBgn0027550	0	0.142857	0.2	0.125	0.2	0.333333	0	0.741081	0.155952	0.0666667	0.427481	51.7457	56.3659	54.025	43.9971	61.8807	55.6806	54.1486	protein_coding	2581	not_diff_edited
CG10863	FBgn0027552	0	0	0	0	0	0	0	1	0	0		16.6499	14.8881	10.511	9.37931	16.5585	16.4444	12.6925	protein_coding	1089	not_edited
NELF-B	FBgn0027553	0	0.13	0	0.0357143	0.104167	0.0888889	0.28125	0.277395	0.0552381	0.222222	4.02299	32.7804	27.3625	33.8915	26.4515	32.8658	36.4033	29.6672	protein_coding	2226	not_diff_edited
CG8042	FBgn0027554	0	0.0588235	0.111111	0	0.375	0.0833333	0	0.250198	0.0566449	0.125	2.20673	52.9138	61.3028	46.6899	56.9583	43.3883	48.8287	47.5887	protein_coding	2173	not_diff_edited
CG4928	FBgn0027556	0	0	0	0	0	0	0	0	0	0		6.4888	2.47288	10.5703	2.37347	6.97797	7.57957	4.33351	protein_coding	1772	not_edited
Pgant3	FBgn0027558	0	0.0566667	0.0153846	0.0222222	0	0.05	0.116667	0.650498	0.0314245	0.0777778	2.47507	32.9684	36.3136	26.8806	29.9997	23.045	23.7511	19.7034	protein_coding	2884	not_diff_edited
CG18659	FBgn0027561	0	0.0192901	0.0192308	0.0231481	0.0462963	0.0555556	0.0361111	0.274679	0.0205563	0.0395062	1.92185	88.3719	81.8261	76.126	94.9215	67.4623	64.9948	63.9733	protein_coding	3513	not_diff_edited
CG3149	FBgn0027564	0	0	0	0.666667	0	0	0	0.156916	0.222222	0	0	21.4551	23.862	15.9694	14.5745	18.6189	14.4062	21.2883	protein_coding	2020	not_diff_edited
CG5498	FBgn0027565	0	0	0	0	0	0.2	0	0.601799	0	0		22.3587	25.0314	27.6715	28.4042	18.2673	20.5771	21.5126	protein_coding	1523	not_diff_edited
CG8108	FBgn0027567	0.0595238	0.0351865	0.0849206	0.014881	0.0693196	0.0703759	0.00571429	0.898014	0.044996	0.026916	0.598187	132.756	145.646	155.69	162.748	125.108	135.394	131.491	protein_coding	3138	not_diff_edited
Cand1	FBgn0027568	0	0.161515	0.119091	0	0.299405	0.121726	0.273542	0.0297299	0.0935354	0.282163	3.01665	80.9337	77.6411	68.8252	66.4994	81.9079	74.5442	78.7779	protein_coding	4120	not_diff_edited
cert	FBgn0027569	0	0	0	0	0	0	1	0.151796	0	0.666667		49.1374	59.6705	47.1611	49.1906	42.8263	42.6381	45.5478	protein_coding	2394	not_diff_edited
CG5009	FBgn0027572	0	0	0	0	0	0	0	1	0	0		16.7648	15.3875	10.5886	10.789	11.9242	15.1853	20.4283	protein_coding	2506	not_edited
CG5815	FBgn0027574	0	0	0	0	0	0	0	1	0	0		22.5356	19.8485	20.848	23.5516	22.6637	22.229	26.0871	protein_coding	2296	not_edited
GABA-B-R2	FBgn0027575	0	0	0	0	0.25	0.4	0.4	0.00043584	0	0.35		42.9475	50.6919	44.7831	44.3271	62.9625	61.6781	49.4589	protein_coding	3985	ars
mino	FBgn0027579	0.0277778	0.0498737	0	0.0111111	0.0694444	0.0844697	0.0680556	0.291279	0.0203283	0.0685185	3.3706	40.3806	45.5302	44.5591	40.6732	37.4725	47.0818	47.8727	protein_coding	3176	not_diff_edited
PCB	FBgn0027580	0	0	0.0294872	0	0.112963	0.171089	0.0111111	0.209811	0.00982906	0.0450617	4.58454	58.3214	54.5002	56.0752	56.4215	62.9072	83.0657	79.502	protein_coding	4398	not_diff_edited
CG6230	FBgn0027582	0	0.0845238	0.176282	0	0.159127	0.082684	0.185185	0.175016	0.0869353	0.176499	2.03024	27.5951	24.2035	24.6499	26.1048	26.9093	29.5914	22.7157	protein_coding	4327	not_diff_edited
CG7601	FBgn0027583	0	0	0	0	0	0	0	0	0	0		19.1046	12.9705	9.98963	9.13258	18.1353	11.103	12.6959	protein_coding	1250	not_edited
CG8740	FBgn0027585	0	0	0	0	0	0	0	0	0	0		5.25394	3.68004	5.22211	3.56903	4.85447	6.78611	8.59861	protein_coding	4882	not_edited
Prp4k	FBgn0027587	0	0.00555556	0.0208333	0.025	0.0679012	0.12619	0.015625	0.0980872	0.0171296	0.0330504	1.92943	48.836	50.9363	45.3597	42.8747	39.9256	40.7657	38.5148	protein_coding	3097	not_diff_edited
GCS2alpha	FBgn0027588	0.00573005	0.0269001	0.0222803	0.0331203	0.071382	0.0468851	0.0499892	0.0452282	0.0274336	0.0571201	2.08212	101.791	102.625	94.291	103.488	97.3594	113.728	120.212	protein_coding	3228	not_diff_edited
CG1688	FBgn0027589	0	0	0	0	0	0	0	0	0	0		10.7443	8.41043	8.34289	10.5101	10.7648	13.3788	10.9451	protein_coding	4116	not_edited
GstE12	FBgn0027590	0	0	0	0	0	0	0	1	0	0		19.9909	28.9875	23.5193	27.8222	25.5615	29.6163	35.5587	protein_coding	907	not_edited
MED15	FBgn0027592	0.010101	0.0138889	0.0833333	0	0.0814815	0.135206	0.107011	0.00679792	0.0324074	0.0985009	3.03946	51.3555	50.8859	48.376	46.8238	53.0711	51.9898	49.9687	protein_coding	2592	ars
drpr	FBgn0027594	0.25	0	0.0833333	0.166667	0.357143	0	0.4	0.405025	0.0833333	0.385714	4.62857	53.5029	58.8599	58.2135	45.727	62.0185	61.4942	53.087	protein_coding	3298	not_diff_edited
Kank	FBgn0027596	0	0	0	0	0	0	0	0	0	0		11.4422	9.59336	12.4263	9.035	9.79827	11.8806	12.0002	protein_coding	4522	not_edited
CG17712	FBgn0027597	0	0	0	0	0	0	0	1	0	0		26.7929	24.4119	22.8262	27.1962	16.1451	20.5767	14.6164	protein_coding	1436	not_edited
cindr	FBgn0027598	0	0.0246914	0.0394737	0.015873	0.106339	0.0612514	0.0622782	0.0824295	0.0266794	0.0769652	2.88482	122.435	118.165	106.397	110.174	133.838	123.947	129.996	protein_coding	2225	not_diff_edited
CG2790	FBgn0027599	0	0	0	0	0	0	0	0	0	0		24.9183	23.6929	27.8358	17.4401	16.1277	19.1107	22.4353	protein_coding	1757	not_edited
pdgy	FBgn0027601	0	0	0.5	0	0.25	0.166667	0	0.782263	0.166667	0.0833333	0.5	21.7937	25.2198	17.0312	17.7223	22.4245	25.1227	27.8064	protein_coding	2780	not_diff_edited
CG8611	FBgn0027602	0	0	0	0	0	0	0	1	0	0		17.6127	16.333	16.4709	15.339	19.072	17.2588	20.127	protein_coding	3917	not_edited
Ulp1	FBgn0027603	0.00365854	0.0583838	0.0651787	0.0715303	0.169136	0.138541	0.147968	0.000940892	0.0650309	0.155024	2.38385	54.2138	59.4566	56.1175	54.8591	68.5006	72.3094	78.4938	protein_coding	5498	ars
CG8230	FBgn0027607	0	0.00877193	0.0588972	0.025	0.0776942	0.0371345	0.0329167	0.586029	0.0308897	0.0478425	1.54882	41.5044	39.0766	37.6048	37.1601	33.1615	40.0853	39.7617	protein_coding	2781	not_diff_edited
CG2082	FBgn0027608	0	0	0	0	0	0	0	0	0	0		24.8699	31.277	14.2546	27.7238	17.0869	22.272	26.5747	protein_coding	1387	not_edited
morgue	FBgn0027609	0	0	0	0	0	0	0	0	0	0		39.9505	37.0799	35.1027	33.6656	39.1781	36.3484	31.6116	protein_coding	1749	not_edited
Dic1	FBgn0027610	0	0	0	0	0	0.025641	0.047619	0.456264	0	0.031746		27.0302	17.6713	13.7696	18.9297	20.4524	26.2357	18.7096	protein_coding	1587	not_diff_edited
LManII	FBgn0027611	0	0	0	0	0	0	0	1	0	0		6.44587	7.13834	5.35311	3.43428	5.15354	7.805	9.21741	protein_coding	3499	not_edited
OXA1L	FBgn0027615	0	0	0	0	0	0	0	0	0	0		19.0121	24.2986	17.5052	14.5995	24.7171	15.3417	17.8618	protein_coding	1605	not_edited
Ythdc1	FBgn0027616	0	0.0186047	0.00666667	0.0097561	0.0425238	0.0391026	0.00952381	0.572919	0.0116758	0.0205238	1.75781	126.573	135.444	122.537	132.976	106.414	96.7509	96.2468	protein_coding	3452	not_diff_edited
CG5808	FBgn0027617	0	0.037037	0.0144928	0	0	0	0.0814815	0.783994	0.0171766	0.054321	3.1625	12.3385	10.2953	16.8083	10.2932	11.8525	15.9971	14.7841	protein_coding	2043	not_diff_edited
eIF3j	FBgn0027619	0	0	0	0	0	0	0	0	0	0		88.9516	87.7815	70.3328	68.4983	69.2257	78.3839	71.7038	protein_coding	1228	not_edited
Acf	FBgn0027620	0	0.0290909	0.0392443	0.0217949	0.158021	0.0393707	0.0922799	0.0273007	0.0300433	0.114193	3.80096	47.0187	47.4516	48.7615	46.6088	35.8078	35.8759	31.4477	protein_coding	5079	not_diff_edited
Pfrx	FBgn0027621	0	0	0	0	0	0	0	1	0	0		36.768	36.2873	35.533	32.5093	28.0466	26.4395	26.5171	protein_coding	3031	not_edited
jdp	FBgn0027654	0	0.3367	0.438889	0.238095	0.488095	0.536508	0.332612	0.0331189	0.337895	0.38444	1.13775	48.2851	46.7258	43.0038	43.5293	62.298	63.5003	67.9094	protein_coding	1960	not_diff_edited
htt	FBgn0027655	0	0.0464286	0.0459184	0.113542	0.10119	0.0625	0.075	0.830369	0.0686295	0.0837302	1.22003	27.906	29.943	28.3388	29.5325	20.0624	20.519	19.8074	protein_coding	12044	not_diff_edited
glob1	FBgn0027657	0	0	0	0	0	0	0	1	0	0		14.4162	12.1837	15.963	15.5535	20.7466	19.7451	23.5597	protein_coding	1043	not_edited
blot	FBgn0027660	0	0	0	0	0	0	0	0	0	0		32.2121	29.0805	31.1603	31.7044	47.3677	42.6105	47.7295	protein_coding	3089	not_edited
VhaSFD	FBgn0027779	0.00793651	0.0291667	0.0194444	0.030303	0.0928189	0.0698653	0.147732	0.00124038	0.0263047	0.129427	4.92031	80.9207	67.576	69.6357	66.0118	77.8059	75.4811	78.9476	protein_coding	2503	ars
Aasdh	FBgn0027780	0	0	0	0	0	0	1	0.0923996	0	0.666667		9.79027	13.53	7.72937	8.57575	7.95397	11.6065	8.35077	protein_coding	3433	not_diff_edited
SMC2	FBgn0027783	0	0.0594363	0.0565476	0.0204082	0.225	0.0565476	0.196429	0.0138155	0.045464	0.205952	4.53001	55.6092	49.1632	49.3503	48.1965	29.0415	39.5529	46.8924	protein_coding	3690	not_diff_edited
Prp18	FBgn0027784	0	0	0	0	0	0	0	0	0	0		16.6178	16.8019	15.1619	16.5873	6.32156	9.61318	10.5998	protein_coding	1304	not_edited
NP15.6	FBgn0027785	0	0	0	0	0.125	0	0.0833333	0.124182	0	0.0972222		64.1517	67.6225	44.9636	64.9042	58.0403	72.5439	61.6215	protein_coding	648	not_diff_edited
Mtch	FBgn0027786	0	0	0	0	0	0.037037	0.025641	0.410751	0	0.017094		86.0603	84.9623	85.7301	81.931	78.6715	89.3492	78.8986	protein_coding	1408	not_diff_edited
Hey	FBgn0027788	0	0	0	0	0	0	0	0	0	0		74.7111	87.0154	82.6547	85.4764	148.424	177.275	151.425	protein_coding	1687	not_edited
O-fut2	FBgn0027791	0	0.111111	0	0.285714	0	0	0	0.0415038	0.132275	0	0	31.395	31.108	30.8864	31.6225	17.3417	18.9053	21.3044	protein_coding	1634	not_diff_edited
CG14787	FBgn0027793	0	0	0	0	0	0	0	0	0	0		8.64141	8.05874	7.77449	11.7403	12.436	12.3503	12.357	protein_coding	870	not_edited
Lrpprc2	FBgn0027794	0.0128205	0.0236928	0.0944444	0.0454545	0.02	0.155754	0.0940171	0.23072	0.0545306	0.0693447	1.27167	52.0433	48.5874	39.845	45.3019	41.7406	39.0513	37.8424	protein_coding	3382	not_diff_edited
CG14785	FBgn0027795	0	0	0	0	0	0	0	0	0	0		22.4604	26.6037	18.2239	18.9403	22.2565	15.6813	17.3334	protein_coding	1713	not_edited
Dp1	FBgn0027835	0	0.0194995	0.0418919	0.0186983	0.0566167	0.0389249	0.0236766	0.399675	0.0266965	0.0346566	1.29817	71.4611	74.5028	71.3601	74.8579	91.0545	83.6692	82.2827	protein_coding	5811	not_diff_edited
Dgp-1	FBgn0027836	0.00396825	0.0665648	0.0624593	0.0560173	0.0815285	0.0767739	0.0213624	0.954424	0.0616805	0.0414178	0.671489	187.014	217.985	211.083	199.65	114.066	82.6872	96.5495	protein_coding	2561	not_diff_edited
CstF64	FBgn0027841	0	0	0	0	0	0	0	0	0	0		42.511	41.2133	36.7012	35.7339	28.5038	36.8439	23.7202	protein_coding	1446	not_edited
CAH2	FBgn0027843	0	0	0	0	0	0	0	0	0	0		22.1255	18.4047	21.2102	18.9266	9.86499	12.4438	12.9643	protein_coding	1619	not_edited
CAH1	FBgn0027844	0	0	0	0	0	0	0	0	0	0		2.42987	3.91245	2.14406	2.06328	4.95391	2.1524	3.51602	protein_coding	1456	not_edited
Ogg1	FBgn0027864	0	0	0	0	0	0	0	1	0	0		6.42885	4.0232	6.76739	5.0567	5.12448	5.48064	6.65864	protein_coding	1307	not_edited
Tsp96F	FBgn0027865	0	0	0	0	0	0	0	0	0	0		22.4889	22.0211	24.4349	19.77	24.042	29.9984	25.5736	protein_coding	3343	not_edited
CG9776	FBgn0027866	0	0.0249778	0.0333751	0.0266204	0.108932	0.0746813	0.116984	0.000801385	0.0283244	0.1143	4.03539	60.3196	59.6622	57.5028	57.2494	54.3241	51.5369	47.9124	protein_coding	4135	ars
Nup107	FBgn0027868	0	0.0416667	0.0458333	0.0340909	0.0514706	0.0533514	0.0625	0.317323	0.0405303	0.0588235	1.45135	59.4536	58.91	44.4597	53.1118	46.6817	51.4484	46.385	protein_coding	2715	not_diff_edited
rdgBbeta	FBgn0027872	0	0	0	0	0	0	0	1	0	0		10.8799	13	12.4238	5.21703	22.7407	16.5215	21.4848	protein_coding	1382	not_edited
Cpsf100	FBgn0027873	0	0	0	0	0.0833333	0.208333	0.0625	0.137578	0	0.0694444		22.1937	25.0551	22.4725	17.0535	18.0142	14.3647	17.268	protein_coding	2431	not_diff_edited
ball	FBgn0027889	0.0201465	0.0677656	0.0713208	0.0841658	0.150957	0.16315	0.0997575	0.0167042	0.0744174	0.116824	1.56985	110.177	92.092	97.5389	91.8878	92.2645	104.029	105.316	protein_coding	2027	not_diff_edited
Pol31	FBgn0027903	0	0.0357143	0	0	0	0	0.375	0.185909	0.0119048	0.25	21	11.7972	12.9531	7.50242	10.3964	8.9149	8.71514	10.7037	protein_coding	1387	not_diff_edited
Akap200	FBgn0027932	0.0769231	0.0822967	0.0884615	0.078712	0.0939444	0.0785611	0.0813736	0.918909	0.0831567	0.0855639	1.02895	253.783	270.552	292.612	320.782	283.507	241.08	294.449	protein_coding	3053	not_diff_edited
ppl	FBgn0027945	0	0	0	0	0	0	0	0	0	0		28.0083	33.108	34.6862	35.3821	34.3471	24.3748	25.5966	protein_coding	900	not_edited
msps	FBgn0027948	0	0.109369	0.0282406	0.0736569	0.135022	0.0916681	0.0308469	0.599599	0.0704221	0.0655718	0.931126	54.2882	54.4322	49.4233	49.4104	42.3008	49.1893	47.3369	protein_coding	7527	not_diff_edited
msb1l	FBgn0027949	0	0	0	0.25	0.166667	0.107143	0.166667	0.409196	0.0833333	0.166667	2	82.2315	84.046	76.9394	62.8978	70.1526	93.7351	103.436	protein_coding	1366	not_diff_edited
MBD-like	FBgn0027950	0	0	0	0	0.0769231	0	0.037037	0.396256	0	0.0503324		104.332	103.378	93.8651	92.6991	121.967	113.295	103.222	protein_coding	1225	not_diff_edited
MTA1-like	FBgn0027951	0	0.0337302	0.0929369	0	0.129183	0.018254	0.00892857	0.812769	0.0422223	0.0490134	1.16084	110.692	111.468	114.747	118.089	130.934	119.902	123.591	protein_coding	4167	not_diff_edited
ric8a	FBgn0028292	0	0.0714286	0	0	0.5	0	0.25	0.0241191	0.0238095	0.333333	14	16.2302	17.1146	12.6132	16.1839	10.7552	16.1292	11.2039	protein_coding	2970	not_diff_edited
Pdha	FBgn0028325	0	0	0.0456349	0	0.0375	0.0673363	0.00961538	0.281849	0.0152116	0.0189103	1.24314	66.3223	79.122	75.5314	58.0283	85.3012	81.107	66.6402	protein_coding	1667	not_diff_edited
l(1)G0320	FBgn0028327	0	0.00424052	0.0110193	0.00568182	0.0176168	0.0271523	0.0158428	0.292939	0.00698054	0.0164341	2.35427	145.266	156.7	130.494	131.897	178.405	194.148	169.263	protein_coding	1854	not_diff_edited
l(1)G0289	FBgn0028331	0	0	0	0.0388889	0.0240741	0	0.0148148	1	0.012963	0.0179012	1.38095	110.369	121.783	129.179	134.205	118.179	103.079	104.234	protein_coding	2328	not_diff_edited
Ptpmeg2	FBgn0028341	0.0128205	0.00757576	0	0.0151515	0.0571429	0.0222222	0.0104167	0.424996	0.00757576	0.0259921	3.43095	45.0976	46.3088	45.5302	42.8254	41.9037	37.9929	35.8569	protein_coding	5668	not_diff_edited
ATPsyndelta	FBgn0028342	0	0	0	0	0.025641	0	0	0.534365	0	0.00854701		67.8939	56.4819	66.6553	65.3245	84.3606	96.8824	85.8361	protein_coding	3817	not_diff_edited
[truncated: 6,506 more rows]
